# Supplementary material for: Effects of a social accountability approach, CARE’s Community Score Card, on reproductive health-related outcomes in Malawi: A cluster-randomized controlled evaluation
Source: PLoS One. 2017 Feb 10;12(2):e0171316. doi: 10.1371/journal.pone.0171316 (PMC5302808; doi:10.1371/journal.pone.0171316)
Supplement: S1 File — (XLS) [file pone.0171316.s001.xls]

## Sheet: Data
health_facility	group_village	el	treatment	csc_part	age	relig	ngoni	marital	read	livech	travel	land	metal_roof	electricity	m_fp	injectable	m_fp_ni	t_fp	anc	early_anc	anc_visits	anc_times	home_visit	d_hf	d_sp	check	first_check	pp_times	vchwpp	hivp	sat	fpqi	fpq2	ancqi	sdqi	pnqi	bpi	ever_bf	early_bf	partner_present	partner_hiv	catholic	married	readslessthanfullsentence	num_lb	wealth_index	lessthan30	thirtyto59	oneto2hours
1	1	0	1	0	20-24	Presbyterian	1	Married/currently living together	Can read the entire sentence	1	1-2 hours	1	0	0	0	0	0	0	1	0	0	3	0	1	1	1	0	1	0	1	5			6	12	4	3	1	1	1	1	0	1	0	1	0.449156	0	0	1
1	1	0	1	0	15-19	Other Christian	1	Married/currently living together	Cannot read simple sentence	2	30-59 minutes	1	0	0	0	0	0	0	1	0	1	4	1	1	1	1	0	1	0	1	5			4	11	3	3	1	1	0	0	0	1	1	2	-0.229754	0	1	0
1	1	0	1	0	20-24	Other Christian	0	Married/currently living together	Can read the entire sentence	2	30-59 minutes	0	0	0	1	1	0	0	1	0	1	4	0	1	1	1	0	1	0	1	5	12	4	6	11	4	3	1	1	0	0	0	1	0	2	-0.744785	0	1	0
1	1	0	1	0	25-29	Other Christian	1	Married/currently living together	Can read the entire sentence	3-4	30-59 minutes	1	0	0	0	0	0	0	1	0	0	2	0	1	1	0	0	0	0	1	5	11		5	12		3	1	1	0	0	0	1	0	4	0.247003	0	1	0
1	1	0	1	0	20-24	Other Christian	1	Married/currently living together	Cannot read simple sentence	3-4	30-59 minutes	1	0	0	0	0	0	0	1	0	0	3	0	1	0	1	0	1	0	1	5	11		6	10	4	3	1	1	0	0	0	1	1	3	0.880596	0	1	0
1	1	1	1	0	20-24	Other Christian	1	Married/currently living together	Can read part of the sentence	2	1-2 hours	1	0	0	0	0	0	0	1	0	0	3	1	1	1	0	0	0	0	1	4.25	12	4	6	13		3	1	1	1	1	0	1	1	2	-1.01232	0	0	1
1	1	1	1	0	25-29	Other Christian	1	Married/currently living together	Can read the entire sentence	3-4	1-2 hours	1	0	0	0	0	0	0	1	0	0	3	1	1	1	1	0	2	0	1	5	11	4	6	13	4	3	1	1	0	0	0	1	0	3	-0.869346	0	0	1
1	1	1	1	0	30-34	Other Christian	1	Married/currently living together	Can read part of the sentence	3-4	1-2 hours	1	0	0	1	1	0	0	1	0	1	5	1	1	1	1	0	1	0	1	4.6	12	4	5	12	4	3	1	1	1	1	0	1	1	4	-0.863348	0	0	1
1	1	1	1	0	25-29	Other Christian	1	Married/currently living together	Can read the entire sentence	3-4	More than 2 hours	0	0	0	0	0	0	0	1	0	1	4	0	1	1	1	0	1	0	1	4.6	12	3	5	12	1	3	1	1	0	1	0	1	0	3	0.0632984	0	0	0
1	1	1	1	0	15-19	Catholic	1	Married/currently living together	Can read the entire sentence	1	1-2 hours	1	0	0	1	1	0	0	1	0	0	2	1	1	1	1	0	1	0	1	5	11	4	6	13	4	3	1	1	1	1	1	1	0	1	0.247003	0	0	1
1	1	0	1	0	15-19	Other Christian	1	Married/currently living together	Can read the entire sentence	1	More than 2 hours	0	0	0	0	0	0	0	1	0	0	3	0	1	1	0	0	0	0	1	4			6	13		3	1	1	0	0	0	1	0	1	-1.19002	0	0	0
1	1	0	1	0	20-24	Other Christian	1	Married/currently living together	Can read the entire sentence	2	1-2 hours	1	0	0	1	1	0	0	1	0	0	3	0	1	1	1	0	1	0	1	4.6	12	4	6	13	4	3	1	1	1	1	0	1	0	2	-0.347208	0	0	1
1	1	0	1	0	25-29	Other Christian	1	Married/currently living together	Can read the entire sentence	3-4	1-2 hours	0	0	0					1	0	0	3	0	1	1	1	0	2	0	1	5			6	11	3	3	1	1	1	1	0	1	0	3	-1.85514	0	0	1
1	1	0	1	0	>=35	Other Christian	1	Married/currently living together	Can read the entire sentence	5+	1-2 hours	0	1	0	1	1	0	0	1	0	1	5	0	1	1	1	0	1	0	0	5	12	3	6	12	4	3	1	1	1		0	1	0	5	4.14666	0	0	1
1	1	0	1	0	20-24	Other Christian	1	Married/currently living together	Can read the entire sentence	2	1-2 hours	0	0	0	1	1	0	0	1	0	0	3	0	1	1	1	0	1	0	1	5	12	3	5	12	4	1	1	1	1	1	0	1	0	2	0.638619	0	0	1
1	1	0	1	0	25-29	Other Christian	1	Married/currently living together	Can read the entire sentence	3-4	More than 2 hours	0	0	0	0	0	0	0	1	0	0	3	0	0	0	1	0	2	1	1	5	12	2	5		3	3	1	1	0	0	0	1	0	3	-1.85514	0	0	0
1	1	0	1	0	15-19	Other Christian	1	Married/currently living together	Can read the entire sentence	1	More than 2 hours	0	0	0	0	0	0	0	1	0	0	3	0	1	1	1	0	1	0	1	5			3	13	4	1	1	1	0	0	0	1	0	1	-1.19002	0	0	0
1	1	0	1	0	>=35	Other Christian	1	Married/currently living together	Cannot read simple sentence	5+	More than 2 hours	1	0	0	0	0	0	0	1	0	1	4	0	1	1	1	0	1	0	1	5			6	12	4	3	1	1	0	1	0	1	1	8	-0.347208	0	0	0
1	1	0	1	0	20-24	Other Christian	1	Married/currently living together	Can read the entire sentence	1	More than 2 hours	0	0	0	1	1	0	0	1	0	0	3	0	1	1	1	0	1	0	1	5	11	4	6	12	4	1	1	1	1	1	0	1	0	1	-0.511115	0	0	0
1	1	0	1	0	30-34	Other Christian	1	Married/currently living together	Can read the entire sentence	3-4	More than 2 hours	1	0	0	0	0	0	0	1	0	1	4	0	1	1	1	0	1	0	1	5	12	4	6	10	4	2	1	1	1	0	0	1	0	4	-0.184438	0	0	0
1	1	0	1	0	20-24	Other Christian	1	Married/currently living together	Can read the entire sentence	3-4	More than 2 hours	0	0	0	1	1	0	0	1	0	1	4	0	0	0	0	0	0	0	1	5	12	4	6			2	1	1	0	0	0	1	0	3	-1.339	0	0	0
1	1	1	1	1	30-34	Other Christian	1	Married/currently living together	Can read the entire sentence	3-4	More than 2 hours	0	1	0	1	1	0	0	1	1	0	3	1	1	1	1	0	1	0	1	5	11	3	6	13	4	3	1	1	1	1	0	1	0	3	0.934141	0	0	0
1	1	1	1	1	>=35	Other Christian	1	Married/currently living together	Cannot read simple sentence	5+	More than 2 hours	1	0	0	0	0	0	0	1	0	0	3	0	1	1	1	0	1	0	1	4.6	12	3	5	12	3	3	1	1	0	0	0	1	1	5	-0.229754	0	0	0
1	1	1	1	0	>=35	Other Christian	1	Married/currently living together	Cannot read simple sentence	3-4	More than 2 hours	1	0	0	0	0	0	0	1	0	0	3	1	1	1	1	0	1	0	1	4.6	12	4	6	12	3	3	1	1	0	0	0	1	1	4	-1.52846	0	0	0
1	1	1	1	0	15-19	Other Christian	0	Never married & never lived together	Cannot read simple sentence	1	More than 2 hours	1	0	0	0	0	0	0	1	0	0	3	1	1	1	1	0	1	0	1	4.2	12	4	6	13	4	3	1	1	1	0	0	0	1	1	-0.418109	0	0	0
1	1	1	1	0	15-19	Other Christian	1	Never married & never lived together	Can read the entire sentence	1	1-2 hours	1	1	0	0	0	0	0	1	0	0	3	0	1	1	0	0	0	0	1	4.33333			2	12		2	1	1	0	1	0	0	0	1	0.615504	0	0	1
1	1	1	1	1	15-19	Other	1	Never married & never lived together	Can read the entire sentence	1	1-2 hours	1	0	0	0	0	0	0	1	0	0	3	1	1	1	1	0	1	0	1	5			6	13	3	3	1	0	0	0	0	0	0	1	-0.398523	0	0	1
1	1	1	1	0	25-29	Other Christian	1	Married/currently living together	Can read part of the sentence	3-4	1-2 hours	0	0	0	1	1	0	0	1	0	0	3	1	1	1	1	0	1	0	1	5	11	4	6	9	4	3	1	1	1	1	0	1	1	4	-0.111192	0	0	1
1	1	1	1	0	15-19	Other Christian	1	Never married & never lived together	Can read the entire sentence	1	More than 2 hours	0	1	0	0	0	0	0	1	0	0	3	0	1	1	0	0	0	0	1	4.66667			2	12		3	1	0	0	1	0	0	0	1	2.5525	0	0	0
1	1	1	1	0	20-24	Other Christian	1	Married/currently living together	Can read the entire sentence	2	More than 2 hours	0	0	0	0	0	0	0	1	0	0	3	0	1	1	0	0	0	0	1	5	11	4	6	13		3	1	1	1	1	0	1	0	2	1.21303	0	0	0
1	1	1	1	1	25-29	Other	1	Married/currently living together	Can read the entire sentence	3-4	1-2 hours	0	0	0	0	0	0	0	1	0	1	4	0	1	1	1	0	1	0	1	5	12	4	6	11	4	2	1	1	0	0	0	1	0	4	-0.0600881	0	0	1
1	1	1	1	0	25-29	Other Christian	1	Divorced/separated/widowed	Cannot read simple sentence	3-4	1-2 hours	1	0	0	0	0	0	0	1	0	0	2	1	1	1	1	0	1	0	1	5	9	4	6	12	4	2	1	1	1	0	0	0	1	3	0.215485	0	0	1
1	1	0	1	0	25-29	Other Christian	1	Married/currently living together	Cannot read simple sentence	5+	More than 2 hours	1	0	0	1	1	0	0	1	0	0	3	0	1	1	1	1	2	0	1	5	12	3	6	12	4	3	1	1	0	0	0	1	1	5	1.34922	0	0	0
1	1	0	1	0	25-29	Other Christian	1	Married/currently living together	Cannot read simple sentence	3-4	1-2 hours	1	0	0	1	1	0	0	1	0	0	2	0	1	1	1	1	2	0	1	5	12	3	6	13	4	3	1	1	0	0	0	1	1	4	0.16797	0	0	1
1	1	0	1	0	25-29	Other Christian	1	Married/currently living together	Can read part of the sentence	5+	More than 2 hours	1	0	0	1	1	0	0	1	0	1	4	0	1	1	1	1	2	0	1	5	12	3	6	13	4	3	1	1	0	0	0	1	1	5	-0.347208	0	0	0
1	1	1	1	0	>=35	Other Christian	1	Married/currently living together	Can read the entire sentence	5+	1-2 hours	1	1	0	1	0	1	0	1	1	1	6	0	1	1	1	0	1	0	1	5	10	4	6	11	4	2	1	1	1	1	0	1	0	5	1.79675	0	0	1
1	1	1	1	0	>=35	Other Christian	1	Married/currently living together	Can read part of the sentence	5+	More than 2 hours	0	0	0	0	0	0	0	1	1	1	4	1	1	1	1	0	3	0	1	5	12	4	5	10	3	3	1	1	1	1	0	1	1	8	-0.0600881	0	0	0
1	1	1	1	0	15-19	Other Christian	1	Married/currently living together	Cannot read simple sentence	2	More than 2 hours	0	0	0	1	1	0	0	1	1	1	4	0	1	1	1	0	1	0	1	4.75	12		4	13	3	3	1	1	0	0	0	1	1	2	-1.24134	0	0	0
1	1	1	1	1	20-24	Other Christian	1	Married/currently living together	Can read the entire sentence	2	More than 2 hours	1	0	0	1	1	0	0	1	0	1	4	0	1	1	1	0	1	0	1	4	12	4	6	13	4	3	1	1	0	1	0	1	0	2	-0.418109	0	0	0
1	1	0	1	0	20-24	Other Christian	1	Divorced/separated/widowed	Cannot read simple sentence	2	30-59 minutes	1	0	0	0	0	0	0	1	0	1	5	0	1	1	1	0	1	0	1	4.2	12	1	6	13	2	1	1	1	0	0	0	0	1	2	-1.52846	0	1	0
1	1	0	1	0	25-29	Other Christian	1	Married/currently living together	Can read part of the sentence	3-4	1-2 hours	1	0	0	1	1	0	0	1	1	1	4	0	1	1	1	0	1	0	1	4.2	12	4	6	12	3	2	1	1	0	0	0	1	1	3	-0.894865	0	0	1
1	1	0	1	0	15-19	Other Christian	1	Married/currently living together	Cannot read simple sentence	1	1-2 hours	0	0	0					2	0	0	0	0	1	1	0	0	0	0	1	5			0	12		3	1	1	0	0	0	1	1	1	-1.19002	0	0	1
1	1	1	1	1	25-29	Other Christian	1	Married/currently living together	Cannot read simple sentence	3-4	1-2 hours	0	1	0	1	1	0	0	1	1	1	7	0	1	1	1	0	2	0	1	4.6	12	4	6	12	4	3	1	0	1	1	0	1	1	4	4.11873	0	0	1
1	1	1	1	1	25-29	Other Christian	1	Married/currently living together	Cannot read simple sentence	3-4	30-59 minutes	1	1	1	0	0	0	0	1	0	1	4	0	1	1	0	0	0	0	1	4.25	12	4	6	13		2	1	1	0	0	0	1	1	4	5.53106	0	1	0
1	1	1	1	1	15-19	Other Christian	1	Married/currently living together	Can read part of the sentence	1	1-2 hours	0	0	0	1	0	1	0	1	1	0	3	1	1	1	1	0	1	0	1	4.6	12	4	6	12	3	3	1	1	1	1	0	1	1	1	-0.111192	0	0	1
1	1	0	1	0	>=35	Other Christian	1	Married/currently living together	Cannot read simple sentence	5+	1-2 hours	1	1	0	1	0	1	0	1	1	1	4	0	1	1	1	0	2	0	1	5	12	4	6	12	4	3	1	1	1	1	0	1	1	7	1.60027	0	0	1
1	1	0	1	0	>=35	Other Christian	1	Married/currently living together	Cannot read simple sentence	5+	1-2 hours	0	1	0	0	0	0	0	1	0	0	3	0	1	1	1	0	1	0	1	5			6	12	4	3	1	1	0	1	0	1	1	5	3.25121	0	0	1
1	1	0	1	0	20-24	Other Christian	1	Married/currently living together	Can read the entire sentence	3-4	More than 2 hours	0	0	0	1	1	0	0	1	0	0	3	0	1	1	1	0	1	0	1	5	12	4	6	12	4	3	1	1	0	0	0	1	0	3	-1.85514	0	0	0
1	1	0	1	0	25-29	Other Christian	1	Married/currently living together	Cannot read simple sentence	3-4	1-2 hours	1	0	0	1	0	1	0	1	0	0	3	0	1	1	1	0	2	0	1	5	12	4	6	12	4	3	1	1	0	0	0	1	1	4	0.755011	0	0	1
1	1	1	1	0	30-34	Other Christian	1	Married/currently living together	Cannot read simple sentence	3-4	1-2 hours	0	0	0	1	0	1	0	1	1	1	4	0	1	1	1	0	1	0	1	5	12	4	6	13	0	1	1	1	0	0	0	1	1	4	-0.693682	0	0	1
1	1	1	1	0	15-19	Other Christian	1	Never married & never lived together	Can read the entire sentence	1	1-2 hours	1	0	0	0	0	0	0	1	0	0	3	0	1	1	1	0	1	0	1	5			4	13	0	1	1	1	0	0	0	0	0	1	1.96302	0	0	1
1	1	1	1	0	25-29	Other Christian	1	Married/currently living together	Cannot read simple sentence	3-4	1-2 hours	0	0	0	1	1	0	0	1	0	0	3	1	1	1	1	0	1	0	1	5	11	4	6	11	4	2	1	1	0	1	0	1	1	3	-0.556431	0	0	1
1	1	1	1	0	30-34	Other Christian	1	Married/currently living together	Cannot read simple sentence	5+	1-2 hours	0	0	0	1	0	1	0	1	0	0	2	1	1	1	1	0	1	0	1	5	12	4	6	10	4	3	1	1	1	0	0	1	1	5	-1.85514	0	0	1
2	2	0	1	0	25-29	Other Christian	1	Married/currently living together	Can read the entire sentence	2	1-2 hours	0	0	0	0	0	0	0	1	0	0	3	0	1	1	1	0	1	0	1	4.4	12	3	6	13	4	3	1	1	0	1	0	1	0	2	0.428334	0	0	1
2	2	0	1	0	25-29	Other Christian	0	Married/currently living together	Can read part of the sentence	3-4	1-2 hours	0	0	0	0	0	0	0	1	0	1	4	0	1	1	1	0	1	0	1	4.75			6	13	4	3	1	1	1	0	0	1	1	4	-1.26093	0	0	1
2	2	0	1	0	15-19	Other Christian	1	Married/currently living together	Can read part of the sentence	2	1-2 hours	1	0	0	0	0	0	0	1	0	0	2	0	1	1	1	0	1	0	1	4.25			6	13	4	3	1	1	0	0	0	1	1	2	1.3886	0	0	1
2	2	0	1	0	25-29	Other Christian	1	Married/currently living together	Can read the entire sentence	3-4	More than 2 hours	1	0	0	1	1	0	0	1	0	0	3	0	1	1	1	0	3	0	1	4.8	12	3	6	13	4	3	1	1	0	0	0	1	0	4	1.36881	0	0	0
2	2	0	1	0	15-19	Catholic	1	Married/currently living together	Cannot read simple sentence	1	More than 2 hours	0	0	0	1	1	0	0	1	1	1	5	0	1	1	1	0	3	0	1	4.6	12	3	6	13	4	3	1	1	1	0	1	1	1	1	0.553919	0	0	0
2	2	0	1	1	>=35	Other Christian	1	Married/currently living together	Cannot read simple sentence	3-4	More than 2 hours	0	0	0	1	0	1	0	1	0	0	3	0	1	1	1	1	2	0	1	5	12	3	6	9	4	3	1	1	0	0	0	1	1	3	-0.556431	0	0	0
2	2	0	1	0	25-29	Other Christian	1	Married/currently living together	Can read part of the sentence	3-4	30-59 minutes	0	0	0	1	1	0	0	1	1	1	5	0	1	1	1	1	2	0	1	5	12	3	6	12	4	3	1	1	0	0	0	1	1	3	-1.85514	0	1	0
2	2	0	1	0	15-19	Other Christian	1	Married/currently living together	Can read part of the sentence	1	1-2 hours	0	1	0	1	1	0	0	1	0	1	4	0	1	1	1	1	2	0	1	5	12	3	6	12	4	3	1	1	1	1	0	1	1	1	-0.260067	0	0	1
2	2	0	1	1	20-24	Other Christian	1	Married/currently living together	Cannot read simple sentence	2	More than 2 hours	0	0	0	1	1	0	0	1	1	1	4	0	1	1	1	1	3	0	1	5	12	3	6	11	4	3	1	1	0	0	0	1	1	2	-1.85514	0	0	0
2	2	0	1	0	25-29	Other Christian	1	Married/currently living together	Can read part of the sentence	1	1-2 hours	1	0	0	1	1	0	0	1	0	0	3	0	1	1	1	1	3	0	1	5	11	3	6	12	4	3	1	1	1	1	0	1	1	1	-0.418109	0	0	1
2	2	0	1	0	15-19	Other Christian	1	Married/currently living together	Can read the entire sentence	1	1-2 hours	1	1	0	1	0	1	0	1	0	0	2	0	1	1	1		2	0	1	4.8	12	3	6	12	4	2	1	1	0	1	0	1	0	1	4.93802	0	0	1
2	2	0	1	0	20-24	Other Christian	1	Married/currently living together	Can read the entire sentence	3-4	1-2 hours	0	0	0	0	0	0	0	1	0	1	4	0	0	0	1	1	2	0	1	5	12	3	5		3	3	1	1	0	0	0	1	0	3	-1.339	0	0	1
2	2	0	1	0	15-19	Other Christian	0	Married/currently living together	Can read the entire sentence	1	1-2 hours	0	0	0	1	1	0	0	1	0	1	4	0	1	1	1		3	0	0	4.75	12	3	6	9	3	1	1	1	0		0	1	0	1	-0.660086	0	0	1
2	2	0	1	0	25-29	Other Christian	1	Married/currently living together	Can read the entire sentence	2	1-2 hours	0	0	0	1	0	1	0	1	0	0	3	0	1	1	1		2	0	1	5	11	3	6	13	4	3	1	1	0	0	0	1	0	2	-1.339	0	0	1
2	2	0	1	0	15-19	Other Christian	1	Married/currently living together	Can read the entire sentence	1	1-2 hours	1	1	0	1	1	0	0	1	0	1	5	0	1	1	1		2	0	0	5	12	3	6	11	4	3	1	1	1		0	1	0	1	1.88145	0	0	1
2	2	0	1	0	25-29	Other Christian	0	Married/currently living together	Can read the entire sentence	3-4	1-2 hours	1	0	0	0	0	0	0	1	0	1	4	0	1	1	1	0	1	0	1	5	11	4	6	12	4	3	1	1	0	0	0	1	0	4	0.965295	0	0	1
2	2	0	1	0	>=35	Other Christian	1	Married/currently living together	Cannot read simple sentence	5+	30-59 minutes	1	0	0	0	0	0	0	1	0	1	4	0	1	1	1	0	1	0	1	5	12	4	6	13	4	3	1	1	0	1	0	1	1	8	0.965295	0	1	0
2	2	0	1	0	15-19	Other Christian	0	Married/currently living together	Can read the entire sentence	1	30-59 minutes	1	0	0	1	0	1	0	1	0	1	4	0	1	1	1	0	3	0	1	4.8	11	4	6	12	4	3	1	1	0	0	0	1	0	1	-0.235753	0	1	0
2	2	0	1	0	15-19	Other Christian	1	Married/currently living together	Can read part of the sentence	2	1-2 hours	1	0	0	1	1	0	0	1	1	1	4	0	1	1	1	0	2	0	1	5	12	4	6	13	4	3	1	1	0	0	0	1	1	2	-1.52846	0	0	1
2	2	0	1	0	15-19	Other Christian	0	Married/currently living together	Can read part of the sentence	1	30-59 minutes	1	0	0	1	1	0	0	1	0	1	4	0	1	1	1	0	2	0	1	5	12	4	6	11	4	3	1	1	0	0	0	1	1	1	-0.184438	0	1	0
2	2	0	1	0	30-34	Other Christian	0	Married/currently living together	Cannot read simple sentence	5+	Less than 30 minutes	1	1	1	1	1	0	0	1	1	1	4	0	1	1	1	1	1	0	1	4	12	3	6	11	4	3	1	1	0	0	0	1	1	5	6.12527	1	0	0
2	2	0	1	0	30-34	Other Christian	0	Married/currently living together	Can read the entire sentence	3-4	Less than 30 minutes	1	1	0	1	1	0	0	1	0	1	7	0	1	1	1	1	1	0	1	3.8	12	3	6	4	4	3	1	1	0	1	0	1	0	4	-0.0180896	1	0	0
2	2	0	1	0	30-34	Catholic	1	Married/currently living together	Cannot read simple sentence	5+	1-2 hours	1	1	0	0	0	0	1	1	1	1	4	0	1	1	1	1	2	0	1	4	12	4	6	6	4	3	1	1	0	0	1	1	1	6	4.25912	0	0	1
2	2	0	1	0	15-19	Catholic	1	Married/currently living together	Can read the entire sentence	1	1-2 hours	0	0	0	1	1	0	0	1	0	1	4	0	1	1	1	1	2	0	1	4.8	12	4	6	11	4	3	1	1	0	1	1	1	0	1	-0.0402909	0	0	1
2	2	1	1	1	25-29	Catholic	1	Married/currently living together	Can read the entire sentence	3-4	1-2 hours	1	0	1	1	1	0	0	1	0	0	3	1	1	1	0	0	0	0	1	5	10	4	6	11		3	1	1	1	0	1	1	0	3	5.654	0	0	1
2	2	1	1	0	20-24	Catholic	1	Married/currently living together	Cannot read simple sentence	2	Less than 30 minutes	0	0	0	1	0	1	0	1	1	1	4	1	1	1	1	0	1	0	1	5	11	4	6	12	4	3	1	1	1	1	1	1	1	2	-1.87493	1	0	0
2	2	1	1	1	15-19	Other Christian	0	Married/currently living together	Can read part of the sentence	1	30-59 minutes	0	0	0	0	0	0	0	1	0	0	3	1	1	1	1	0	1	0	1	5			6	13	4	3	1	1	0	0	0	1	1	1	-1.87493	0	1	0
2	2	1	1	0	20-24	Other Christian	1	Married/currently living together	Can read the entire sentence	2	1-2 hours	0	0	0	0	0	0	0	1	0	0	3	1	1	1	1	0	1	0	1	5	10	4	6	13	4	3	1	1	1	0	0	1	0	2	0.0830957	0	0	1
2	2	1	1	0	20-24	Other Christian	0	Divorced/separated/widowed	Cannot read simple sentence	2	30-59 minutes	0	0	0	1	1	0	0	1	1	0	3	1	1	1	0	0	0	0	1	5			6	11		2	1	1	0	0	0	0	1	2	-1.87493	0	1	0
2	2	1	1	0	20-24	Other Christian	1	Married/currently living together	Cannot read simple sentence	2	Less than 30 minutes	0	0	0	1	1	0	0	1	0	0	3	0	1	1	1	0	2	0	1	5	11	4	6	11	4	3	1	1	1	1	0	1	1	2	0.696892	1	0	0
2	2	1	1	0	20-24	Other Christian	1	Married/currently living together	Can read the entire sentence	2	30-59 minutes	1	0	0	1	1	0	0	1	0	0	2	0	1	1	1	0	1	0	1	5	10	4	6	13	3	2	1	1	0	0	0	1	0	2	0.311905	0	1	0
2	2	1	1	1	25-29	Presbyterian	1	Married/currently living together	Can read the entire sentence	2	1-2 hours	1	1	1	1	0	1	0	1	0	0	3	0	1	0	0	0	0	0	1	5			6	11		3	1	1	1	1	0	1	0	2	11.5127	0	0	1
2	2	1	1	0	20-24	Other Christian	1	Married/currently living together	Can read the entire sentence	1	30-59 minutes	0	0	0	1	1	0	0	1	0	1	4	1	1	1	1	0	2	0	1	5	11	4	6	8	4	3	1	1	0	0	0	1	0	1	1.70145	0	1	0
2	2	1	1	0	25-29	Other Christian	1	Married/currently living together	Can read the entire sentence	3-4	30-59 minutes	1	1	0	0	0	0	0	1	1	0	2	1	1	1	1	0	2	1	1	5	11	3	6	11	4	2	1	1	0	0	0	1	0	3	0.033014	0	1	0
2	2	1	1	0	20-24	Other Christian	1	Married/currently living together	Cannot read simple sentence	3-4	1-2 hours	0	0	0	0	0	0	0	1	0	1	4	0	1	1	1	0		1	1	5	12	4	6	12	4	3	1	1	0	0	0	1	1	3	-1.87493	0	0	1
2	2	1	1	0	20-24	Other Christian	1	Married/currently living together	Can read part of the sentence	1	More than 2 hours	0	0	0	0	0	0	0	1	0	1	4	1	1	1	0	0	0	0	1	5			2	10		2	1		1	1	0	1	1	1	-1.87493	0	0	0
2	2	1	1	0	20-24	Other Christian	1	Married/currently living together	Cannot read simple sentence	1	1-2 hours	0	1	0	1	1	0	0	1	0			0	1	1	1	0		0	1	5	12	4	6	10	4	3	1	1	0	0	0	1	1	1	0.869869	0	0	1
2	2	1	1	0	25-29	Other	1	Married/currently living together	Can read the entire sentence	2	1-2 hours	0	0	0	1	1	0	0	1	0	0	2	0	1	1	1	0	2	0	0	5	12	4	6	11	4	1	1	1	0	0	0	1	0	2	-1.20982	0	0	1
2	2	1	1	0	>=35	Other Christian	1	Married/currently living together	Can read the entire sentence	5+	1-2 hours	0	1	0	1	0	1	0	1	0	0	3	1	1	1	1	0	2	0	1	5	10	4	6	11	4	3	1	1	1	0	0	1	0	6	2.6372	0	0	1
2	2	1	1	0	20-24	Other Christian	1	Married/currently living together	Cannot read simple sentence	3-4	Less than 30 minutes	0	0	0	0	0	0	0	1	0	0	3	1	1	1	0	0	0	0	1	5			6	13		3	1	1	0	0	0	1	1	3	-1.85514	1	0	0
2	2	1	1	0	15-19	Other Christian	1	Married/currently living together	Cannot read simple sentence	1	Less than 30 minutes	0	0	0	0	0	0	0	1	1	0	3	0	1	1	0	0	0	0	1	5			6	11		3	1	1	0	0	0	1	1	1	-1.17623	1	0	0
2	2	1	1	0	30-34	Other Christian	0	Married/currently living together	Cannot read simple sentence	5+	Less than 30 minutes	1	0	0	1	1	0	0	1	0	0	3	0	1	1	0	0	0	0	1	5	12	3	6	13		3	1	1	0	0	0	1	1	7	-0.849549	1	0	0
2	2	1	1	0	20-24	Other Christian	1	Married/currently living together	Can read part of the sentence	2	30-59 minutes	0	0	0	1	1	0	0	1	1	1	4	0	1	1	0	0	0	0	1	4.5	11	3	6	11		3	1	1	1	1	0	1	1	2	-1.85514	0	1	0
2	2	1	1	1	30-34	Other Christian	1	Married/currently living together	Can read the entire sentence	3-4	30-59 minutes	1	1	1	1	0	1	0	1	0	1	4	1	1	1	1	0	1	0	1	5	12	4	6	10	4	3	1	1	1	1	0	1	0	4	4.57643	0	1	0
2	2	1	1	0	30-34	Other Christian	1	Married/currently living together	Cannot read simple sentence	5+	30-59 minutes	1	1	0	1	1	0	0	1	0	0	3	1	1	1	1	0	1	0	1	5	12	4	6	11	4	2	1	1	1	0	0	1	1	5	0.711924	0	1	0
2	2	0	1	0	25-29	Presbyterian	1	Married/currently living together	Cannot read simple sentence	2	Less than 30 minutes	0	0	0	0	0	0	0	1	0	1	5	0	1	1	1	1	1	0	1	3.6	12	3	6	3	4	3	1	1	0	0	0	1	1	2	-1.85514	1	0	0
2	2	0	1	0	>=35	Presbyterian	1	Married/currently living together	Can read the entire sentence	5+	Less than 30 minutes	0	0	0	0	0	0	0	1	0	1	4	0	1	1	1	1	1	0	1	4	12	4	6	11	4	3	1	1	1	1	0	1	0	7	-1.19002	1	0	0
2	2	0	1	0	25-29	Other Christian	1	Married/currently living together	Can read the entire sentence	3-4	Less than 30 minutes	1	0	0	1	0	1	0	1	0	1	5	1	1	1	1	1	1	0	1	4.2	12	4	6	10	4	3	1	1	0	0	0	1	0	3	2.24468	1	0	0
2	2	0	1	0	25-29	Presbyterian	1	Married/currently living together	Cannot read simple sentence	3-4	Less than 30 minutes	1	1	0	1	0	1	0	1	0	1	4	1	1	1	1	0	1	1	1	4	12	4	6	12	4	3	1	1	0	0	0	1	1	3	1.84207	1	0	0
2	2	0	1	0	25-29	Other Christian	1	Married/currently living together	Cannot read simple sentence	5+	Less than 30 minutes	1	1	0	1	1	0	0	1	0	0	3	0	1	1	1	0	1	1	0	4.75	12	1	6	12	4	3	1	1	0		0	1	1	5	1.16316	1	0	0
2	2	0	1	0	20-24	Other Christian	1	Married/currently living together	Can read the entire sentence	1	Less than 30 minutes	0	1	0	1	1	0	0	1	1	1	5	1	1	1	1	0	2	1	1	4.8	12	3	5	13	4	3	1	1	0	0	0	1	0	1	-0.273865	1	0	0
2	2	0	1	0	20-24	Other Christian	0	Married/currently living together	Can read the entire sentence	2	Less than 30 minutes	1	1	0	1	0	1	0	1	0	1	4	0	1	1	1	0	1	0	1	4.8	12	4	6	13	2	3	1	1	0	0	0	1	0	2	1.24786	1	0	0
2	2	1	1	1	25-29	Presbyterian	1	Married/currently living together	Can read part of the sentence	2	Less than 30 minutes	0	1	0	1	0	1	0	1	1	1	6	1	1	1	1	0	1	0	1	4.4	12	4	6	12	4	3	1	1	1	1	0	1	1	2	0.242274	1	0	0
2	2	1	1	0	>=35	Other Christian	1	Divorced/separated/widowed	Cannot read simple sentence	5+	30-59 minutes	1	0	0	0	0	0	0	1	0	0	3	0	1	1	1	0	2	0	1	5	9	4	6	9	4	3	1	1	1	1	0	0	1	8	-0.869346	0	1	0
2	2	1	1	0	30-34	Other Christian	1	Married/currently living together	Can read part of the sentence	3-4	Less than 30 minutes	1	0	0	1	1	0	0	1	1	1	4	1	1	1	1	0	2	0	1	5	9	4	6	13	4	3	1	1	1	1	0	1	1	3	-0.883145	1	0	0
2	2	1	1	1	15-19	Other Christian	1	Married/currently living together	Can read the entire sentence	1	Less than 30 minutes	1	1	0	1	1	0	0	1	1	1	6	0	1	1	1	0	1	0	1	4	12	4	6	13	4	3	1	1	0	0	0	1	0	1	2.33028	1	0	0
2	2	1	1	0	20-24	Other Christian	1	Married/currently living together	Cannot read simple sentence	2	Less than 30 minutes	0	1	0	1	1	0	0	1	1	1	6	1	1	1	1	0	1	0	1	4.2	12	4	6	13	4	3	1	1	0	0	0	1	1	2	-0.958774	1	0	0
2	2	1	1	0	25-29	Presbyterian	1	Married/currently living together	Can read the entire sentence	3-4	Less than 30 minutes	1	0	0	1	1	0	0	1	1	1	4	1	1	1	1	0	2	0	1	5	11	4	6	13	4	3	1	1	0	1	0	1	0	3	-1.54826	1	0	0
2	2	1	1	0	30-34	Other Christian	1	Married/currently living together	Can read part of the sentence	5+	30-59 minutes	0	0	0	0	0	0	0	1	1	1	7	0	1	1	1	0	2	0	1	5	11	4	6	13	4	3	1	1	0	1	0	1	1	5	-1.24134	0	1	0
2	2	0	1	0	30-34	Other Christian	1	Married/currently living together	Cannot read simple sentence	3-4	1-2 hours	0	0	0	0	0	0	0	1	0	1	4	0	1	1	1	1	2	0	1	4.8	11	4	6	11	4	3	1	1	0	1	0	1	1	3	-0.595814	0	0	1
2	2	0	1	0	30-34	Catholic	1	Married/currently living together	Can read the entire sentence	3-4	1-2 hours	0	1	1	1	0	1	0	1	1	1	6	0	1	1	1	1	2	0	1	4.4	12	4	6	11	4	3	1	0	0	0	1	1	0	4	6.26328	0	0	1
2	2	0	1	0	25-29	Catholic	1	Married/currently living together	Can read the entire sentence	3-4	1-2 hours	1	1	1	1	1	0	0	1	1	1	5	0	1	1	1	1	2	0	1	5	11	4	6	11	4	3	1	1	0	1	1	1	0	4	3.44869	0	0	1
2	2	0	1	0	20-24	Other Christian	1	Married/currently living together	Can read the entire sentence	3-4	1-2 hours	0	1	0	1	1	0	0	1	0	1	4	0	1	1	1	1	2	0	1	4.6	10	4	6	11	4	3	1	1	0	0	0	1	0	4	0.830486	0	0	1
2	2	1	1	1	30-34	Other Christian	0	Married/currently living together	Can read the entire sentence	5+	More than 2 hours	1	1	0	1	1	0	0	1	0	1	4	1	1	1	1	0	1	0	1	5	9	4	6	12	3	3	1	1	0	0	0	1	0	6	2.47593	0	0	0
2	2	1	1	0	15-19	Catholic	1	Married/currently living together	Can read the entire sentence	1	30-59 minutes	0	0	0	1	1	0	0	2	0	0	0	0	1	1	1	0		0	1	5	11	3	0	11	4	1	1	1	0	0	1	1	0	1	3.0418	0	1	0
2	2	1	1	1	25-29	Catholic	1	Married/currently living together	Can read the entire sentence	2	1-2 hours	0	0	0	0	0	0	0	1	0	0	3	0	1	1	1	0	1	0	1	5			5	13	4	3	1	1	0	1	1	1	0	2	-1.35879	0	0	1
2	2	1	1	0	20-24	Catholic	1	Married/currently living together	Can read the entire sentence	1	More than 2 hours	0	0	0	1	1	0	0	1	0	0	3	1	1	1	1	0	1	0	1	5	12	2	6	10	3	3	1	1	0	0	1	1	0	1	-1.35879	0	0	0
2	2	1	1	0	25-29	Other Christian	1	Married/currently living together	Can read the entire sentence	3-4	1-2 hours	0	1	0	1	0	1	0	1	0	0	3	0	1	1	1	0	1	0	1	5	12	3	6	11	4	3	1	1	0	0	0	1	0	4	3.23141	0	0	1
2	2	1	1	0	15-19	Catholic	1	Married/currently living together	Can read part of the sentence	1	More than 2 hours	1	0	0	0	0	0	0	1	0	0	3	1	1	1	1	0	1	0	1	4.75			3	9	1	3	1	1	0	0	1	1	1	1	0.241004	0	0	0
3	3	0	1	0	25-29	Catholic	1	Divorced/separated/widowed	Can read the entire sentence	3-4	Less than 30 minutes	0	0	0	1	0	1	0	1	0	1	5	1	1	1	1	0	1	0	1	5	11	4	6	11	4	3	1	1	0	0	1	0	0	3	-1.85514	1	0	0
3	3	0	1	0	>=35	Other Christian	1	Divorced/separated/widowed	Can read the entire sentence	5+	Less than 30 minutes	0	1	0	1	1	0	0	1	0	1	5	1	1	1	1	0	2	0	1	5	11	4	6	12	4	3	1	1	0	1	0	0	0	6	0.256073	1	0	0
3	3	0	1	0	20-24	Catholic	1	Married/currently living together	Can read the entire sentence	1	Less than 30 minutes	0	1	1	1	0	1	0	1	0	1	5	0	1	1	1	0	1	0	1	5	12	4	6	12	4	3	1	1	1	1	1	1	0	1	6.3066	1	0	0
3	3	0	1	0	30-34	Other Christian	1	Married/currently living together	Can read the entire sentence	3-4	Less than 30 minutes	1	1	0	0	0	0	0	1	0	1	5	1	1	1	1	0	1	0	1	5	11	4	6	11	4	3	1	0	0	0	0	1	0	4	1.24786	1	0	0
3	3	1	1	1	20-24	Other	1	Married/currently living together	Can read part of the sentence	1	Less than 30 minutes	0	0	0	1	1	0	0	1	1	1	4	1	1	1	1	0	2	0	1	5	12	4	6	12	4	2	1	1	1	1	0	1	1	1	-1.26093	1	0	0
3	3	1	1	1	15-19	Catholic	1	Married/currently living together	Can read part of the sentence	1	1-2 hours	0	0	0	1	1	0	0	1	0	0	3	1	1	1	1	0	1	0	1	5	12	4	6	12	4	1	1	1	0	1	1	1	1	1	-0.744785	0	0	1
3	3	1	1	1	20-24	Other	1	Married/currently living together	Can read the entire sentence	2	Less than 30 minutes	0	0	0	0	0	0	0	1	1	1	5	1	1	1	1	0	1	0	1	5			6	11	4	1	1	1	1	1	0	1	0	2	-1.85514	1	0	0
3	3	1	1	1	30-34	Other	1	Married/currently living together	Can read the entire sentence	5+	Less than 30 minutes	1	1	0	0	0	0	0	1	0	1	4	1	1	1	1	0	2	0	1	5	12	4	6	11	4	3	1	1	0	0	0	1	0	5	3.57788	1	0	0
3	3	0	1	0	30-34	Other Christian	1	Married/currently living together	Can read the entire sentence	3-4	Less than 30 minutes	0	0	0	1	1	0	0	1	0	0	3	1	1	1	1	0	2	0	1	5	12	4	6	13	4	3	1	1	1	0	0	1	0	4	-1.85514	1	0	0
3	3	0	1	0	25-29	Other Christian	1	Married/currently living together	Can read the entire sentence	3-4	30-59 minutes	1	1	1	1	1	0	0	1	1	1	5	1	1	1	1	0	2	0	1	5	12	4	6	13	4	2	1	1	0	0	0	1	0	3	4.1276	0	1	0
3	3	0	1	0	>=35	Catholic	1	Married/currently living together	Can read the entire sentence	3-4	Less than 30 minutes	1	1	1	1	0	1	0	1	0	1	6	1	1	1	1	1	3	0	1	5	12	3	6	10	4	3	1	1	0	1	1	1	0	3	5.22982	1	0	0
3	3	0	1	0	>=35	Other Christian	1	Married/currently living together	Can read the entire sentence	5+	Less than 30 minutes	1	0	0	1	1	0	0	1	0	1	4	1	1	1	1	1	3	0	1	4.4	12	3	6	11	4	3	1	1	1	0	0	1	0	8	0.449156	1	0	0
3	3	0	1	0	15-19	Other Christian	1	Married/currently living together	Can read part of the sentence	1	Less than 30 minutes	1	0	0	0	0	0	0	1	1	1	4	0	1	1	0	0	0	0	1	5			6	13		3	1	1	0	0	0	1	1	1	0.331702	1	0	0
3	3	0	1	0	15-19	Other Christian	1	Married/currently living together	Can read the entire sentence	1	1-2 hours	0	0	0	0	0	0	0	1	0	1	5	0	1	1	1	0	1	0	1	5			6	11	4	3	1	1	0	0	0	1	0	1	-1.87493	0	0	1
3	3	0	1	0	25-29	Other Christian	1	Married/currently living together	Cannot read simple sentence	3-4	30-59 minutes	0	0	0	0	0	0	0	1		0	3	0	1	1	0	0	0	0	1	5	12	3	6	13		3	1	1	0	0	0	1	1	4	-1.87493	0	1	0
3	3	1	1	0	20-24	Other Christian	1	Married/currently living together	Cannot read simple sentence	2	Less than 30 minutes	0	0	0	1	1	0	0	1	1	1	5	0	1	1	1	0	1	0	1	4.8	11	3	6	13	4	3	1	1	1	1	0	1	1	2	-1.19602	1	0	0
3	3	1	1	1	25-29	Other Christian	0	Married/currently living together	Cannot read simple sentence	3-4	Less than 30 minutes	1	0	0	1	1	0	0	1	0	1	4	1	1	1	1	1	1	0	1	5	11	3	6	12	4	3	1	1	1	1	0	1	1	3	0.945498	1	0	0
3	3	1	1	1	25-29	Other Christian	0	Married/currently living together	Can read the entire sentence	3-4	Less than 30 minutes	1	0	0	0	0	0	0	1	0	1	4	1	1	1	1	1	2	0	1	5	11	3	6	12	4	3	1	1	1	1	0	1	0	3	-1.03212	1	0	0
3	3	1	1	0	15-19	Other Christian	1	Divorced/separated/widowed	Can read the entire sentence	1	1-2 hours	0	0	0	0	0	0	0	1	1	1	5	1	1	0	1	0	1	0	1	5			6	12	4	3	1	1	0	0	0	0	0	1	-0.764582	0	0	1
3	3	1	1	0	20-24	Other Christian	1	Married/currently living together	Can read the entire sentence	3-4	30-59 minutes	1	0	0	0	0	0	0	1	1	1	5	1	1	1	1	0	1	0	1	5	3	4	6	13	4	3	1	1	0	1	0	1	0	3	1.53971	0	1	0
3	3	1	1	0	>=35	Other Christian	1	Married/currently living together	Cannot read simple sentence	3-4	30-59 minutes	1	0	0	0	0	0	0	1	0	0	2	0	1	1	1	0	1	0	1	5	3	4	6	13	4	3	1	1	0	1	0	1	1	4	-0.288935	0	1	0
3	3	1	1	1	20-24	Presbyterian	1	Married/currently living together	Can read the entire sentence	1	1-2 hours	1	0	0	1	0	1	0	1	1	1	4	1	1	1	1	0	1	0	1	5	3	4	6	13	4	3	1	1	0	1	0	1	0	1	0.280387	0	0	1
3	3	0	1	0	25-29	Other Christian	1	Married/currently living together	Can read the entire sentence	3-4	Less than 30 minutes	1	0	0	1	0	1	0	1	0	1	4	0	1	1	1	0	1	0	1	5	10	4	6	12	4	3	1	1	0	0	0	1	0	4	-0.934248	1	0	0
3	3	0	1	0	25-29	Other Christian	1	Married/currently living together	Can read the entire sentence	3-4	Less than 30 minutes	0	0	0	0	0	0	0	1	0	1	4	0	1	1	1	0	1	0	1	4.8	12	4	6	11	4	3	1	1	0	0	0	1	0	3	-1.17623	1	0	0
3	3	0	1	0	20-24	Other Christian	1	Divorced/separated/widowed	Can read the entire sentence	2	30-59 minutes	0	0	0	1	0	1	0	1	0	1	5	0	1	1	1	0	1	0	1	5	11	4	6	10	4	3	1	1	0	0	0	0	0	2	0.591104	0	1	0
3	3	0	1	0	15-19	Other Christian	1	Never married & never lived together	Can read the entire sentence	1	1-2 hours	1	0	0	0	0	0	0	1	0	0	3	0	1	1	1	0	1	0	1	5			6	11	4	3	1	1	0	0	0	0	0	1	-0.418109	0	0	1
3	3	0	1	0	20-24	Other Christian	1	Married/currently living together	Can read the entire sentence	1	1-2 hours	0	0	0	1	1	0	0	1	0	0	3	0	1	1	1	0	1	0	1	5	12	4	6	13	4	3	1	1	0	0	0	1	0	1	-0.673884	0	0	1
3	3	0	1	0	20-24	Other Christian	0	Married/currently living together	Can read part of the sentence	2	Less than 30 minutes	0	0	0	0	0	0	0	1	0	1	4	0	1	1	1	0	1	0	1	5	11	4	6	11	4	3	1	1	0	0	0	1	1	2	-1.339	1	0	0
3	3	0	1	0	25-29	Other Christian	0	Married/currently living together	Can read the entire sentence	2	Less than 30 minutes	0	1	1	1	1	0	0	1	1	1	4	1	1	1	1	0	1	0	1	5	11	4	6	11	4	3	1	1	0	1	0	1	0	2	5.67301	1	0	0
3	3	0	1	0	30-34	Catholic	1	Divorced/separated/widowed	Cannot read simple sentence	1	Less than 30 minutes	1	0	0	0	0	0	0	1	0	1	5	0	1	1	1	0	1	0	1	4.5			6	11	4	3	1	0	0	0	1	0	1	1	-1.01232	1	0	0
3	3	1	1	0	20-24	Other	1	Married/currently living together	Can read the entire sentence	1	1-2 hours	0	0	0	1	1	0	0	1	0	0	2	0	1	1	1	0	2	0	1	5	12	4	6	10	4	3	1	1	0	1	0	1	0	1	-1.87493	0	0	1
3	3	1	1	0	15-19	Catholic	1	Married/currently living together	Can read the entire sentence	1	1-2 hours	0	1	0	1	1	0	0	1	0	1	4	1	1	1	1	0	1	0	1	5	12	4	6	11	4	3	1	1	1	1	1	1	0	1	-0.442634	0	0	1
3	3	1	1	0	15-19	Other Christian	1	Married/currently living together	Can read the entire sentence	1	1-2 hours	0	0	0	1	0	1	0	1	0	0	3	0	1	1	1	0	1	0	1	5	12	4	5	13	4	3	1	1	1	1	0	1	0	1	-1.20982	0	0	1
3	3	1	1	0	15-19	Other	0	Married/currently living together	Cannot read simple sentence	1	30-59 minutes	0	0	0	1	0	1	0	1	0	0	3	0	1	1	1	0	1	0	1	5	12	4	6	9	4	3	1	1	1	1	0	1	1	1	-0.576228	0	1	0
3	3	1	1	0	25-29	Other	1	Married/currently living together	Can read the entire sentence	2	1-2 hours	0	0	0	1	1	0	0	1	0	1	4	0	1	1	1	0	1	0	1	5		4	6	11	4	3	1	1	1	1	0	1	0	2	-0.0600881	0	0	1
3	3	1	1	0	>=35	Other Christian	1	Married/currently living together	Can read the entire sentence	5+	Less than 30 minutes	1	1	0	1	0	1	0	1	0	1	4	1	1	1	1	0	2	0	1	5	12	4	6	13	4	3	1	1	1	1	0	1	0	6	1.83394	1	0	0
3	3	1	1	0	20-24	Other	0	Married/currently living together	Can read the entire sentence	3-4	30-59 minutes	0	0	0	1	1	0	0	1	1	1	4	1	1	1	1	0	1	0	1	5	12	4	6	13	4	3	1	1	1	1	0	1	0	3	-1.17623	0	1	0
3	3	1	1	0	30-34	Other	1	Married/currently living together	Cannot read simple sentence	3-4	30-59 minutes	0	0	0	0	0	0	0	1	0	0	3	0	1	1	1	0	2	0	1	5			6	13	4	3	1	1	1	1	0	1	1	4	-0.744785	0	1	0
3	3	0	1	0	20-24	Other Christian	1	Married/currently living together	Cannot read simple sentence	3-4	1-2 hours	0	0	0	1	0	1	0	1	0	1	6	0	1	1	1	0	1	0	1	5	12	4	6	13	4	1	1	1	0	0	0	1	1	3	-1.85514	0	0	1
3	3	0	1	0	30-34	Other Christian	1	Married/currently living together	Cannot read simple sentence	5+	1-2 hours	0	0	0	1	1	0	0	1	1	1	4	1	1	1	1	0	2	0	1	5	12	4	6	13	4	3	1	1	0	1	0	1	1	5	0.638619	0	0	1
3	3	0	1	0	15-19	Other Christian	1	Married/currently living together	Can read the entire sentence	1	1-2 hours	0	0	0	1	1	0	0	1	1	1	6	0	1	1	0	0	0	0	1	5	12	4	6	13		3	1	1	1	0	0	1	0	1	-0.693682	0	0	1
3	3	0	1	0	20-24	Other Christian	1	Married/currently living together	Can read part of the sentence	2	30-59 minutes	0	0	0	1	1	0	0	1	1	1	6	1	1	1	0	0	0	0	1	5	12	4	6	13		3	1	1	0	1	0	1	1	2	-0.0600881	0	1	0
3	3	0	1	0	25-29	Catholic	1	Divorced/separated/widowed	Can read part of the sentence	3-4	30-59 minutes	0	0	0	0	0	0	0	1	0	0	3	1	1	1	1	1	2	0	1	4	11	3	6	9	4	3	1	1	0	0	1	0	1	4	-1.85514	0	1	0
3	3	0	1	0	15-19	Catholic	1	Married/currently living together	Cannot read simple sentence	1	30-59 minutes	0	0	0	1	1	0	0	1	0	0	3	1	1	1	1	1	2	0	1	4.6	12	3	6	10	4	3	1	1	1	1	1	1	1	1	-1.339	0	1	0
3	3	1	1	0	20-24	Other Christian	1	Divorced/separated/widowed	Cannot read simple sentence	1	1-2 hours	0	0	0	0	0	0	0	1	0	1	4	0	1	1	1	1	1	0	1	4.5			6	11	4	3	1	1	1	1	0	0	1	1	-1.87493	0	0	1
3	3	1	1	1	20-24	Catholic	1	Never married & never lived together	Can read the entire sentence	1	1-2 hours	1	0	0	1	0	1	0	1	0	0	3	0	1	1	1	0	1	0	1	5	11	3	6	11	4	3	1	1	1	1	1	0	0	1	0.874597	0	0	1
3	3	1	1	1	15-19	Other Christian	1	Married/currently living together	Can read the entire sentence	1	More than 2 hours	1	0	0	1	1	0	0	1	0	1	4	1	1	1	1	0	2	0	1	5	12	4	6	10	4	3	1	1	0	1	0	1	0	1	-0.249551	0	0	0
3	3	1	1	0	15-19	Other Christian	1	Married/currently living together	Can read the entire sentence	1	1-2 hours	0	0	0	0	0	0	0	1	1	1	4	0	1	1	1	0	1	0	1	5			6	13	4	3	1	1	1	1	0	1	0	1	-1.85514	0	0	1
3	3	1	1	1	>=35	Other	1	Married/currently living together	Can read the entire sentence	5+	1-2 hours	1	0	0	1	1	0	0	1	0	1	5	0	1	1	1	0	1	0	1	5	12	4	6	11	4	3	1	1	0	0	0	1	0	7	0.389975	0	0	1
3	3	1	1	1	>=35	Other Christian	1	Married/currently living together	Cannot read simple sentence	5+	1-2 hours	0	0	0	1	0	1	0	1	0	1	4	1	1	1	1	0	1	0	1	5	3	4	6	13	4	3	1	1	0	1	0	1	1	9	-1.87493	0	0	1
4	4	0	1	0	20-24	Catholic	1	Married/currently living together	Can read the entire sentence	2	30-59 minutes	0	0	0	1	0	1	0	1	1	1	4	0	1	1	1	0	1	0	1	5	12	3	6	11	4	3	1	1	1	1	1	1	0	2	-0.0796741	0	1	0
4	4	0	1	1	25-29	Catholic	1	Married/currently living together	Can read the entire sentence	2	30-59 minutes	0	0	0	1	0	1	0	1	0	1	7	0	1	1	1	0	7	0	1	5	11	2	6	11	4	1	1	1	1	1	1	1	0	2	-0.0796741	0	1	0
4	4	0	1	0	25-29	Catholic	1	Divorced/separated/widowed	Can read the entire sentence	3-4	30-59 minutes	0	0	0	0	0	0	0	1	0	0	2	0	0	0	0	0	0	0	1	5			5			3	1	0	0	0	1	0	0	3	-1.85514	0	1	0
4	4	0	1	0	20-24	Catholic	1	Married/currently living together	Cannot read simple sentence	2	30-59 minutes	0	0	0	0	0	0	0	1	0	1	4	0	1	1	0	0	0	0	1	5	9	4	6	11		3	1	1	1	1	1	1	1	2	-0.511115	0	1	0
4	4	0	1	1	25-29	Catholic	1	Divorced/separated/widowed	Can read the entire sentence	3-4	1-2 hours	1	0	0	1	0	1	0	1	0	0	2	0	1	1	1	0	1	0	1	5	12	3	6	8	4	3	1	1	0	0	1	0	0	4	-0.347208	0	0	1
4	4	0	1	0	>=35	Catholic	1	Married/currently living together	Can read the entire sentence	3-4	Less than 30 minutes	0	0	0	1	0	1	0	1	0	1	4	0	1	1	1	0	1	0	1	5	12	2	6	10	4	3	1	1	1	1	1	1	0	4	0.553919	1	0	0
4	4	0	1	0	20-24	Catholic	1	Divorced/separated/widowed	Can read the entire sentence	3-4	30-59 minutes	0	0	0	1	0	1	0	1	0	0	3	0	1	1	1	0	1	0	1	5	10	2	6	9	4	2	1	1	1	1	1	0	0	3	-1.339	0	1	0
4	4	0	1	0	25-29	Other Christian	1	Divorced/separated/widowed	Cannot read simple sentence	2	Less than 30 minutes	0	0	0	1	0	1	0	1	1	0	3	0	1	1	1	0	1	0	1	5	12	3	6	9	4	3	1	1	0	0	0	0	1	2	-1.85514	1	0	0
4	4	0	1	0	20-24	Catholic	1	Married/currently living together	Can read the entire sentence	3-4	1-2 hours	1	0	0	1	0	1	0	1	0	1	4	0	1	1	0	0	0	0	1	4.25	11	4	6	9		2	1	1	0	0	1	1	0	3	-1.01232	0	0	1
4	4	0	1	0	15-19	Catholic	1	Married/currently living together	Can read part of the sentence	1	1-2 hours	1	0	0	1	0	1	0	1	0	0	2	0	1	1	0	0	0	0	1	4.5	11	4	6	13		3	1	1	1	1	1	1	1	1	-1.52846	0	0	1
4	4	0	1	0	20-24	Catholic	1	Married/currently living together	Can read the entire sentence	2	More than 2 hours	0	1	0	1	1	0	0	1	0	1	4	0	1	1	0	0	0	0	1	4			6	11		3	1	0	1	1	1	1	0	2	3.25121	0	0	0
4	4	0	1	0	20-24	Catholic	1	Married/currently living together	Can read the entire sentence	1	30-59 minutes	0	0	0	1	0	1	0	1	0	0	2	0	1	1	0	0	0	0	1	4.66667			6	13		3	1	1	1	1	1	1	0	1	0.599235	0	1	0
4	4	0	1	0	15-19	Catholic	1	Married/currently living together	Cannot read simple sentence	1	30-59 minutes	0	0	0	1	0	1	0	1	1	0	3	1	1	1	1	1	1	0	1	5	12	4	6	12	4	3	1	1	1	1	1	1	1	1	-0.511115	0	1	0
4	4	0	1	0	20-24	Catholic	1	Married/currently living together	Can read part of the sentence	1	1-2 hours	0	0	0	1	0	1	0	1	0	1	4	0	1	1	1	1	2	0	1	5	12	4	6	13	4	3	1	1	1	1	1	1	1	1	1.1538	0	0	1
4	4	0	1	0	20-24	Other	1	Married/currently living together	Can read the entire sentence	2	1-2 hours	1	0	0	1	0	1	0	1	0	1	4	0	1	1	1	0	1	0	1	4.8	12	4	6	13	4	3	1	1	1	1	0	1	0	2	-0.347208	0	0	1
4	4	0	1	0	15-19	Catholic	1	Married/currently living together	Can read the entire sentence	1	1-2 hours	0	0	0	0	0	0	0	1	0	0	3	0	1	1	1	0	2	0	1	5			6	13	4	3	1	1	1	1	1	1	0	1	-1.85514	0	0	1
4	4	0	1	0	20-24	Catholic	1	Married/currently living together	Cannot read simple sentence	1	30-59 minutes	0	0	0	1	1	0	0	1	0	0	2	0	1	1	1	0	1	0	1	5			6	9	4	3	1	1	1	1	1	1	1	1	1.2247	0	1	0
4	4	1	1	1	25-29	Catholic	1	Married/currently living together	Can read the entire sentence	2	30-59 minutes	0	0	0	1	0	1	0	1	0	0	3	1	1	1	1	0	1	0	1	5	12	4	6	11	4	3	1	1	1	1	1	1	0	2	-1.339	0	1	0
4	4	1	1	1	20-24	Catholic	1	Married/currently living together	Cannot read simple sentence	3-4	30-59 minutes	1	0	0	1	0	1	0	1	0	0	3	1	1	1	1	0	1	0	1	5	12	3	6	11	4	3	1	1	0	0	1	1	1	3	-0.934248	0	1	0
4	4	1	1	0	15-19	Other Christian	1	Married/currently living together	Cannot read simple sentence	1	Less than 30 minutes	1	0	1	1	1	0	0	1	1	0	2	1	1	0	1	0	1	0	1	5	12	3	6	11	4	0	1	1	1	1	0	1	1	1	5.18931	1	0	0
4	4	1	1	1	25-29	Catholic	1	Married/currently living together	Cannot read simple sentence	3-4	30-59 minutes	1	0	0	0	0	0	0	1	0	1	4	0	1	1	1	0	2	0	0	4.8	11	3	6	10	4	3	1	1	1	1	1	1	1	4	-0.437906	0	1	0
4	4	1	1	1	20-24	Catholic	1	Married/currently living together	Cannot read simple sentence	1	30-59 minutes	1	0	0	1	0	1	0	1	1	0	3	1	1	1	1	0	1	0	1	5	11	3	6	11	4	3	1	1	1	1	1	1	1	1	0.429358	0	1	0
4	4	1	1	1	15-19	Catholic	0	Married/currently living together	Can read the entire sentence	1	30-59 minutes	1	0	0	1	0	1	0	1	0	0	3	1	1	1	1	0	2	0	1	5	11	3	6	12	4	3	1	1	1	1	1	1	0	1	-0.869346	0	1	0
4	4	1	1	1	20-24	Catholic	0	Married/currently living together	Can read the entire sentence	2	Less than 30 minutes	1	0	0	1	0	1	0	1	0	0	3	1	1	1	0	0	0	0	1	5	11	4	6	10		2	1	1	1	1	1	1	0	2	-0.269137	1	0	0
4	4	1	1	0	30-34	Catholic	1	Married/currently living together	Cannot read simple sentence	3-4	Less than 30 minutes	1	0	0	1	1	0	0	1	1	1	5	1	1	1	1	0	1	0	1	5	12	4	6	13	4	3	1	1	1	1	1	1	1	4	-0.418109	1	0	0
4	4	1	1	0	20-24	Catholic	1	Married/currently living together	Can read the entire sentence	3-4	30-59 minutes	0	1	0	1	0	1	0	1	1	1	6	1	1	1	1	0	1	0	1	5	12	4	6	13	4	3	1	1	0	1	1	1	0	4	2.71527	0	1	0
4	4	1	1	1	20-24	Catholic	1	Married/currently living together	Can read the entire sentence	1	1-2 hours	0	0	0	1	1	0	0	1	1	1	4	1	1	1	1	0	2	0	1	4.2	12	4	6	12	4	2	1	1	0	1	1	1	0	1	0.0632984	0	0	1
4	4	1	1	0	20-24	Catholic	1	Married/currently living together	Cannot read simple sentence	3-4	30-59 minutes	0	0	0	0	0	0	0	1	0	0	3	0	1	1	0	0	0	0	1	5	12	4	6	13		3	1	1	0	1	1	1	1	3	0.696892	0	1	0
4	4	1	1	0	15-19	Catholic	1	Married/currently living together	Cannot read simple sentence	1	30-59 minutes	1	0	0	1	1	0	0	1	1	1	5	0	1	1	1	0	1	0	1	5	11	4	6	12	4	3	1	0	1	1	1	1	1	1	-1.52846	0	1	0
4	4	1	1	0	25-29	Other Christian	0	Married/currently living together	Cannot read simple sentence	2	Less than 30 minutes	0	0	0	1	0	1	0	1	1	1	5	1	1	1	1	0	1	0	1	5	12	4	6	13	4	2	1	1	0	1	0	1	1	2	-0.764582	1	0	0
4	4	1	1	1	20-24	Catholic	1	Married/currently living together	Can read the entire sentence	2	1-2 hours	0	0	0	1	1	0	0	1	0	0	3	1	1	1	1	0	1	0	1	5	12	3	6	9	4	3	1	1	0	1	1	1	0	2	-0.0994714	0	0	1
4	4	1	1	0	25-29	Other Christian	0	Divorced/separated/widowed	Can read the entire sentence	3-4	1-2 hours	0	0	0	1	1	0	0	1	0	0	3	1	1	1	1	0	1	0	1	4.8	9	4	6	6	4	3	1	1	0	0	0	0	0	3	-0.752917	0	0	1
4	4	1	1	0	30-34	Catholic	0	Married/currently living together	Can read the entire sentence	5+	1-2 hours	0	0	0	1	0	1	0	1	0	1	5	1	1	1	1	0	1	0	1	5	11	3	6	11	4	3	1	1	1	1	1	1	0	5	-1.85514	0	0	1
4	4	1	1	0	20-24	Presbyterian	0	Married/currently living together	Can read the entire sentence	2	Less than 30 minutes	0	1	0	1	1	0	0	1	1	1	4	1	1	1	1	0	1	0	1	2.8	11	0	6	4	2	3	1	1	0	0	0	1	0	2	0.385247	1	0	0
4	4	1	1	0	>=35	Other Christian	1	Married/currently living together	Can read the entire sentence	3-4	Less than 30 minutes	0	1	0	1	1	0	0	1	0	0	3	0	1	1	1	0	1	0	1	5	12	4	6	11	4	3	1	1	0	0	0	1	0	3	0.256073	1	0	0
4	4	0	1	0	>=35	Presbyterian	1	Married/currently living together	Can read part of the sentence	5+	30-59 minutes	0	1	0	1	1	0	0	1	0	1	6	0	1	1	1	0	2	1	1	4.8	12	4	6	13	4	3	1	1	1	1	0	1	1	5	4.61135	0	1	0
4	4	0	1	0	>=35	Other	1	Married/currently living together	Cannot read simple sentence	5+	1-2 hours	0	0	0	0	0	0	0	1	0	0	3	1	1	1	0	0	0	0	1	4.25	12	4	6	9		3	1	0	1	1	0	1	1	8	0.122479	0	0	1
4	4	0	1	0	>=35	Catholic	1	Married/currently living together	Can read part of the sentence	5+	1-2 hours	1	1	0	1	0	1	0	1	0	1	5	0	1	1	0	0	0	0	1	4.25	11	4	6	12		3	1	1	1	1	1	1	1	5	3.57788	0	0	1
4	4	0	1	0	20-24	Catholic	1	Never married & never lived together	Can read the entire sentence	1	Less than 30 minutes	0	0	0	0	0	0	0	2	0	0	0	0	1	1	0	0	0	0	1	5			0	9		2	1	1	0	1	1	0	0	1	1.10724	1	0	0
4	4	0	1	0	15-19	Catholic	1	Never married & never lived together	Can read the entire sentence	1	Less than 30 minutes	0	0	0	0	0	0	0	1	0	0	2	0	1	1	0	0	0	0	1	5			4	12		2	1	1	1	0	1	0	0	1	-0.0658756	1	0	0
4	4	0	1	0	30-34	Catholic	1	Married/currently living together	Can read the entire sentence	5+	Less than 30 minutes	0	0	0	0	0	0	0	1	0	0	3	0	1	1	0	0	0	0	1	5	11	4	6	9		3	1	1	1	1	1	1	0	5	0.599235	1	0	0
4	4	0	1	0	20-24	Catholic	1	Married/currently living together	Can read the entire sentence	2	Less than 30 minutes	1	0	0	0	0	0	0	1	0	0	2	0	1	1	0	0	0	0	1	5			6	8		3	1	1	1	1	1	1	0	2	0.880596	1	0	0
4	4	1	1	1	30-34	Catholic	1	Married/currently living together	Can read the entire sentence	5+	1-2 hours	1	1	0	0	0	0	0	1	0	1	5	1	1	1	1	0	1	0	1	5	11	3	6	12	4	3	1	1	1	1	1	1	0	6	1.93973	0	0	1
4	4	1	1	0	30-34	Catholic	1	Married/currently living together	Can read part of the sentence	5+	Less than 30 minutes	1	0	0	1	1	0	0	1	0	1	4	1	1	1	1	0	1	0	1	5	12	4	6	13	4	3	1	1	0	0	1	1	1	5	-1.52846	1	0	0
4	4	1	1	0	20-24	Catholic	1	Married/currently living together	Can read the entire sentence	2	30-59 minutes	0	1	0	1	1	0	0	1	0	1	4	1	1	1	1	0	1	0	1	5	12	4	6	13	4	3	1	1	0	1	1	1	0	2	0.901387	0	1	0
4	4	1	1	0	25-29	Other Christian	1	Divorced/separated/widowed	Cannot read simple sentence	5+	1-2 hours	0	0	0	1	1	0	0	1	0	1	4	1	1	1	1	0	1	0	1	5	11	4	6	12	4	2	1	1	1	1	0	0	1	5	-1.85514	0	0	1
4	4	1	1	1	20-24	Other Christian	1	Married/currently living together	Can read the entire sentence	2	Less than 30 minutes	1	1	0	1	0	1	0	1	0	1	4	1	1	1	1	0	1	0	1	5	11	3	6	11	4	3	1	1	1	1	0	1	0	2	1.82227	1	0	0
4	4	1	1	0	20-24	Other Christian	1	Married/currently living together	Can read the entire sentence	1	30-59 minutes	0	0	0	1	0	1	0	1	0	0	3	0	1	1	1	0	1	0	1	5	12	3	6	13	4	3	1	0	1	1	0	1	0	1	-1.19002	0	1	0
4	4	0	1	0	30-34	Catholic	1	Married/currently living together	Cannot read simple sentence	5+	30-59 minutes	1	0	0	1	1	0	0	1	0	0	3	0	1	1	1		2	0	1	4.8	11	2	5	12	2	3	1	1	1	1	1	1	1	5	-0.347208	0	1	0
4	4	0	1	0	25-29	Catholic	1	Married/currently living together	Can read the entire sentence	2	1-2 hours	0	0	0	1	0	1	0	1	0	0	3	0	1	1	1		1	0	1	4.8	12	3	6	8	4	1	1	1	1	1	1	1	0	2	-1.85514	0	0	1
4	4	0	1	0	30-34	Catholic	1	Married/currently living together	Can read the entire sentence	2	30-59 minutes	0	0	1	0	0	0	0	1	0	0	3	0	1	1	1	0	1	0	1	5			6	12	4	3	1	1	1	1	1	1	0	2	3.98698	0	1	0
4	4	0	1	0	20-24	Catholic	1	Married/currently living together	Can read part of the sentence	2	Less than 30 minutes	0	0	0	0	0	0	0	1	1	1	4	0	1	1	1	1	2	0	1	5	11	4	6	11	4	3	1	1	1	1	1	1	1	2	-1.35879	1	0	0
4	4	0	1	0	15-19	Catholic	1	Never married & never lived together	Can read part of the sentence	1	30-59 minutes	1	1	0	1	1	0	0	1	0	0	3	0	1	1	1	0	4	0	1	5	10	4	5	13	2	3	1	1	1	1	1	0	1	1	0.478253	0	1	0
4	4	0	1	0	25-29	Catholic	1	Married/currently living together	Cannot read simple sentence	3-4	1-2 hours	0	0	0	1	0	1	0	1	0	1	5	1	1	1	1	0	2	0	1	4.6	12	4	6	12	4	3	1	1	1	1	1	1	1	3	1.23283	0	0	1
4	4	1	1	1	20-24	Catholic	1	Married/currently living together	Can read the entire sentence	1	30-59 minutes	0	0	0	1	0	1	0	1	0	0	2	1	1	1	0	0	0	0	1	5	12	4	6	12		3	1	1	0	1	1	1	0	1	-0.0600881	0	1	0
4	4	1	1	0	20-24	Catholic	1	Married/currently living together	Can read the entire sentence	2	1-2 hours	0	0	0	1	0	1	0	1	0	0	3	0	1	1	1	0	1	0	1	5	12	4	6	12	4	3	1	1	0	1	1	1	0	2	-0.014772	0	0	1
4	4	1	1	1	25-29	Catholic	1	Married/currently living together	Can read the entire sentence	5+	1-2 hours	0	0	0	1	0	1	0	1	0	0	3	1	1	1	1	0	1	0	1	5	12	4	6	13	4	3	1	1	0	1	1	1	0	5	-1.24134	0	0	1
4	4	1	1	1	25-29	Catholic	0	Divorced/separated/widowed	Cannot read simple sentence	5+	Less than 30 minutes	1	0	0	1	1	0	0	1	0	0	3	1	1	1	1	0	1	0	1	4.8	8	4	6	10	4	3	1	1	0	0	1	0	1	5	-1.03212	1	0	0
4	4	1	1	0	15-19	Catholic	1	Never married & never lived together	Can read the entire sentence	1	30-59 minutes	0	1	0	1	0	1	0	1	0	0	3	1	1	1	1	0	1	0	1	4.75			6	10	4	3	1	1	0	0	1	0	0	1	2.12919	0	1	0
4	4	1	1	1	15-19	Other Christian	1	Married/currently living together	Can read the entire sentence	1	30-59 minutes	1	0	0	0	0	0	0	1	0	1	6	1	1	1	1	0	1	0	1	4.25			6	11	4	3	1	1	1	1	0	1	0	1	-0.269137	0	1	0
4	4	0	1	0	20-24	Catholic	1	Never married & never lived together	Can read part of the sentence	1	30-59 minutes	0	0	0	1	0	1	0	1	1	1	6	0	1	1	0	0	0	0	1	4	12	4	5	10		3	1	1	0	0	1	0	1	1	-1.24134	0	1	0
4	4	0	1	0	20-24	Catholic	1	Married/currently living together	Can read part of the sentence	1	Less than 30 minutes	0	0	0	1	0	1	0	1	0	1	4	0	1	1	0	0	0	0	1	4.5	12	3	6	7		3	1	1	1	0	1	1	1	1	-1.87493	1	0	0
4	4	0	1	0	25-29	Other Christian	0	Married/currently living together	Cannot read simple sentence	3-4	Less than 30 minutes	1	0	0	1	0	1	0	1	1	1	10	0	1	1	1		5	0	1	5	12	4	6	10	4	3	1	1	1	1	0	1	1	3	-0.418109	1	0	0
4	4	0	1	0	30-34	Other Christian	1	Married/currently living together	Can read the entire sentence	3-4	30-59 minutes	1	1	1	1	0	1	0	1	0	1	5	0	1	1	1		3	0	1	5	12	4	6	12	4	3	1	1	0	0	0	1	0	4	8.92475	0	1	0
4	4	0	1	0	>=35	Catholic	1	Married/currently living together	Cannot read simple sentence	5+	Less than 30 minutes	1	0	0	1	1	0	0	1	0	1	4	0	1	1	1	0	2	0	1	5	12	3	5	9	4	3	1	1	0	0	1	1	1	6	2.02813	1	0	0
4	4	0	1	0	20-24	Other Christian	1	Married/currently living together	Can read the entire sentence	2	30-59 minutes	0	0	0	1	1	0	0	1	1	0	3	0	1	1	1	0	2	0	1	5	12	3	6	10	4	3	1	1	1	1	0	1	0	2	0.591104	0	1	0
4	4	0	1	0	20-24	Catholic	1	Married/currently living together	Can read the entire sentence	3-4	30-59 minutes	0	0	0	1	1	0	0	1	0	0	3	0	1	1	1	0	3	0	1	5	12	3	6	11	4	3	1	1	1	1	1	1	0	3	-1.85514	0	1	0
4	4	0	1	0	15-19	Catholic	1	Married/currently living together	Can read part of the sentence	1	Less than 30 minutes	1	0	0	1	1	0	0	1	0	1	4	1	1	1	1		2	0	1	5	12	4	6	12	4	3	1	1	1	1	1	1	1	1	0.409772	1	0	0
4	4	1	1	0	15-19	Catholic	1	Married/currently living together	Can read the entire sentence	1	30-59 minutes	1	1	0	1	1	0	0	1	0	1	4	0	1	1	0	0	0	0	1	4.33333			6	11		3	1	1	1	1	1	1	0	1	2.26538	0	1	0
4	4	1	1	0	30-34	Catholic	1	Married/currently living together	Can read part of the sentence	2	30-59 minutes	1	0	0	1	1	0	0	1	0	0	2	1	1	1	0	0	0	0	1	4.5	9	4	6	10		1	1	1	1	1	1	1	1	2	0.247003	0	1	0
4	4	1	1	1	>=35	Catholic	0	Divorced/separated/widowed	Can read part of the sentence	3-4	1-2 hours	0	0	0	0	0	0	0	1	0	1	4	1	1	1	0	0	0	0	1	3			6	2		2	1	1	1	1	1	0	1	3	1.2247	0	0	1
4	4	1	1	0	>=35	Other Christian	1	Divorced/separated/widowed	Can read the entire sentence	5+	30-59 minutes	1	1	0	1	0	1	0	1	0	0	3	1	1	0	1	0	1	0	1	5	12	4	6	12	4	3	1	1	1	0	0	0	0	6	2.25938	0	1	0
4	4	1	1	0	20-24	Other Christian	1	Married/currently living together	Can read the entire sentence	2	Less than 30 minutes	0	1	0	1	1	0	0	1	1	1	4	0	1	1	1	0	1	0	1	4.6	12	3	6	6	4	3	1	1	0	0	0	1	0	2	2.0234	1	0	0
4	4	1	1	0	20-24	Catholic	1	Married/currently living together	Can read the entire sentence	2	Less than 30 minutes	0	0	0	1	1	0	0	1	0	0	3	0	1	1	0	0	0	0	1	5	11	3	6	13		3	1	1	1	1	1	1	0	2	0.591104	1	0	0
4	4	1	1	0	30-34	Catholic	1	Married/currently living together	Cannot read simple sentence	5+	1-2 hours	1	1	0	1	0	1	0	1	0	0	3	0	1	1	0	0	0	0	1	5	12	4	6	13		3	1	1	0	0	1	1	1	5	1.95952	0	0	1
4	4	1	1	0	15-19	Other Christian	1	Never married & never lived together	Can read the entire sentence	1	30-59 minutes	1	0	0	0	0	0	0	1	0	1	4	0	1	1	0	0	0	0	1	5			5	11		2	1	1	0	0	0	0	0	1	2.66172	0	1	0
4	5	0	1	0	20-24	Other Christian	0	Married/currently living together	Can read the entire sentence	2	30-59 minutes	0	0	0	0	0	0	0	1	0	0	3	0	1	1	1	0	2	0	1	4.2	12	3	6	11	4	3	1	1	0	0	0	1	0	2	0.00502524	0	1	0
4	5	0	1	0	15-19	Catholic	1	Married/currently living together	Can read the entire sentence	1	30-59 minutes	1	0	0	0	0	0	0	1	0	0	3	0	1	1	1	0	1	0	1	5			6	12	4	2	1	1	0	1	1	1	0	1	0.886263	0	1	0
4	5	0	1	0	15-19	Other Christian	1	Married/currently living together	Can read the entire sentence	1	Less than 30 minutes	1	0	0	1	1	0	0	1	1	1	4	0	1	1	1	1	3	0	1	4.4	12	4	6	11	4	3	1	1	1	1	0	1	0	1	-0.378725	1	0	0
4	5	1	1	0	25-29	Other Christian	1	Married/currently living together	Can read part of the sentence	3-4	30-59 minutes	0	0	0	1	1	0	0	1	1	1	4	0	1	1	1	0	1	0	1	5	12	4	6	10	3	3	1	1	1	1	0	1	1	4	-1.35879	0	1	0
4	5	1	1	1	>=35	Catholic	0	Married/currently living together		5+	Less than 30 minutes	0	0	0	1	0	1	0	1	0	0	3	1	1	1	1	0	1	0	1	5			6	12	4	3	1	1	1	1	1	1		5	-1.35879	1	0	0
4	5	1	1	1	20-24	Other Christian	1	Married/currently living together	Can read part of the sentence	1	Less than 30 minutes	1	0	0	1	1	0	0	1	1	1	4	1	1	1	1	0	1	0	1	5	9	4	6	10	4	2	1	1	1	1	0	1	1	1	0.813284	1	0	0
4	5	0	1	1	25-29	Presbyterian	1	Married/currently living together	Cannot read simple sentence	3-4	More than 2 hours	1	0	0	1	1	0	0	1	0	0	3	0	1	1	0	0	0	0	1	4.25	9	3	6	5		3	1	1	0	0	0	1	1	3	2.66172	0	0	0
4	5	0	1	0	30-34	Presbyterian	1	Married/currently living together	Can read part of the sentence	5+	More than 2 hours	1	1	0	0	0	0	0	1	0	0	3	0	1	1	0	0	0	0	0	5			6	13		3	1	1	0		0	1	1	5	-0.0180896	0	0	0
4	5	0	1	0	25-29	Other	1	Married/currently living together	Can read the entire sentence	3-4	30-59 minutes	0	0	0	1	0	1	0	1	0	0	3	0	1	1	1	0	2	0	1	5	12	3	6	11	4	3	1	1	1	1	0	1	0	3	1.23283	0	1	0
4	5	1	1	1	>=35	Other Christian	1	Never married & never lived together	Can read the entire sentence	3-4	30-59 minutes	0	0	0	1	0	1	0	1	0	0	3	1	1	1	1	0	2	0	1	5	12	4	6	13	4	3	1	1	0	0	0	0	0	4	-1.19602	0	1	0
4	5	1	1	0	20-24	Other Christian	1	Married/currently living together	Can read the entire sentence	2	30-59 minutes	0	0	0	0	0	0	0	1	0	0	3	1	1	1	1	0	2	0	1	5	12	4	6	13	4	3	1	1	0	0	0	1	0	2	-1.85514	0	1	0
4	5	1	1	1	>=35	Other Christian	1	Married/currently living together	Cannot read simple sentence	3-4	30-59 minutes	0	0	0	1	1	0	0	1	0	1	4	0	1	1	1	0	1	0	1	5	12	4	6	12	4	3	1	1	1	1	0	1	1	4	-1.35879	0	1	0
4	5	0	1	1	25-29	Other Christian	1	Married/currently living together	Can read the entire sentence	3-4	1-2 hours	1	1	1	1	1	0	0	1	0	0	3	0	1	1	1	0	2	0	1	3.4	11	3	6	3	4	3	1	1	0	1	0	1	0	3	7.22749	0	0	1
4	5	0	1	0	15-19	Other Christian	1	Married/currently living together	Can read the entire sentence	1	More than 2 hours	1	1	0	1	1	0	0	1	0	0	2	0	1	1	0	0	0	0	1	5	11	3	6	13		1	1	1	1	1	0	1	0	1	3.57788	0	0	0
4	5	0	1	0	15-19	Other Christian	1	Married/currently living together	Can read the entire sentence	1	30-59 minutes	1	0	0	1	1	0	0	1	0	0	3	0	1	1	1	1	3	0	1	4.4	12	2	6	12	4	3	1	1	1	1	0	1	0	1	0.449156	0	1	0
4	5	0	1	1	30-34	Other Christian	1	Married/currently living together	Can read the entire sentence	5+	1-2 hours	0	0	0	0	0	0	0	1	0	0	3	0	1	1	1	0	2	0	1	5	10	3	5	11	4	3	1	1	0	0	0	1	0	6	0.638619	0	0	1
4	5	1	1	0	25-29	Catholic	1	Married/currently living together	Cannot read simple sentence	3-4	30-59 minutes	1	0	0	0	0	0	0	1	0	0	3	0	1	1	0	0	0	0	1	4.5	10	3	6	10		3	1	1	1	1	1	1	1	4	-1.54826	0	1	0
4	5	1	1	1	25-29	Other Christian	1	Married/currently living together	Can read the entire sentence	3-4	1-2 hours	1	1	0	1	1	0	0	1	0	1	4	1	1	1	1	0	1	0	1	5	12	4	6	13	4	3	1	1	1	1	0	1	0	3	2.98367	0	0	1
4	5	1	1	0	15-19	Other Christian	1	Married/currently living together	Can read part of the sentence	2	Less than 30 minutes	0	0	0	1	1	0	0	1	0	1	4	0	1	1	1	0	1	1	1	5	12	4	6	11	4	3	1	1	1	0	0	1	1	2	-0.542632	1	0	0
4	5	1	1	0	25-29	Other Christian	1	Married/currently living together	Can read the entire sentence	2	Less than 30 minutes	0	0	0	1	1	0	0	1	0	0	3	1	1	1	1	0	1	0	1	5	12	4	6	11	4	3	1	1	1	1	0	1	0	2	0.00502524	1	0	0
5	6	0	1	0	30-34	Catholic	1	Married/currently living together	Can read the entire sentence	5+	1-2 hours	1	0	0	0	0	0	0	1	0	1	4	0	1	1	0	0	0	0	1	5			6	13		3	1	1	0	1	1	1	0	5	-1.01232	0	0	1
5	6	0	1	0	>=35	Catholic	1	Married/currently living together	Can read the entire sentence	5+	1-2 hours	1	0	0	0	0	0	0	1	0	0	3	0	1	1	0	0	0	0	1	5	12	4	6	13		3	1	1	0	0	1	1	0	6	-0.378725	0	0	1
5	6	0	1	1	>=35	Catholic	1	Married/currently living together	Can read the entire sentence	5+	1-2 hours	1	0	0	1	1	0	0	1	0	1	4	0	1	1	1	0	3	0	1	5	12	3	6	12	4	3	1	1	0	1	1	1	0	6	-0.269137	0	0	1
5	6	0	1	1	30-34	Catholic	1	Married/currently living together	Can read the entire sentence	5+	1-2 hours	1	0	0	0	0	0	0	1	0	0	3	0	1	1	1	0	5	0	1	5	12	4	6	13	4	3	1	1	0	0	1	1	0	6	-0.269137	0	0	1
5	6	0	1	1	20-24	Catholic	1	Married/currently living together	Can read part of the sentence	1	1-2 hours	0	0	0	1	1	0	0	1	0	0	3	0	1	1	0	0	0	0	1	5	11	3	6	12		3	1	1	0	1	1	1	1	1	-1.85514	0	0	1
5	6	0	1	1	30-34	Catholic	1	Never married & never lived together	Can read the entire sentence	3-4	1-2 hours	1	0	0	0	0	0	0	1	1	0	3	0	1	1	0	0	0	0	1	5			6	13		3	1	1	0	0	1	0	0	4	-0.954046	0	0	1
5	6	0	1	0	30-34	Catholic	1	Married/currently living together	Can read the entire sentence	3-4	More than 2 hours	0	1	0	1	1	0	0	1	0	1	4	0	1	1	1	0	1	0	1	4.2	12	4	6	13	4	2	1	1	0	0	1	1	0	3	3.25121	0	0	0
5	6	0	1	0	20-24	Catholic	1	Married/currently living together	Cannot read simple sentence	2	1-2 hours	1	1	0	0	0	0	0	1	0	0	2	0	1	1	1	0	1	0	1	5	12	4	6	13	4	1	1	1	0	1	1	1	1	2	-0.6123	0	0	1
5	6	0	1	0	25-29	Catholic	1	Married/currently living together	Cannot read simple sentence	3-4	1-2 hours	0	0	0	0	0	0	0	1	0	0	3	1	1	1	1	0	2	0	1	5			6	13	4	1	1	1	1	1	1	1	1	3	-1.19002	0	0	1
5	6	1	1	1	20-24	Catholic	1	Married/currently living together	Cannot read simple sentence	2	Less than 30 minutes	0	0	0	0	0	0	0	1	0	0	3	1	1	1	1	0	2	0	1	5			6	13	4	3	1	1	0	0	1	1	1	2	-1.19002	1	0	0
5	6	1	1	1	25-29	Catholic	1	Married/currently living together	Cannot read simple sentence	5+	30-59 minutes	1	0	0	0	0	0	0	1	0	1	4	1	1	1	1	0	1	0	1	5			6	13	4	3	1	1	0	0	1	1	1	5	-0.184438	0	1	0
5	6	1	1	1	30-34	Catholic	1	Married/currently living together	Cannot read simple sentence	3-4	30-59 minutes	0	0	0	0	0	0	0	1	0	1	4	1	1	1	1	0	1	0	1	5			6	13	4	3	1	1	0	0	1	1	1	4	-0.595814	0	1	0
5	6	1	1	0	30-34	Catholic	1	Married/currently living together	Can read the entire sentence	3-4	Less than 30 minutes	0	0	0	0	0	0	0	1	0	1	4	1	1	1	1	0	2	0	1	5			6	13	4	3	1	1	1	1	1	1	0	4	-1.19002	1	0	0
5	6	1	1	1	20-24	Catholic	1	Married/currently living together	Cannot read simple sentence	2	1-2 hours	0	0	0	1	1	0	0	1	0	1	5	1	1	1	1	0	2	0	1	5	10	4	6	13	4	3	1	1	0	0	1	1	1	2	-1.19602	0	0	1
5	6	1	1	1	30-34	Catholic	1	Married/currently living together	Can read the entire sentence	5+	1-2 hours	0	0	0	1	1	0	0	1	0	1	4	0	1	1	1	0	1	0	1	5	12	4	6	12	4	3	1	1	0	0	1	1	0	5	-1.87493	0	0	1
5	6	1	1	1	20-24	Catholic	1	Married/currently living together	Can read the entire sentence	2	30-59 minutes	0	0	0	0	0	0	0	1	0	0	3	1	1	1	1	0	1	0	1	5	12	4	6	13	4	3	1	1	0	1	1	1	0	2	0.102682	0	1	0
5	6	1	1	1	20-24	Catholic	1	Married/currently living together	Cannot read simple sentence	2	30-59 minutes	1	0	0	1	0	1	0	1	0	0	2	0	1	1	1	0	1	0	1	5	12	4	6	13	4	3	1	1	0	0	1	1	1	2	-0.883145	0	1	0
5	6	1	1	1	30-34	Catholic	0	Married/currently living together	Can read the entire sentence	5+	30-59 minutes	1	1	0	1	0	1	0	1	0	0	3	1	1	1	1	0	2	1	1	4.8	11	3	6	12	4	3	1	1	0	0	1	1	0	5	3.55809	0	1	0
5	6	0	1	0	25-29	Catholic	1	Married/currently living together	Can read the entire sentence	3-4	30-59 minutes	1	0	0	0	0	0	0	1	0	0	2	0	1	0	0	0	0	0	1	5	12		5	11		3	1	1	0	0	1	1	0	4	-0.954046	0	1	0
5	6	0	1	0	25-29	Catholic	1	Married/currently living together	Can read the entire sentence	2	30-59 minutes	1	1	0	0	0	0	0	1	0	0	3	0	1	1	0	0	0	0	1	5	12		6	11		3	1	1	1	0	1	1	0	2	1.15503	0	1	0
5	6	0	1	0	25-29	Catholic	1	Married/currently living together	Can read the entire sentence	3-4	Less than 30 minutes	1	1	0	0	0	0	0	1	0	0	3	0	1	1	1	0	1	0	1	5	11		6	12	4	3	1	1	0	0	1	1	0	3	2.42815	1	0	0
5	6	0	1	0	30-34	Catholic	1	Married/currently living together	Can read the entire sentence	5+	Less than 30 minutes	1	0	0	0	0	0	0	1	0	1	4	1	1	1	1	0	1	0	1	5	12		6	12	4	3	1	1	0	0	1	1	0	5	-1.54826	1	0	0
5	6	0	1	0	25-29	Catholic	1	Married/currently living together	Can read the entire sentence	3-4	30-59 minutes	1	1	0	0	0	0	0	1	0	0	2	0	1	0	1	0	1	0	1	5	11		6	12	4	1	1	1	0	0	1	1	0	4	0.0666098	0	1	0
5	6	0	1	0	20-24	Catholic	0	Married/currently living together	Can read the entire sentence	1	30-59 minutes	0	0	0	0	0	0	0	1	0	1	5	0	1	0	1	0	1	1	1	5			4	11	0	3	1	1	0	0	1	1	0	1	-1.87493	0	1	0
5	6	0	1	0	15-19	Catholic	1	Married/currently living together	Can read part of the sentence	1	30-59 minutes	1	0	0	0	0	0	0	1	0	1	5	0	1	1	1	0	1	1	0	5			6	12	3	3	1	1	0		1	1	1	1	-0.863348	0	1	0
5	6	0	1	0	30-34	Presbyterian	1	Married/currently living together	Can read the entire sentence	3-4	Less than 30 minutes	1	1	1	0	0	0	0	1	0	0	3	0	1	1	1	1	1	0	1	5	12	4	6	13	4	0	1	1	1	1	0	1	0	3	9.02262	1	0	0
5	6	0	1	0	25-29	Catholic	1	Married/currently living together	Cannot read simple sentence	3-4	30-59 minutes	0	0	0	0	0	0	0	1	0	0	3	0	1	1	0	0	0	0	1	5			6	13		3	1	1	1	0	1	1	1	4	-1.87493	0	1	0
5	6	1	1	0	20-24	Catholic	0	Married/currently living together	Can read the entire sentence	2	Less than 30 minutes	1	0	0	0	0	0	0	1	0	0	3	1	1	1	1	0	1	0	1	4.8	11	4	6	11	4	3	1	1	1	1	1	1	0	2	-1.54826	1	0	0
5	6	1	1	1	15-19	Catholic	0	Married/currently living together	Can read the entire sentence	1	Less than 30 minutes	1	0	1	0	0	0	0	1	1	1	4	1	1	1	1	0	1	0	1	5			6	13	4	3	1	1	1	1	1	1	0	1	5.18931	1	0	0
5	6	1	1	0	20-24	Catholic	1	Married/currently living together	Can read the entire sentence	2	Less than 30 minutes	0	1	0	1	1	0	0	1	0	1	4	1	1	1	1	0	1	0	1	5			6	13	4	3	1	1	0	0	1	1	0	2	0.151576	1	0	0
5	6	1	1	1	20-24	Catholic	1	Married/currently living together	Can read the entire sentence	3-4	Less than 30 minutes	1	0	0	1	1	0	0	1	0	0	2	1	1	1	1	0	1	0	1	5			6	11	4	3	1	1	0	0	1	1	0	3	-0.849549	1	0	0
5	6	1	1	0	25-29	Catholic	1	Married/currently living together	Can read the entire sentence	3-4	Less than 30 minutes	0	0	0	1	0	1	0	1	0	1	5	1	1	1	1	0	1	0	1	4.75			6	9	4	3	1	1	1	0	1	1	0	4	-1.35879	1	0	0
5	6	1	1	0	15-19	Catholic	1	Married/currently living together	Can read the entire sentence	1	Less than 30 minutes	0	0	0	1	1	0	0	1	0	0	3	1	1	1	1	0	1	0	1	4.75			6	11	4	3	1	1	0	0	1	1	0	1	-1.87493	1	0	0
5	6	1	1	0	>=35	Catholic	1	Married/currently living together	Can read the entire sentence	5+	Less than 30 minutes	1	0	0	1	1	0	0	1	0	1	4	1	1	1	1	0	1	0	1	5	9	4	6	11	4	3	1	1	1	1	1	1	0	5	-1.54826	1	0	0
5	6	1	1	0	20-24	Catholic	1	Married/currently living together	Can read the entire sentence	2	Less than 30 minutes	1	0	0	1	0	1	0	1	0	1	4	0	1	1	1	0	3	0	1	5			6	12	4	2	1	1	0	0	1	1	0	2	2.00833	1	0	0
5	6	1	1	0	30-34	Other Christian	1	Married/currently living together	Cannot read simple sentence	3-4	Less than 30 minutes	0	0	0	1	1	0	0	1	0	1	4	1	1	1	1	0	2	0	1	5	9	4	6	12	4	3	1	1	1	1	0	1	1	4	0.0632984	1	0	0
5	6	0	1	0	30-34	Other Christian	1	Married/currently living together	Cannot read simple sentence	5+	30-59 minutes	1	1	0	0	0	0	0	1	0	0	3	0	1	1	1		2	0	1	5			6	12	3	3	1	1	0	0	0	1	1	7	4.27291	0	1	0
5	6	0	1	0	>=35	Catholic	1	Divorced/separated/widowed	Cannot read simple sentence	5+	30-59 minutes	0	0	0	0	0	0	0	1	0	0	3	1	1	1	1		1	0	1	5	12	3	6	12	2	3	1	1	0	0	1	0	1	8	-1.85514	0	1	0
5	6	0	1	0	25-29	Catholic	1	Married/currently living together	Can read the entire sentence	3-4	30-59 minutes	0	0	0	0	0	0	0	1	0	0	2	0	1	1	1		2	0	1	5			6	13	3	3	1	1	0	0	1	1	0	3	-1.339	0	1	0
5	6	0	1	0	25-29	Catholic	1	Divorced/separated/widowed	Can read the entire sentence	2	30-59 minutes	0	0	0	0	0	0	0	1	0	0	3	0	1	1	1		3	0	0	5			6	13	4	3	1	1	0	0	1	0	0	2	-1.85514	0	1	0
5	6	0	1	0	30-34	Catholic	1	Married/currently living together	Can read part of the sentence	5+	30-59 minutes	1	0	0	0	0	0	0	1	0	1	4	0	1	1	1		3	0	1	5			5	12	4	2	1	1	0	0	1	1	1	6	-1.01232	0	1	0
5	6	0	1	0	20-24	Catholic	1	Married/currently living together	Can read the entire sentence	2	30-59 minutes	1	0	0	1	1	0	0	1	0	0	2	0	1	1	1		2	0	1	4.8	11	2	6	11	4	2	1	1	0	0	1	1	0	2	-1.01232	0	1	0
5	6	0	1	0	30-34	Other Christian	1	Married/currently living together	Can read the entire sentence	5+	30-59 minutes	1	1	0	0	0	0	0	1	0	0	3	1	0	0	1	0	1	0	1	5			6		2	0	1	1	0	0	0	1	0	5	2.47566	0	1	0
5	6	1	1	0	20-24	Catholic	1	Married/currently living together	Can read part of the sentence	2	Less than 30 minutes	0	0	0	0	0	0	0	1	0	0	3	0	1	1	0	0	0	0	1	5			6	11		3	1	1	0	0	1	1	1	2	-1.19602	1	0	0
5	6	1	1	0	25-29	Other Christian	1	Married/currently living together	Can read part of the sentence	3-4	30-59 minutes	0	0	0	1	0	1	0	1	0	1	4	0	1	1	1	0	1	0	1	4.8	12	4	6	3	4	3	1	1	1	1	0	1	1	3	-1.19602	0	1	0
5	6	1	1	0	20-24	Catholic	1	Married/currently living together	Can read the entire sentence	2	Less than 30 minutes	1	0	0	1	1	0	0	1	0	1	4	0	1	1	0	0	0	0	1	3.75	12	4	6	8		2	1	1	1	0	1	1	0	2	-0.367005	1	0	0
5	6	1	1	0	30-34	Other Christian	1	Married/currently living together	Can read part of the sentence	5+	30-59 minutes	1	1	0	1	0	1	0	1	1	1	5	0	1	1	1	0	1	0	1	5	12	4	6	11	4	3	1	1	0	1	0	1	1	7	2.45587	0	1	0
5	6	1	1	0	>=35	Catholic	1	Married/currently living together	Cannot read simple sentence	5+	1-2 hours	1	1	0	1	0	1	0	1	0	1	6	1	1	1	1	0	1	0	1	5	11	4	6	13	4	3	1	1	0	0	1	1	1	7	1.79076	0	0	1
5	6	1	1	0	15-19	Catholic	1	Married/currently living together	Cannot read simple sentence	1	Less than 30 minutes	1	0	0	0	0	0	0	1	0	0	3	0	1	1	1	0	1	0	1	5			6	11	4	3	1	1	1	1	1	1	1	1	-0.204235	1	0	0
5	6	1	1	0	20-24	Catholic	1	Married/currently living together	Cannot read simple sentence	2	Less than 30 minutes	0	0	0	1	1	0	0	1	0	1	4	1	1	1	1	0	1	0	1	5	12	4	6	13	4	3	1	1	0	0	1	1	1	2	-1.85514	1	0	0
5	6	0	1	0	15-19	Other Christian	0	Married/currently living together	Can read the entire sentence	1	30-59 minutes	1	0	1	0	0	0	0	1	0	1	4	0	1	1	1	0	2	0	1	5			6	12	4	3	1	1	1	0	0	1	0	1	2.55805	0	1	0
5	6	0	1	0	30-34	Catholic	0	Married/currently living together	Can read the entire sentence	3-4	Less than 30 minutes	1	0	0	0	0	0	0	1	0	1	4	0	1	1	1	0	1	0	1	5			6	11	4	3	1	1	0	1	1	1	0	4	1.55951	1	0	0
5	6	0	1	0	20-24	Catholic	1	Married/currently living together	Can read part of the sentence	1	Less than 30 minutes	1	0	0	0	0	0	0	1	0	1	4	0	1	1	1	0	3	0	1	5	11	4	6	11	4	2	1	1	0	0	1	1	1	1	1.98281	1	0	0
5	6	0	1	0	25-29	Catholic	1	Married/currently living together	Cannot read simple sentence	5+	Less than 30 minutes	0	0	0	1	0	1	0	1	0	1	6	0	1	1	1	0	1	0	1	5	11	4	6	12	4	3	1	1	0	0	1	1	1	5	1.27447	1	0	0
5	6	0	1	0	20-24	Catholic	1	Married/currently living together	Can read the entire sentence	3-4	Less than 30 minutes	1	0	0	1	0	1	0	1	0	1	4	0	1	1	1	0	1	0	1	5	11	4	6	11	4	3	1	1	0	0	1	1	0	3	4.02187	1	0	0
5	6	0	1	0	15-19	Catholic	1	Married/currently living together	Can read part of the sentence	1	Less than 30 minutes	0	0	0	1	1	0	0	1	0	1	4	0	1	1	1	0	2	0	1	5	12	4	6	12	4	3	1	1	0	1	1	1	1	1	-0.693682	1	0	0
5	6	0	1	0	20-24	Other Christian	1	Married/currently living together	Can read the entire sentence	1	Less than 30 minutes	0	0	0	1	1	0	0	1	0	0	3	0	1	1	1	0	1	0	1	5	12	4	6	13	4	3	1	1	0	0	0	1	0	1	-0.673884	1	0	0
5	6	0	1	0	30-34	Catholic	1	Divorced/separated/widowed	Can read the entire sentence	5+	Less than 30 minutes	0	1	0	0	0	0	0	1	0	1	5	0	1	1	1	0	1	0	1	4.4	12	4	6	12	4	3	1	1	0	0	1	0	0	5	-0.938976	1	0	0
5	6	0	1	0	20-24	Catholic	1	Married/currently living together	Cannot read simple sentence	3-4	Less than 30 minutes	0	0	0	0	0	0	0	1	0	1	4	0	1	1	1	0	2	0	1	4.25			6	13	4	3	1	1	0	0	1	1	1	3	-0.556431	1	0	0
5	6	0	1	0	20-24	Catholic	1	Married/currently living together	Cannot read simple sentence	2	30-59 minutes	1	0	0	0	0	0	0	1	0	0	3	0	1	1	1	0	2	0	1	5			6	13	4	3	1	1	0	0	1	1	1	2	-0.883145	0	1	0
5	6	0	1	0	20-24	Catholic	1	Married/currently living together	Cannot read simple sentence	1	30-59 minutes	0	0	0	0	0	0	0	1	0	0	3	0	1	1	1	0	2	0	1	5			6	13	4	3	1	1	0	0	1	1	1	1	-1.85514	0	1	0
5	6	0	1	0	20-24	Catholic	1	Married/currently living together	Can read part of the sentence	3-4	30-59 minutes	1	1	0	0	0	0	0	1	0	0	3	0	1	1	1	0	1	0	1	5	11	4	6	13	4	3	1	1	0	0	1	1	1	3	-0.0180896	0	1	0
5	6	0	1	0	15-19	Catholic	1	Married/currently living together	Can read the entire sentence	1	30-59 minutes	1	0	0					1	0	0	3	0	1	1	1	0	2	0	1	5			6	13	4	3	1	1	0	0	1	1	0	1	-0.863348	0	1	0
5	6	0	1	0	30-34	Other Christian	1	Married/currently living together	Can read the entire sentence	3-4	30-59 minutes	1	0	0	1	0	1	0	1	1	1	5	0	1	1	1	0	1	0	1	5	12	4	6	12	4	3	1	1	0	0	0	1	0	4	-0.437906	0	1	0
5	6	0	1	0	25-29	Catholic	1	Married/currently living together	Can read part of the sentence	5+	30-59 minutes	1	0	0	0	0	0	0	1	0	0	3	1	1	1	1	0	2	0	1	4.75			6	13	4	3	1	1	0	0	1	1	1	5	-1.54826	0	1	0
5	6	0	1	0	25-29	Presbyterian	1	Married/currently living together	Can read the entire sentence	3-4	30-59 minutes	1	0	0	0	0	0	0	1	0			0	1	1	1	0	1	0	1	5			6	11	4	3	1	1	0	0	0	1	0	4	0.311905	0	1	0
5	6	0	1	0	25-29	Catholic	1	Married/currently living together		3-4	1-2 hours	1	0	0	0	0	0	0	1	0	1	5	0	1	1	1	0	1	0	1	5			6	13	4	3	1	1	0	1	1	1		3	2.64193	0	0	1
5	6	0	1	0	15-19	Catholic	1	Married/currently living together	Can read the entire sentence	1	1-2 hours	0	0	0	0	0	0	0	1	0	0	3	0	1	1	1	0	2	0	1	4.8	12	4	6	12	4	3	1	1	0	0	1	1	0	1	-0.530912	0	0	1
5	6	0	1	0	15-19	Catholic	1	Divorced/separated/widowed	Cannot read simple sentence	1	1-2 hours	0	0	0	0	0	0	0	1	0	1	4	0	1	1	1	0	2	0	1	5			6	10	4	3	1	1	1	1	1	0	1	1	-1.87493	0	0	1
5	6	0	1	0	25-29	Catholic	1	Married/currently living together	Can read part of the sentence	3-4	1-2 hours	1	1	0	1	0	1	0	1	1	1	6	1	1	1	1	0	2	0	1	5	9	4	6	13	4	3	1	1	0	1	1	1	1	4	2.24558	0	0	1
5	6	0	1	0	20-24	Catholic	1	Married/currently living together	Can read part of the sentence	2	Less than 30 minutes	0	0	0	1	1	0	0	1	0	1	4	0	1	1	1	0	1	0	1	5	12	4	6	11	4	3	1	1	0	0	1	1	1	2	1.16552	1	0	0
5	6	0	1	0	30-34	Catholic	1	Married/currently living together	Can read the entire sentence	3-4	Less than 30 minutes	0	0	0	1	1	0	0	1	0	1	4	0	1	1	1	0	1	0	1	4.8	12	4	6	11	4	3	1	1	0	0	1	1	0	4	-1.35879	1	0	0
5	6	0	1	0	15-19	Catholic	1	Married/currently living together	Can read the entire sentence	1	Less than 30 minutes	1	0	0	1	1	0	0	1	0	1	5	0	1	1	1	0	1	0	1	5	12	4	6	11	4	3	1	0	0	0	1	1	0	1	-1.54826	1	0	0
5	6	0	1	0	15-19	Other Christian	1	Never married & never lived together	Can read the entire sentence	1	Less than 30 minutes	0	0	0	0	0	0	0	1	0	1	5	0	1	1	1	0	1	0	1	4.75			6	11	4	3	1	1	0	0	0	0	0	1	-0.764582	1	0	0
5	6	0	1	0	30-34	Catholic	1	Married/currently living together	Can read the entire sentence	2	Less than 30 minutes	1	0	0	1	1	0	0	1	1	1	6	0	1	1	1	0	1	0	1	5	12	4	6	10	4	3	1	1	0	0	1	1	0	2	-0.437906	1	0	0
5	6	0	1	0	>=35	Other Christian	1	Married/currently living together	Can read part of the sentence	5+	Less than 30 minutes	1	0	0	1	0	1	0	1	1	1	6	0	1	1	1	0	1	0	1	5	12	4	6	12	4	3	1	1	0	0	0	1	1	7	-0.954046	1	0	0
5	6	0	1	0	>=35	Catholic	0	Married/currently living together	Can read the entire sentence	5+	More than 2 hours	1	0	0	1	0	1	0	1	0	0	3	0	1	1	1	0	2	0	1	5	12	4	6	13	4	3	1	1	0	1	1	1	0	8	0.409772	0	0	0
5	6	0	1	0	30-34	Catholic	1	Married/currently living together	Can read the entire sentence	5+	30-59 minutes	1	0	0	0	0	0	0	1	0	1	4	0	0	0	1	0	2	1	1	5			6		4	2	1	1	0	0	1	1	0	5	-0.347208	0	1	0
5	6	0	1	0	15-19	Catholic	0	Divorced/separated/widowed	Can read the entire sentence	1	30-59 minutes	1	0	0	0	0	0	0	1	0	0	2	0	1	1	0	0	0	0	1	5			6	12		3	1	1	1	0	1	0	0	1	-1.52846	0	1	0
5	6	0	1	0	15-19	Catholic	1	Married/currently living together	Can read the entire sentence	1	30-59 minutes	1	0	0	1	1	0	0	1	0	0	2	0	1	1	1	0	2	0	1	5	12	1	5	11	4	3	1	1	0	0	1	1	0	1	-0.215955	0	1	0
5	6	0	1	0	20-24	Catholic	1	Married/currently living together	Can read part of the sentence	2	30-59 minutes	1	0	0	1	1	0	0	1	0	0	2	1	1	1	0	0	0	0	1	5	12	4	6	13		3	1	1	0	0	1	1	1	2	-0.934248	0	1	0
5	6	1	1	0	>=35	Other Christian	1	Married/currently living together	Cannot read simple sentence	5+	Less than 30 minutes	1	0	0	0	0	0	0	1	0	0	3	1	1	1	1	0	1	0	1	5			6	13	4	3	1	1	1	0	0	1	1	5	-1.54826	1	0	0
5	6	1	1	0	15-19	Other Christian	1	Married/currently living together	Cannot read simple sentence	1	30-59 minutes	0	0	0	1	1	0	0	1	0	0	2	0	1	1	1	0	1	0	1	5	12	4	6	12	4	3	1	1	1	0	0	1	1	1	-1.87493	0	1	0
5	6	1	1	0	15-19	Catholic	1	Married/currently living together	Can read the entire sentence	1	30-59 minutes	1	0	1	0	0	0	0	1	0	0	1	0	1	1	1	0	1	0	1	5			6	10	4	3	1	0	0	0	1	1	0	1	0.768788	0	1	0
5	6	1	1	0	20-24	Catholic	1	Married/currently living together	Can read the entire sentence	1	Less than 30 minutes	1	0	0	0	0	0	0	1	0	0	3	0	1	1	1	0	1	0	1	5			6	13	4	3	1	0	0	0	1	1	0	1	-1.54826	1	0	0
5	6	1	1	0	>=35	Other Christian	1	Married/currently living together	Cannot read simple sentence	5+	Less than 30 minutes	1	1	1	0	0	0	0	1	0	1	4	1	1	1	0	0	0	0	1	5			6	12		3	1	1	0	0	0	1	1	6	3.42889	1	0	0
5	6	1	1	0	30-34	Catholic	1	Married/currently living together	Cannot read simple sentence	5+	More than 2 hours	1	0	0	1	1	0	0	1	0	1	5	1	1	1	0	0	0	0	1	5	12	4	6	11		3	1	1	0	0	1	1	1	5	-1.54826	0	0	0
5	6	1	1	0	20-24	Catholic	1	Married/currently living together	Can read the entire sentence	2	More than 2 hours	0	0	1	0	0	0	0	1	0	1	4	0	1	1	0	0	0	0	1	5			6	11		3	1	1	0	0	1	1	0	2	1.56626	0	0	0
5	6	1	1	0	25-29	Other Christian	1	Married/currently living together	Cannot read simple sentence	5+	More than 2 hours	0	0	0	0	0	0	0	1	0	1	4	0	1	1	0	0	0	0	1	5	11	4	6	10		3	1	1	0	0	0	1	1	7	-1.87493	0	0	0
5	6	1	1	0	30-34	Catholic	1	Married/currently living together	Cannot read simple sentence	5+	More than 2 hours	0	0	0	1	1	0	0	1	0	0	3	1	1	1	0	0	0	0	1	5	11	3	6	11		3	1	1	0	0	1	1	1	6	-0.0994714	0	0	0
5	6	1	1	0	25-29	Catholic	1	Married/currently living together	Cannot read simple sentence	2	More than 2 hours	1	0	0	1	1	0	0	1	0	0	2	1	1	1	0	0	0	0	1	4.75	12	1	6	12		3	1	1	1	1	1	1	1	2	-1.54826	0	0	0
5	6	1	1	0	15-19	Catholic	1	Married/currently living together	Cannot read simple sentence	1	More than 2 hours	0	0	0	1	1	0	0	1	0	1	4	1	1	1	1	0	2	0	1	4.8	11	4	6	13	4	3	1	1	1	1	1	1	1	1	-0.014772	0	0	0
5	6	1	1	0	20-24	Catholic	0	Married/currently living together	Can read part of the sentence	1	1-2 hours	1	0	0	0	0	0	0	1	0	0	3	0	1	1	1	0	2	0	1	4.5			6	10	4	3	1	1	0	1	1	1	1	1	-0.869346	0	0	1
5	6	1	1	0	30-34	Catholic	1	Married/currently living together	Can read the entire sentence	3-4	1-2 hours	1	0	0	0	0	0	0	1	0	0	3	0	1	1	1	0	1	0	1	5	11	4	5	8	4	3	1	1	0	0	1	1	0	4	-1.03212	0	0	1
5	6	1	1	0	25-29	Catholic	1	Married/currently living together	Can read the entire sentence	2	1-2 hours	1	0	1	0	0	0	0	1	0	0	3	1	1	1	1	0	2	1	1	4			5	10	3	2	1	1	0	0	1	1	0	2	1.28493	0	0	1
5	6	1	1	0	25-29	Catholic	1	Married/currently living together	Can read the entire sentence	3-4	More than 2 hours	0	1	0	1	1	0	0	1	0	1	4	1	1	1	0	0	0	0	1	5	12	2	6	10		3	1	1	0	1	1	1	0	4	0.236276	0	0	0
5	6	1	1	0	20-24	Catholic	1	Married/currently living together	Cannot read simple sentence	3-4	30-59 minutes	0	0	1	0	0	0	0	1	0	1	4	1	1	1	1	0	1	0	1	5			6	12	4	3	1	1	1	1	1	1	1	4	2.23137	0	1	0
5	6	1	1	0	20-24	Catholic	1	Married/currently living together	Cannot read simple sentence	2	Less than 30 minutes	0	0	0	1	1	0	0	1	0	0	3	1	1	1	1	0	1	0	1	5	12	4	5	13	4	3	1	1	1	1	1	1	1	2	-1.87493	1	0	0
5	6	1	1	0	>=35	Catholic	1	Married/currently living together	Can read the entire sentence	5+	1-2 hours	1	1	1	0	0	0	0	1	0	0	3	0	1	1	1	0	1	0	1	4.4	12	4	6	12	4	3	1	1	0	0	1	1	0	8	4.1078	0	0	1
5	6	1	1	0	>=35	Catholic	1	Divorced/separated/widowed	Cannot read simple sentence	3-4	1-2 hours	0	0	0	0	0	0	0	1	0	0	2	0	1	1	1	0	1	0	1	3.8	12	4	6	8	4	3	1	1	0	0	1	0	1	3	-1.87493	0	0	1
5	6	1	1	0	25-29	Other Christian	1	Married/currently living together	Can read the entire sentence	1	30-59 minutes	0	0	0	0	0	0	0	1	0	0	3	0	1	1	1	0	1	0	1	4.75			5	10	3	3	1	1	0	0	0	1	0	1	-1.35879	0	1	0
5	6	1	1	0	15-19	Catholic	1	Married/currently living together	Can read the entire sentence	1	30-59 minutes	0	0	0	0	0	0	0	1	0	0	3	0	1	1	1	0	1	0	1	5			6	11	4	3	1	1	0	0	1	1	0	1	-1.87493	0	1	0
5	6	1	1	0	20-24	Other Christian	1	Married/currently living together	Cannot read simple sentence	2	30-59 minutes	0	0	0	1	1	0	0	1	0	0	2	0	1	1	1	0	1	0	1	5	11	4	6	11	4	3	1	0	0	0	0	1	1	2	-0.725199	0	1	0
5	6	1	1	0	20-24	Catholic	1	Divorced/separated/widowed	Cannot read simple sentence	3-4	30-59 minutes	0	0	0	0	0	0	0	1	0	0	3	1	1	1	1	0	1	0	1	5			6	10	3	3	1	1	1	0	1	0	1	3	-1.87493	0	1	0
5	6	1	1	0	15-19	Catholic	1	Married/currently living together	Can read the entire sentence	1	1-2 hours	0	0	0	0	0	0	0	1	0	1	5	0	1	1	0	0	0	0	1	5			5	11		3	1	1	0	0	1	1	0	1	-1.19602	0	0	1
5	6	1	1	0	15-19	Other Christian	1	Married/currently living together	Cannot read simple sentence	1	1-2 hours	1	0	0	0	0	0	0	1	0	0	3	0	1	1	1	0	1	0	1	5			6	12	4	3	1	1	0	0	0	1	1	1	-0.883145	0	0	1
5	6	1	1	0	30-34	Catholic	1	Married/currently living together	Cannot read simple sentence	5+	1-2 hours	0	0	0	1	1	0	0	1	0	0	3	1	1	1	0	0	0	0	1	5	12	0	6	11		3	1	1	1	1	1	1	1	8	0.696892	0	0	1
5	6	1	1	0	15-19	Catholic	1	Married/currently living together	Cannot read simple sentence	1	1-2 hours	1	0	0					1	0	0	3	0	1	1	0	0	0	0	1	5			6	11		3	1	1	0	0	1	1	1	1	-0.914662	0	0	1
5	6	1	1	0	20-24	Catholic	1	Married/currently living together	Can read the entire sentence	2	30-59 minutes	1	0	0	0	0	0	0	1	0	0	3	0	1	1	0	0	0	0	0	3.66667	12	2	5	8		0	1	1	0		1	1	0	2	-0.883145	0	1	0
5	6	1	1	0	20-24	Catholic	1	Married/currently living together	Can read the entire sentence	1	1-2 hours	1	0	1	0	0	0	0	1	0	0	3	0	1	1	1	0	1	0	1	5			6	11	4	2	1	1	0	0	1	1	0	1	0.768788	0	0	1
5	6	0	1	1	>=35	Other Christian	1	Married/currently living together	Cannot read simple sentence	5+	1-2 hours	1	1	0	1	1	0	0	1	0	1	4	1	1	1	1	1	2	0	1	4.8	12	3	6	7	4	3	1	1	0	0	0	1	1	7	0.49805	0	0	1
5	6	0	1	1	20-24	Other Christian	1	Married/currently living together	Cannot read simple sentence	3-4	1-2 hours	0	0	0	1	1	0	0	1	0	0	3	1	1	1	1	1	1	0	1	5	12	3	6	11	4	3	1	1	0	0	0	1	1	3	-1.85514	0	0	1
5	6	0	1	1	20-24	Catholic	1	Married/currently living together	Can read part of the sentence	1	1-2 hours	0	0	0	0	0	0	0	1	0	0	3	1	1	1	1	1	1	0	1	4.75			6	12	4	3	1	1	0	0	1	1	1	1	-1.17623	0	0	1
5	6	0	1	1	25-29	Catholic	1	Married/currently living together	Can read part of the sentence	3-4	1-2 hours	0	1	0	0	0	0	0	1	0	0	2	1	1	1	1	1	2	0	1	5	12	3	6	12	4	3	1	1	0	0	1	1	1	4	2.87554	0	0	1
5	6	0	1	1	>=35	Catholic	1	Married/currently living together	Can read part of the sentence	5+	1-2 hours	1	0	0	1	1	0	0	1	0	1	4	1	1	1	1	1	1	0	1	3.2	8	3	6	3	4	3	1	1	0	0	1	1	1	6	-0.418109	0	0	1
5	6	0	1	0	>=35	Other Christian	1	Married/currently living together	Cannot read simple sentence	3-4	More than 2 hours	1	0	0	0	0	0	0	1	0	1	6	0	1	1	1	0	1	1	1	5	11	4	6	11	4	3	1	1	0	0	0	1	1	4	-0.269137	0	0	0
5	6	0	1	0	>=35	Catholic	1	Married/currently living together	Cannot read simple sentence	5+	More than 2 hours	1	0	0	1	1	0	0	1	1	1	5	1	1	1	0	0	0	0	1	5			6	11		3	1	1	1	0	1	1	1	7	-1.52846	0	0	0
5	6	0	1	0	30-34	Catholic	1	Married/currently living together	Can read part of the sentence	3-4	More than 2 hours	1	0	0	0	0	0	0	1	0	0	3	0	1	1	1	0	3	1	1	5	12	4	6	13	3	3	1	1	0	0	1	1	1	4	0.247003	0	0	0
5	6	0	1	0	25-29	Catholic	1	Married/currently living together	Can read the entire sentence	3-4	More than 2 hours	0	1	1	1	1	0	0	1	1	1	4	1	1	1	1	0	2	1	1	5	12	4	6	11	4	2	1	1	0	1	1	1	0	4	3.80092	0	0	0
5	6	0	1	0	30-34	Catholic	1	Married/currently living together	Can read part of the sentence	3-4	More than 2 hours	1	0	0	1	0	1	0	1	0	0	3	0	1	1	0	0	0	0	1	5	11	4	6	11		3	1	1	0	0	1	1	1	4	-0.347208	0	0	0
5	6	0	1	0	20-24	Catholic	1	Married/currently living together	Can read the entire sentence	2	More than 2 hours	0	0	0	0	0	0	0	1	0	0	3	1	1	1	0	0	0	0	1	5	12	4	6	13		3	1	1	0	0	1	1	0	2	-0.744785	0	0	0
5	6	0	1	0	15-19	Other Christian	1	Married/currently living together	Cannot read simple sentence	1	1-2 hours	0	0	0	1	1	0	0	1	0	0	3	1	1	1	1	0	1	0	1	5	12	4	6	13	4	3	1	1	0	1	0	1	1	1	-1.17623	0	0	1
5	6	0	1	0	15-19	Other Christian	0	Married/currently living together	Cannot read simple sentence	1	1-2 hours	1	0	0	0	0	0	0	1	0	1	5	0	1	1	1	0	1	0	1	5			5	12	4	3	1	1	0	0	0	1	1	1	-0.398523	0	0	1
5	6	0	1	0	15-19	Catholic	0	Married/currently living together	Cannot read simple sentence	1	1-2 hours	1	0	0	0	0	0	0	1	0	0	3	1	1	1	1	0	1	0	1	5			6	13	3	3	1	1	0	1	1	1	1	1	-1.01232	0	0	1
5	6	0	1	0	20-24	Catholic	1	Married/currently living together	Cannot read simple sentence	1	More than 2 hours	0	0	0	1	1	0	0	1	0	1	4	1	1	1	1	0	1	0	1	4.6	12	4	6	13	3	3	1	1	0	0	1	1	1	1	-0.693682	0	0	0
5	6	0	1	0	25-29	Catholic	1	Married/currently living together	Cannot read simple sentence	5+	1-2 hours	0	0	0	0	0	0	0	1	0	0	1	1	1	1	1	0	1	0	0	5			5	13	4	3	1	1	0		1	1	1	5	-1.85514	0	0	1
5	6	0	1	0	15-19	Catholic	1	Married/currently living together	Cannot read simple sentence	1	1-2 hours	1	0	0	1	1	0	0	1	0	1	4	1	1	1	1	0	1	0	1	5	12	4	6	13	3	3	1	1	0	0	1	1	1	1	-1.52846	0	0	1
5	6	1	1	0	15-19	Other Christian	0	Married/currently living together	Cannot read simple sentence	2	More than 2 hours	0	0	0	1	1	0	0	1	0	0	2	0	1	1	0	0	0	0	1	5	12	3	6	13		3	1	1	0	0	0	1	1	2	0.102682	0	0	0
5	6	1	1	0	20-24	Catholic	0	Married/currently living together	Can read the entire sentence	3-4	1-2 hours	1	1	0	0	0	0	0	1	0	1	4	1	1	1	0	0	0	0	1	5	3	4	6	11		3	1	1	1	0	1	1	0	3	1.79076	0	0	1
5	6	1	1	1	25-29	Other Christian	0	Married/currently living together	Can read the entire sentence	3-4	1-2 hours	1	0	0	0	0	0	0	1	1	1	4	0	1	1	0	0	0	0	1	5	12	4	6	13		3	1	1	0	1	0	1	0	3	0.429358	0	0	1
5	6	1	1	1	20-24	Other Christian	0	Married/currently living together	Can read the entire sentence	2	1-2 hours	1	0	0	1	0	1	0	1	0	1	4	0	1	1	0	0	0	0	1	5	12	4	6	13		3	1	1	0	0	0	1	0	2	0.925912	0	0	1
5	6	1	1	0	20-24	Other Christian	1	Married/currently living together	Cannot read simple sentence	2	1-2 hours	0	0	0	1	1	0	0	1	0	0	2	0	1	1	0	0	0	0	1	5			5	10		3	1	1	0	0	0	1	1	2	-1.19602	0	0	1
5	6	1	1	1	30-34	Other Christian	1	Married/currently living together	Can read the entire sentence	2	More than 2 hours	1	0	1	1	0	1	0	1	0	1	4	0	1	1	0	0	0	0	1	5	10	4	6	10		3	1	1	1	0	0	1	0	2	0.103677	0	0	0
5	6	1	1	0	20-24	Catholic	1	Married/currently living together	Cannot read simple sentence	2	More than 2 hours	1	0	0	1	1	0	0	1	0	1	4	0	1	1	1	0	1	0	1	5	11	4	6	12	4	3	1	1	0	1	1	1	1	2	-1.54826	0	0	0
5	6	1	1	0	>=35	Catholic	1	Married/currently living together	Cannot read simple sentence	5+	More than 2 hours	1	0	0	1	1	0	0	1	0	1	5	1	1	1	1	0	2	0	1	5	11	4	6	12	4	1	1	1	0	1	1	1	1	8	0.860799	0	0	0
5	6	1	1	0	>=35	Catholic	1	Married/currently living together	Cannot read simple sentence	5+	More than 2 hours	1	0	0	1	0	1	0	1	0	1	4	1	1	1	1	0	2	0	1	5	12	4	6	11	4	2	1	1	1	1	1	1	1	6	-0.954046	0	0	0
5	6	1	1	0	>=35	Other	1	Divorced/separated/widowed	Cannot read simple sentence	3-4	More than 2 hours	0	0	0	0	0	0	0	1	0	1	4	0	1	1	1	0	1	0	1	5			6	11	4	1	1	1	0	1	0	0	1	4	-1.87493	0	0	0
5	6	1	1	1	15-19	Other Christian	1	Married/currently living together	Can read the entire sentence	2	More than 2 hours	0	0	0	0	0	0	0	1	0	0	3	0	1	1	1	0	2	0	1	5			6	11	4	3	1	1	0	0	0	1	0	2	-1.87493	0	0	0
5	6	1	1	0	25-29	Other Christian	1	Married/currently living together	Can read the entire sentence	3-4	1-2 hours	1	0	1	1	1	0	0	1	1	1	4	0	1	1	1	0	2	0	1	5	10	3	5	10	4	3	1	1	0	0	0	1	0	4	1.3768	0	0	1
5	6	1	1	1	>=35	Catholic	1	Married/currently living together	Can read the entire sentence	5+	1-2 hours	1	0	0	0	0	0	0	1	1	0	3	1	1	1	1	0	1	0	1	5	11	4	6	10	4	2	1	1	0	0	1	1	0	8	-0.954046	0	0	1
5	6	1	1	0	15-19	Catholic	1	Married/currently living together	Can read the entire sentence	1	1-2 hours	0	0	1	0	0	0	0	1	1	1	5	0	1	1	1	0	1	0	1	5			6	10	4	2	1	1	0	0	1	1	0	1	0.97205	0	0	1
5	6	1	1	1	20-24	Catholic	1	Married/currently living together	Cannot read simple sentence	3-4	1-2 hours	0	0	0	0	0	0	0	1	1	0	3	0	1	1	1	0	1	1	1	5			4	10	3	3	1	1	0	0	1	1	1	3	-1.87493	0	0	1
5	6	1	1	0	20-24	Other Christian	0	Married/currently living together	Cannot read simple sentence	2	More than 2 hours	0	0	0	0	0	0	0	1	1	1	4	0	1	1	0	0	0	0	1	5			6	13		3	1	1	0	0	0	1	1	2	-1.87493	0	0	0
5	6	1	1	1	15-19	Other Christian	1	Married/currently living together	Can read part of the sentence	2	1-2 hours	0	0	0	1	0	1	0	1	0	0	2	0	1	1	1	0	1	0	0	5	12	4	6	12	4	3	1	1	0		0	1	1	2	-0.576228	0	0	1
5	6	0	1	0	20-24	Other Christian	1	Married/currently living together	Cannot read simple sentence	3-4	1-2 hours	1	0	0	0	0	0	0	1	0	1	4	0	1	1	1	1	1	0	1	4.8	12	4	6	10	4	3	1	1	0	1	0	1	1	3	-1.54826	0	0	1
5	6	0	1	0	30-34	Catholic	1	Married/currently living together	Cannot read simple sentence	5+	More than 2 hours	0	1	0	0	0	0	0	1	0	1	4	0	1	1	1	0	1	0	1	5	12	4	6	13	4	2	1	1	0	0	1	1	1	5	2.61761	0	0	0
5	6	0	1	0	20-24	Catholic	1	Married/currently living together	Cannot read simple sentence	2	1-2 hours	0	0	0	1	1	0	0	1	0	1	4	0	1	1	1	0	1	0	1	5	12	4	6	13	4	2	1	1	0	0	1	1	1	2	-1.339	0	0	1
5	6	1	1	1	25-29	Catholic	1	Married/currently living together	Cannot read simple sentence	2	Less than 30 minutes	1	0	0	0	0	0	0	1	1	1	5	1	1	1	1	0	1	0	1	5	11	3	6	13	4	3	1	1	1	1	1	1	1	2	-0.204235	1	0	0
5	6	1	1	1	25-29	Catholic	0	Married/currently living together	Can read the entire sentence	3-4	Less than 30 minutes	1	1	0	1	1	0	0	1	1	1	5	1	1	1	1	0	2	0	1	5	11	3	6	12	4	3	1	1	1	1	1	1	0	3	1.32593	1	0	0
5	6	1	1	1	25-29	Catholic	0	Married/currently living together	Can read the entire sentence	3-4	Less than 30 minutes	1	1	1	0	0	0	0	1	0	1	4	1	1	1	1	0	1	1	0	5	11	3	6	12	4	3	1	1	0	1	1	1	0	4	3.59166	1	0	0
5	7	0	1	0	25-29	Other Christian	1	Married/currently living together	Can read the entire sentence	3-4	More than 2 hours	1	0	0	1	0	1	0	1	1	1	4	0	1	1	1	0	3	0	1	5	12	3	6	13	4	3	1	1	1	1	0	1	0	4	-0.849549	0	0	0
5	7	0	1	0	20-24	Other Christian	1	Married/currently living together	Cannot read simple sentence	1	More than 2 hours	1	0	0	0	0	0	0	1	1	1	5	0	1	1	1	0	2	0	1	4.75			6	13	4	3	1	1	0	0	0	1	1	1	-1.52846	0	0	0
5	7	0	1	0	20-24	Other Christian	1	Married/currently living together	Cannot read simple sentence	3-4	More than 2 hours	0	0	0	0	0	0	0	1	0	0	3	0	1	1	1	0	2	0	1	4.75			6	13	4	3	1	0	1	0	0	1	1	3	0.716689	0	0	0
5	7	0	1	0		Other Christian	1	Married/currently living together	Cannot read simple sentence	1	More than 2 hours	0	0	0	1	1	0	0	1	0	0	2	0	1	1	1	0	2	0	1	5	12	3	6	13	4	3	1	1	0	1	0	1	1	1	-1.20982	0	0	0
5	7	0	1	0		Other Christian	1	Married/currently living together	Can read the entire sentence	2	More than 2 hours	1	0	0	1	0	1	0	1	0	0	3	0	1	1	1	0	3	0	1	4.8	12	4	6	13	4	3	1	1	0	1	0	1	0	2	-1.01232	0	0	0
5	7	0	1	0	15-19	Other Christian	1	Divorced/separated/widowed	Cannot read simple sentence	2	More than 2 hours	0	0	0	0	0	0	0	1	0	0	3	0	1	1	1	0	4	0	1	4.75			6	13	4	3	1	1	0	0	0	0	1	2	-1.85514	0	0	0
5	7	0	1	0	25-29	Other Christian	1	Married/currently living together	Cannot read simple sentence	3-4	More than 2 hours	1	0	0	1	1	0	0	1	0	1	4	0	1	1	1	0	4	0	1	5	12	3	6	13	4	3	1	1	1	1	0	1	1	3	-0.954046	0	0	0
5	7	0	1	0	20-24	Other Christian	1	Married/currently living together	Cannot read simple sentence	2	More than 2 hours	1	0	0	1	0	1	0	1	0	0	3	0	1	1	1	1	1	0	1	5	12	3	6	13	4	3	1	1	1	0	0	1	1	2	2.66172	0	0	0
5	7	0	1	0	30-34	Other Christian	1	Divorced/separated/widowed	Can read the entire sentence	5+	More than 2 hours	1	0	0	0	0	0	0	1	0	1	4	0	1	1	1	0	1	1	1	5	12	4	6	10	4	3	1	1	0	0	0	0	0	5	-1.01232	0	0	0
5	7	0	1	0	15-19	Presbyterian	1	Married/currently living together	Can read the entire sentence	1	More than 2 hours	1	0	0	1	1	0	0	1	0	0	2	0	1	1	1	0	1	1	1	5			6	11	1	3	1	1	0	0	0	1	0	1	-1.54826	0	0	0
5	7	0	1	0	25-29	Other Christian	1	Married/currently living together	Can read the entire sentence	3-4	More than 2 hours	0	0	0	1	1	0	0	2	0	0	0	0	0	0	1	0	1	1	0	5			0		3	0	1	1	0		0	1	0	4	0.638619	0	0	0
5	7	0	1	0	30-34	Other Christian	1	Never married & never lived together	Can read the entire sentence	5+	More than 2 hours	1	0	0	0	0	0	0	1	0	0	3	0	0	0	0	0	0	0	1	5			6			3	1	1	0	1	0	0	0	7	-1.54826	0	0	0
5	7	0	1	0	>=35	Catholic	1	Married/currently living together	Can read the entire sentence	5+	More than 2 hours	1	0	0	0	0	0	0	1	0	1	4	0	0	0	0	0	0	0	0	3			0			3	1	1	0		1	1	0	6	0.331702	0	0	0
5	7	0	1	0	25-29	Catholic	1	Married/currently living together	Can read the entire sentence	3-4	More than 2 hours	1	0	0	1	1	0	0	1	0	0	3	0	1	1	1	0	1	1	0	5	11	3	6	10	4	3	1	1	0		1	1	0	4	1.55951	0	0	0
5	7	0	1	0	20-24	Other Christian	1	Married/currently living together	Can read the entire sentence	2	More than 2 hours	1	0	0	0	0	0	0	1	0	1	4	0	0	0	0	0	0	0	1	5			6			3	1	1	0	0	0	1	0	2	0.906115	0	0	0
5	7	0	1	0	15-19	Other Christian	1	Never married & never lived together	Can read the entire sentence	1	More than 2 hours	0	0	0	0	0	0	0	1	0	0	3	0	1	1	1	0	1	1	0	3.33333			0	9	0	3	1	1	0		0	0	0	1	-0.772714	0	0	0
5	7	0	1	0	15-19	Presbyterian	1	Married/currently living together	Cannot read simple sentence	1	1-2 hours	0	0	0	0	0	0	0	1	0	0	1	0	1	1	0	0	0	0	0	5			4	11		2	1	1	0		0	1	1	1	-1.85514	0	0	1
5	7	0	1	0	15-19	Other Christian	1	Married/currently living together	Cannot read simple sentence	1	More than 2 hours	0	0	0	0	0	0	0	1	0	0	3	0	1	1	0	0	0	0	1	4.66667			4	11		2	1	1	0	0	0	1	1	1	0.638619	0	0	0
5	7	0	1	0	15-19	Other Christian	1	Married/currently living together	Cannot read simple sentence	1	1-2 hours	1	0	0	0	0	0	0	1	0	1	4	0	1	1	0	0	0	0	1	3.66667			4	4		3	1	1	1	1	0	1	1	1	0.894395	0	0	1
5	7	0	1	0	25-29	Catholic	1	Married/currently living together	Cannot read simple sentence	3-4	1-2 hours	1	0	0	1	1	0	0	1	0	0	3	0	1	1	0	0	0	0	1	4.75	12	2	4	11		2	1	1	0	0	1	1	1	4	0.449156	0	0	1
5	7	0	1	0	15-19	Other Christian	1	Married/currently living together	Cannot read simple sentence	1	1-2 hours	1	0	0	0	0	0	0	1	0	0	3	0	1	1	0	0	0	0	1	4			6	4		2	1	1	0	1	0	1	1	1	0.880596	0	0	1
5	7	0	1	0	30-34	Other Christian	1	Married/currently living together	Cannot read simple sentence	5+	1-2 hours	0	0	0	0	0	0	0	1	0	1	4	0	0	0	0	0	0	0	1	5			6			3	1	1	0	0	0	1	1	5	0.553919	0	0	1
5	7	0	1	0	25-29	Catholic	1	Married/currently living together	Cannot read simple sentence	2	1-2 hours	1	0	0	0	0	0	0	2	0	0	0	0	0	0	0	0	0	0	0				0			0	1	1	0		1	1	1	2	-1.52846	0	0	1
5	7	0	1	0	20-24	Catholic	1	Married/currently living together	Cannot read simple sentence	2	1-2 hours	1	0	0	0	0	0	0	1	0	0	3	0	1	1	0	0	0	0	1	4.66667			3	11		2	1	1	0	0	1	1	1	2	-0.378725	0	0	1
5	7	1	1	0	20-24	Catholic	1	Married/currently living together	Can read part of the sentence	1	More than 2 hours	1	0	0	1	1	0	0	1	0	0	3	1	1	1	1	0	2	0	1	5	12	4	6	13	4	3	1	1	0	1	1	1	1	1	0.860799	0	0	0
5	7	1	1	0	20-24	Other Christian	1	Married/currently living together	Cannot read simple sentence	2	1-2 hours	1	0	0	0	0	0	0	1	0	0	2	0	1	1	1	0	1	1	1	5			6	12	4	3	1	1	0	0	0	1	1	2	-0.367005	0	0	1
5	7	1	1	0	30-34	Other Christian	1	Married/currently living together	Can read part of the sentence	3-4	More than 2 hours	1	0	0	0	0	0	0	1	0	1	4	0	1	1	1	0	2	0	1	5	12	4	6	12	4	3	1	1	0	0	0	1	1	3	-0.883145	0	0	0
5	7	1	1	0	20-24	Other Christian	1	Married/currently living together	Can read the entire sentence	2	More than 2 hours	1	0	0	1	1	0	0	1	0	0	3	1	1	1	1	0		0	1	5	11	4	6	13	4	3	1	1	0	1	0	1	0	2	1.53971	0	0	0
5	7	1	1	0	25-29	Presbyterian	1	Married/currently living together	Cannot read simple sentence	5+	More than 2 hours	1	0	0	0	0	0	0	1	0	0	2	0	1	1	1	0		0	1	5	12	4	6	12	4	3	1	1	0	0	0	1	1	5	0.429358	0	0	0
5	7	1	1	0	25-29	Catholic	0	Married/currently living together	Cannot read simple sentence	3-4	More than 2 hours	1	0	1	0	0	0	0	1	0	1	5	1	1	1	1	0	1	0	1	5			6	13	0	0	1	1	0	0	1	1	1	3	1.363	0	0	0
5	7	1	1	0	15-19	Other Christian	0	Married/currently living together	Cannot read simple sentence	1	1-2 hours	1	1	0	0	0	0	0	1	0	1	4	0	1	1	0	0	0	0	1	5	12	4	3	11		2	1	1	0	0	0	1	1	1	-0.632097	0	0	1
5	7	1	1	0	25-29	Other Christian	1	Married/currently living together	Can read part of the sentence	3-4	1-2 hours	1	0	1	0	0	0	0	1	0	1	4	1	1	1	1	0	1	0	1	5			6	13	3	3	1	1	0	0	0	1	1	4	0.768788	0	0	1
5	7	1	1	0	>=35	Catholic	1	Married/currently living together	Cannot read simple sentence	5+	30-59 minutes	1	0	0	0	0	0	0	1	0	1	5	0	1	1	1	0	1	0	1	5	12	4	6	12	1	3	1	1	0	1	1	1	1	5	-1.54826	0	1	0
5	7	1	1	0	20-24	Catholic	1	Married/currently living together	Can read part of the sentence	3-4	More than 2 hours	1	0	0	0	0	0	0	1	0	1	4	0	1	1	1	0	2	0	1	5			6	13	3	2	1	1	0	0	1	1	1	4	0.429358	0	0	0
5	7	1	1	0	>=35	Other Christian	1	Married/currently living together	Can read the entire sentence	5+	1-2 hours	1	0	0	0	0	0	0	1	0	0	3	0	1	1	1	0	1	0	1	5			4	10	3	3	1	1	1	1	0	1	0	9	1.53971	0	0	1
5	7	1	1	0	25-29	Catholic	1	Married/currently living together	Can read the entire sentence	5+	1-2 hours	1	1	0	0	0	0	0	1	1	1	5	0	1	1	1	0	1	0	1	5			6	12	4	3	1	1	0	0	1	1	0	6	1.30613	0	0	1
5	7	1	1	0	15-19	Catholic	1	Married/currently living together	Can read the entire sentence	1	1-2 hours	1	0	0	0	0	0	0	1	0	0	3	0	1	1	1	0	1	0	1	4.8	12	4	2	12	1	3	1	1	0	1	1	1	0	1	-0.954046	0	0	1
5	7	1	1	0	15-19	Catholic	0	Married/currently living together	Can read the entire sentence	1	More than 2 hours	0	0	0	0	0	0	0	1	0	0	3	0	1	1	1	0	2	0	1	4			6	12	4	3	1	1	0	1	1	1	0	1	-1.19602	0	0	0
5	7	1	1	0	20-24	Other Christian	1	Married/currently living together	Cannot read simple sentence	3-4	More than 2 hours	1	0	0	0	0	0	0	1	0	0	2	0	1	0	1	0	1	1	1	4.4	12	4	6	12	4	3	1	1	1	0	0	1	1	3	-1.03212	0	0	0
5	7	1	1	0	15-19	Other Christian	1	Married/currently living together	Cannot read simple sentence	1	More than 2 hours	0	0	0	1	1	0	0	1	0	0	3	0	1	0	1	0	1	1	1	4	12	4	6	13	4	3	1	1	0	0	0	1	1	1	-0.511115	0	0	0
5	7	1	1	0	20-24	Other Christian	1	Married/currently living together	Cannot read simple sentence	3-4	More than 2 hours	1	0	0	0	0	0	0	1	0	0	3	0	1	0	1	0	2	1	1	4.2	12	4	6	13	4	3	1	1	0	0	0	1	1	4	0.965295	0	0	0
5	7	1	1	0	20-24	Other Christian	1	Married/currently living together	Can read the entire sentence	2	More than 2 hours	0	0	1	0	0	0	0	1	0	0	3	0	1	0	1	0	1	1	1	4.4	12	4	6	12	4	3	1	1	1	0	0	1	0	2	2.86496	0	0	0
5	7	1	1	1	30-34	Other Christian	1	Married/currently living together	Can read the entire sentence	5+	More than 2 hours	1	1	1	0	0	0	0	1	0	1	5	0	1	0	0	0	0	0	1	4.25	12	4	6	13		3	1	1	1	1	0	1	0	5	3.42889	0	0	0
5	7	1	1	1	25-29	Other Christian	1	Married/currently living together	Can read the entire sentence	5+	More than 2 hours	0	0	0	0	0	0	0	1	0	0	1	0	0	1	0	0	0	0	0	4			6			3	1	1	0	0	0	1	0	5	-1.20982	0	0	0
5	7	1	1	0	>=35	Catholic	1	Married/currently living together	Can read part of the sentence	5+	More than 2 hours	1	1	0	1	1	0	0	1	0	1	4	0	1	1	1	0	2	1	1	4	12	4	6	13	4	3	1	1	1	0	1	1	1	6	0.595707	0	0	0
5	7	1	1	1	20-24	Other Christian	0	Married/currently living together	Cannot read simple sentence	3-4	More than 2 hours	1	0	0	1	0	1	0	1	1	1	4	0	1	1	1	0	1	0	1	5	12	4	6	13	4	3	1	1	0	0	0	1	1	3	-0.914662	0	0	0
5	7	1	1	0	>=35	Catholic	1	Married/currently living together	Cannot read simple sentence	5+	More than 2 hours	1	1	0	1	1	0	0	1	0	0	3	0	1	1	1	0	1	0	1	5	12	4	6	13	4	3	1	1	0	0	1	1	1	9	-0.0378868	0	0	0
5	7	1	1	1	20-24	Other Christian	1	Married/currently living together	Cannot read simple sentence	2	More than 2 hours	1	0	0	1	1	0	0	1	0	0	3	1	1	1	1	0	1	0	1	5	12	4	6	13	4	3	1	1	0	0	0	1	1	2	-0.869346	0	0	0
5	7	0	1	0	25-29	Other Christian	1	Married/currently living together	Cannot read simple sentence	3-4	More than 2 hours	1	0	0	0	0	0	0	1	1	1	5	0	1	1	0	0	0	0	1	5			6	11		3	1	1	0	0	0	1	1	3	0.286386	0	0	0
5	7	0	1	0	20-24	Other Christian	1	Married/currently living together	Can read the entire sentence	1	More than 2 hours	1	0	0	0	0	0	0	1	0	1	4	0	1	1	1	0	1	1	1	5			6	9	4	3	1	1	0	0	0	1	0	1	-0.418109	0	0	0
5	7	0	1	0	15-19	Other Christian	1	Married/currently living together	Cannot read simple sentence	1	1-2 hours	0	0	0	1	0	1	0	1	0	0	2	0	1	1	1	0	1	1	1	5			5	11	4	3	1	1	0	0	0	1	1	1	-1.19002	0	0	1
5	7	0	1	0	30-34	Other Christian	1	Married/currently living together	Can read the entire sentence	1	More than 2 hours	1	0	0	0	0	0	0	1	0	1	4	0	1	1	1	0	2	0	1	5			6	13	4	3	1	1	1	0	0	1	0	1	-0.229754	0	0	0
5	7	1	1	0	20-24	Other Christian	1	Married/currently living together	Can read the entire sentence	3-4	More than 2 hours	0	0	0	1	0	1	0	1	0	0	3	0	1	1	1	0	1	0	1	5	12	4	6	12	4	3	1	1	1	0	0	1	0	3	-1.20982	0	0	0
5	7	1	1	0	15-19	Other Christian	1	Married/currently living together	Cannot read simple sentence	2	More than 2 hours	0	0	0	0	0	0	0	1	0	0	2	0	1	1	1	0	1	0	1	5	12	4	6	12	4	3	1	1	0	0	0	1	1	2	-0.530912	0	0	0
5	7	1	1	0	20-24	Other Christian	1	Married/currently living together	Can read the entire sentence	2	More than 2 hours	1	0	0	0	0	0	0	1	0	0	3	0	1	1	1	0	1	0	1	5	11	4	5	13	3	2	1	1	0	0	0	1	0	2	-0.883145	0	0	0
5	7	1	1	1	25-29	Other Christian	1	Married/currently living together	Can read the entire sentence	3-4	More than 2 hours	1	1	0	0	0	0	0	1	0	1	4	1	1	1	1	0	1	0	1	5	12	4	6	13	4	3	1	1	1	1	0	1	0	3	1.77696	0	0	0
6	8	0	1	0	20-24	Other Christian	0	Married/currently living together	Cannot read simple sentence	3-4	1-2 hours	1	1	0	1	1	0	0	1	0	0	2	1	1	1	1	1	3	0	1	4.2	12	4	6	11	4	3	1	1	0	0	0	1	1	3	0.686405	0	0	1
6	8	0	1	1	25-29	Catholic	1	Married/currently living together	Cannot read simple sentence	1	1-2 hours	1	1	0	1	1	0	0	1	1	1	4	1	1	1	1		2	0	1	5	12	4	6	11	4	3	1	1	1	1	1	1	1	1	4.34381	0	0	1
6	8	0	1	0	15-19	Other Christian	1	Married/currently living together	Cannot read simple sentence	2	30-59 minutes	1	0	0	0	0	0	0	1	0	0	2	0	1	1	0	0	0	0	1	4.25	11	4	6	11		3	1		1	1	0	1	1	2	-0.863348	0	1	0
6	8	0	1	0	20-24	Other Christian	1	Married/currently living together	Cannot read simple sentence	1	30-59 minutes	1	0	0	1	0	1	0	1	0	1	4	1	1	1	1	0	2	0	1	5	12	4	6	12	4	3	1	1	1	1	0	1	1	1	0.894395	0	1	0
6	8	1	1	0	30-34	Other Christian	1	Married/currently living together	Can read the entire sentence	5+	Less than 30 minutes	1	0	0	0	0	0	0	1	0	0	2	1	1	1	1	0	1	0	1	5			6	11	4	3	1	1	0	0	0	1	0	5	-1.52846	1	0	0
6	8	1	1	1	20-24	Other	1	Married/currently living together	Cannot read simple sentence	3-4	1-2 hours	1	0	0	1	1	0	0	1	1	0	2	0	1	1	0	0	0	0	1	4.75	10	4	6	10		2	1	1	0	0	0	1	1	3	-0.914662	0	0	1
6	8	1	1	1	25-29	Other	1	Divorced/separated/widowed	Cannot read simple sentence	3-4	1-2 hours	1	0	0	0	0	0	0	2	0	0	0	0	0	0	0	0	0	0	1	4.5	12	4	0			0	1	1	0	0	0	0	1	4	-1.54826	0	0	1
6	8	1	1	0	25-29	Other Christian	0	Married/currently living together	Cannot read simple sentence	3-4	1-2 hours	0	0	0	0	0	0	0	1	1	0	3	0	1	1	0	0	0	0	1	5	12	4	6	10		3	1	1	0	0	0	1	1	3	-1.87493	0	0	1
6	8	0	1	0	15-19	Other Christian	1	Married/currently living together	Can read the entire sentence	1	1-2 hours	1	0	0	1	1	0	0	1	0	1	4	0	1	1	1	0	2	0	1	4.4	9	3	5	11	4	3	1	1	1	0	0	1	0	1	-0.347208	0	0	1
6	8	0	1	0	25-29	Other Christian	1	Married/currently living together	Can read the entire sentence	3-4	Less than 30 minutes	1	0	0	1	1	0	0	1	0	1	5	1	1	1	1	1	2	0	1	5	12	3	6	12	4	3	1	0	0	1	0	1	0	3	-0.863348	1	0	0
6	8	0	1	0	20-24	Other Christian	1	Married/currently living together	Can read part of the sentence	3-4	1-2 hours	0	0	0	0	0	0	0	1	0	0	3	1	1	1	1		18	0	1	5	12	4	6	12	4	3	1	1	1	0	0	1	1	3	-1.85514	0	0	1
6	8	0	1	0	25-29	Other Christian	1	Married/currently living together	Can read the entire sentence	2	More than 2 hours	0	0	0	1	1	0	0	1	0	0	3	1	1	1	1		1	0	1	3.6	12	4	6	7	3	3	1	1	0	0	0	1	0	2	0.00502524	0	0	0
6	8	0	1	0	20-24	Other Christian	1	Married/currently living together	Can read the entire sentence	3-4	1-2 hours	0	0	0	1	1	0	0	1	0	0	3	0	1	1	1	0	1	0	1	4	12	4	6	10	4	3	1	1	0	0	0	1	0	3	-1.85514	0	0	1
6	8	0	1	0	20-24	Other Christian	1	Married/currently living together	Cannot read simple sentence	3-4	More than 2 hours	1	0	0	1	1	0	0	1	0	0	3	1	1	1	1		2	0	1	5	12	4	6	12	4	3	1	1	1	1	0	1	1	3	-0.229754	0	0	0
6	8	0	1	0	20-24	Other Christian	1	Married/currently living together	Can read part of the sentence	2	1-2 hours	0	0	0	0	0	0	0	1	0	0	2	1	1	1	1		2	0	1	5	12	3	6	12	4	3	1	1	1	1	0	1	1	2	-1.339	0	0	1
6	8	0	1	0	>=35	Other Christian	0	Married/currently living together	Cannot read simple sentence	5+	1-2 hours	1	0	0	1	1	0	0	1	0	0	3	1	1	1	1	1	3	0	1	4.2	12	4	6	11	4	3	1	1	0	0	0	1	1	6	-0.269137	0	0	1
6	8	0	1	0	25-29	Other Christian	0	Married/currently living together	Cannot read simple sentence	1	1-2 hours	0	0	0	1	1	0	0	1	1	1	5	0	1	1	1	1	2	0	1	4.2	11	4	6	11	4	3	1	1	0	0	0	1	1	1	-1.85514	0	0	1
6	8	0	1	0	20-24	Other	1	Divorced/separated/widowed	Can read the entire sentence	2	1-2 hours	0	0	0	1	1	0	0	1	0	1	4	1	1	1	1	0	2	0	1	4.8	12	3	6	13	4	2	1	1	0	1	0	0	0	2	-1.17623	0	0	1
6	8	0	1	0	20-24	Other Christian	1	Married/currently living together	Cannot read simple sentence	3-4	More than 2 hours	0	1	0	0	0	0	0	1	0	0	2	0	1	1	0	0	0	0	1	4.66667			5	11		3	1		0	0	0	1	1	3	0.405044	0	0	0
6	8	0	1	0	15-19	Other Christian	0	Married/currently living together	Cannot read simple sentence	1	1-2 hours	1	0	0	1	1	0	0	2	0	0	0	0	1	1	0	0	0	0	1	3.66667	11	4	0	10		3	1		0	0	0	1	1	1	-0.184438	0	0	1
6	8	0	1	0	30-34	Other	1	Married/currently living together	Can read part of the sentence	5+	More than 2 hours	1	0	0	1	1	0	0	1	0	0	3	0	1	1	0	0	0	0	1	4.25	12	4	6	13		3	1		0	0	0	1	1	5	-0.863348	0	0	0
6	8	0	1	0	20-24	Presbyterian	0	Married/currently living together	Cannot read simple sentence	1	1-2 hours	0	0	0	0	0	0	0	1	0	0	3	0	1	1	0	0	0	0	1	4.66667			5	5		1	1	1	0	0	0	1	1	1	0.618821	0	0	1
6	8	1	1	0	>=35	Other Christian	1	Married/currently living together	Can read the entire sentence	5+	More than 2 hours	1	1	0	1	1	0	0	1	0	0	3	1	1	1	0	0	0	0	1	5	12	3	6	11		3	1	0	1	1	0	1	0	5	6.39976	0	0	0
6	8	1	1	1	>=35	Other Christian	1	Married/currently living together	Can read the entire sentence	3-4	More than 2 hours	0	1	0	1	1	0	0	1	0	1	4	1	1	1	1	0	1	0	1	5	12	4	6	12	4	3	1	1	0	1	0	1	0	4	2.6372	0	0	0
6	8	1	1	0	15-19	Other Christian	1	Married/currently living together	Can read the entire sentence	1	More than 2 hours	0	1	0	1	1	0	0	1	0	0	2	1	1	1	1	0	1	0	1	5	12	4	6	11	4	3	1	1	0	0	0	1	0	1	2.00361	0	0	0
6	8	1	1	0	20-24	Catholic	1	Married/currently living together	Can read the entire sentence	1	More than 2 hours	1	1	0	1	1	0	0	1	0	1	4	0	1	1	1	0	1	0	1	5	12	4	6	11	4	3	1	1	0	0	1	1	0	1	1.82227	0	0	0
6	8	1	1	0	20-24	Other Christian	1	Married/currently living together	Can read the entire sentence	2	More than 2 hours	1	1	0	1	0	1	0	1	0	0	3	0	1	1	0	0	0	0	1	5	12	4	6	13		3	1	1	1	1	0	1	0	2	0.666607	0	0	0
6	8	1	1	1	20-24	Other Christian	1	Married/currently living together	Cannot read simple sentence	1	More than 2 hours	0	0	0	1	1	0	0	1	0			1	1	1	1	0	2	0	1	5	9	4	6	12	4	3	1	1	1	1	0	1	1	1	-0.576228	0	0	0
6	8	1	1	1	20-24	Other Christian	1	Married/currently living together	Cannot read simple sentence	2	Less than 30 minutes	1	0	0	1	1	0	0	1	0	1	4	1	1	1	1	0	2	0	1	4.6	12	4	6	10	2	3	1	1	0	0	0	1	1	2	-0.914662	1	0	0
6	8	1	1	0	>=35	Other Christian	1	Married/currently living together	Cannot read simple sentence	5+	More than 2 hours	1	0	0	0	0	0	0	1	0	0	3	1	1	1	1	0	1	0	1	5	11	4	6	12	4	3	1	1	1	1	0	1	1	5	-1.54826	0	0	0
6	8	1	1	1	25-29	Other Christian	1	Married/currently living together	Can read the entire sentence	3-4	1-2 hours	0	0	0	0	0	0	0	1	0	0	3	0	1	1	1	0	1	0	1	5	12	4	6	11	4	3	1	1	0	0	0	1	0	3	0.00134921	0	0	1
6	8	1	1	0	20-24	Catholic	1	Married/currently living together	Can read the entire sentence	2	Less than 30 minutes	0	0	0	0	0	0	0	1	0	0	3	1	1	1	0	0	0	0	1	5			6	11		3	1	1	0	0	1	1	0	2	-0.0402909	1	0	0
6	8	1	1	1	25-29	Catholic	1	Married/currently living together	Can read the entire sentence	3-4	Less than 30 minutes	1	1	1	0	0	0	0	1	0	1	4	0	1	1	0	0	0	0	1	5			6	12		3	1	1	0	0	1	1	0	3	8.07149	1	0	0
6	8	1	1	1	25-29	Other Christian	1	Married/currently living together	Can read the entire sentence	3-4	More than 2 hours	0	1	0	1	1	0	0	1	1	1	4	1	1	0	0	0	0	0	1	4.66667			6	11		3	1	1	0	0	0	1	0	3	2.82003	0	0	0
6	8	1	1	0	>=35	Other Christian	1	Married/currently living together	Can read the entire sentence	5+	More than 2 hours	0	1	0	0	0	0	0	1	0	0	3	1	1	1	0	0	0	0	1	5	11	4	6	7		3	1	1	0	0	0	1	0	5	3.48933	0	0	0
6	8	1	1	0	20-24	Other Christian	0	Married/currently living together	Cannot read simple sentence	2	More than 2 hours	1	0	0	1	1	0	0	1	0	0	3	1	1	1	0	0	0	0	1	4.75	12	3	6	5		3	1	1	0	0	0	1	1	2	-1.54826	0	0	0
6	8	0	1	0	15-19	Other Christian	1	Married/currently living together	Can read part of the sentence	1	30-59 minutes	0	0	0	1	1	0	0	1	0	1	5	1	1	1	1	0	1	0	1	5	9	3	6	9	4	3	1	1	0	1	0	1	1	1	-1.19002	0	1	0
6	8	0	1	0	20-24	Other Christian	1	Married/currently living together	Can read the entire sentence	1	30-59 minutes	0	0	0	0	0	0	0	1	0	1	6	1	1	1	1	0	1	0	1	5			6	12	4	3	1	1	0	0	0	1	0	1	0.00502524	0	1	0
6	8	0	1	0	25-29	Other Christian	0	Married/currently living together	Can read part of the sentence	3-4	More than 2 hours	1	1	0	0	0	0	0	1	0	1	4	1	1	1	1	0	1	0	1	4.2	12	4	6	4	4	3	1	1	0	0	0	1	1	4	4.98135	0	0	0
6	8	0	1	0	30-34	Other Christian	1	Married/currently living together	Can read part of the sentence	3-4	1-2 hours	1	0	0	1	1	0	0	1	0	1	6	1	1	1	1	1	4	0	1	4.4	12	4	6	11	4	3	1	1	1	1	0	1	1	4	-0.934248	0	0	1
6	8	0	1	0	30-34	Other Christian	1	Married/currently living together	Cannot read simple sentence	3-4	30-59 minutes	1	0	0	1	1	0	0	1	0	1	4	1	1	1	1	0	1	0	1	4.4	10	4	6	12	4	2	1	1	0	0	0	1	1	3	0.965295	0	1	0
6	8	0	1	0	25-29	Presbyterian	1	Married/currently living together	Can read the entire sentence	3-4	More than 2 hours	1	1	0	0	0	0	0	1	0	1	4	1	1	1	1	0	2	0	1	4.8	11	4	6	11	4	3	1	1	0	0	0	1	0	3	4.93802	0	0	0
6	8	0	1	0	30-34	Other Christian	1	Divorced/separated/widowed	Cannot read simple sentence	3-4	More than 2 hours	1	0	0	0	0	0	0	1	0	0	3	1	1	1	1	0	1	1	1	5	12	4	6	12	4	3	1	1	0	0	0	0	1	4	0.749012	0	0	0
6	8	0	1	0	20-24	Other Christian	0	Married/currently living together	Can read the entire sentence	2	More than 2 hours	1	0	0	0	0	0	0	1	0	0	1	1	1	1	1	0	1	0	1	5	12	4	6	11	4	3	1	1	0	0	0	1	0	2	-0.418109	0	0	0
6	8	1	1	1	20-24	Other Christian	1	Married/currently living together	Can read the entire sentence	1	1-2 hours	0	0	0	0	0	0	0	1	0	1	4	1	1	1	1	0	1	0	1	4			6	12	4	3	1	1	0	0	0	1	0	1	0.599235	0	0	1
6	8	1	1	1	20-24	Other Christian	1	Married/currently living together	Can read the entire sentence	2	1-2 hours	1	0	0	1	1	0	0	1	1	1	4	1	1	1	1	0	2	0	1	4.2	12	4	6	11	4	3	1	1	1	1	0	1	0	2	0.894395	0	0	1
6	8	1	1	1	20-24	Other Christian	1	Married/currently living together	Can read the entire sentence	1	1-2 hours	0	1	0	0	0	0	0	1	0	0	3	1	1	1	1	0	2	0	1	4.25			6	12	4	3	1	1	1	1	0	1	0	1	-0.938976	0	0	1
6	8	1	1	0	25-29	Catholic	0	Married/currently living together	Can read the entire sentence	3-4	More than 2 hours	0	0	0	0	0	0	0	1	0	1	4	1	1	1	1	0	1	0	1	5	12	2	5	11	2	3	1	1	1	1	1	1	0	4	-0.673884	0	0	0
6	8	1	1	1	20-24	Other Christian	1	Married/currently living together	Cannot read simple sentence	2	1-2 hours	0	0	0	0	0	0	0	1	0	0	3	1	1	1	0	0	0	0	1	5	12	3	6	13		3	1	1	1	1	0	1	1	2	-0.511115	0	0	1
6	8	1	1	1	15-19	Other Christian	1	Married/currently living together	Can read part of the sentence	1	1-2 hours	0	1	0	0	0	0	0	1	1	0	3	1	1	1	1	0	1	0	1	5			6	13	4	3	1	1	0	1	0	1	1	1	-0.273865	0	0	1
6	8	1	1	1	25-29	Other Christian	1	Married/currently living together	Can read the entire sentence	3-4	1-2 hours	0	0	0	1	1	0	0	1	0	0	2	1	1	1	1	0	1	0	1	5	12	4	6	13	4	3	1	1	1	0	0	1	0	4	-1.85514	0	0	1
6	8	1	1	1	25-29	Other Christian	1	Married/currently living together	Cannot read simple sentence	3-4	1-2 hours	1	0	0	1	1	0	0	1	0	0	3	1	1	1	1	0	1	0	1	4.2	11	4	6	13	4	3	1	1	1	0	0	1	1	3	0.16797	0	0	1
6	8	0	1	0	20-24	Other	1	Never married & never lived together	Cannot read simple sentence	1	More than 2 hours	0	0	0	0	0	0	0	1	0	0	2	0	1	1	0	0	0	0	1	5			4	8		1	1		0	0	0	0	1	1	-0.764582	0	0	0
6	8	0	1	0	25-29	Other Christian	1	Married/currently living together	Cannot read simple sentence	3-4	1-2 hours	0	0	0	1	1	0	0	1	1	1	4	0	1	1	1	0	1	0	1	5	12	4	6	12	4	2	1	1	1	0	0	1	1	3	0.579438	0	0	1
6	8	0	1	1	20-24	Other Christian	0	Married/currently living together	Cannot read simple sentence	2	1-2 hours	0	1	0	0	0	0	0	2	0	0	0	0	1	1	0	0	0	0	1	5			0	12		0	1	0	0	0	0	1	1	2	0.222477	0	0	1
6	8	0	1	0		Other Christian	1	Married/currently living together	Cannot read simple sentence	5+	1-2 hours	1	0	0	0	0	0	0	1	0	0	2	0	1	1	0	0	0	0	1	5			6	11		2	1	1	0	0	0	1	1	6	0.241004	0	0	1
6	8	0	1	0	25-29	Other Christian	1	Married/currently living together	Can read the entire sentence	2	1-2 hours	0	0	0	0	0	0	0	1	0	0	3	1	1	1	0	0	0	0	1	5			4	12		0	1	1	1	1	0	1	0	2	-1.19602	0	0	1
6	8	1	1	0	15-19	Other Christian	1	Married/currently living together	Cannot read simple sentence	1	1-2 hours	1	0	0	0	0	0	0	1	0	0	1	0	1	1	1	0	1	0	1	4.75			5	12	4	3	1	1	1	1	0	1	1	1	0.906115	0	0	1
6	8	1	1	1	20-24	Other Christian	1	Married/currently living together	Cannot read simple sentence	1	More than 2 hours	1	0	0	1	1	0	0	1	1	1	5	0	1	1	1	0	3	0	1	5	12	4	6	13	4	3	1	1	1	1	0	1	1	1	-0.367005	0	0	0
6	8	1	1	1	20-24	Other Christian	1	Married/currently living together	Cannot read simple sentence	1	More than 2 hours	1	0	0	1	1	0	0	1	0	0	3	0	1	1	1	0	1	0	1	4.6	10	4	6	13	4	3	1	1	1	0	0	1	1	1	-0.883145	0	0	0
6	8	1	1	1	20-24	Other Christian	1	Married/currently living together	Cannot read simple sentence	2	30-59 minutes	1	0	0	1	0	1	0	1	0	0	3	0	1	1	1	0	2	0	1	4.6	12	4	6	12	4	3	1	1	0	1	0	1	1	2	-0.204235	0	1	0
6	8	1	1	1	15-19	Other Christian	1	Married/currently living together	Can read the entire sentence	1	1-2 hours	1	1	0	0	0	0	0	1	0	1	4	1	1	1	0	0	0	0	1	5			6	13		3	1	1	1	1	0	1	0	1	0.470122	0	0	1
7	9	0	1	0	20-24	Catholic	1	Married/currently living together	Can read the entire sentence	2	Less than 30 minutes	0	0	0	1	1	0	0	1	0	0	3	0	1	1	0	0	0	0	1	5	12	4	6	13		3	1	1	0	0	1	1	0	2	-0.595814	1	0	0
7	9	0	1	0	20-24	Catholic	1	Married/currently living together	Can read the entire sentence	2	30-59 minutes	1	0	0	1	1	0	0	1	0	0	3	0	1	1	0	0	0	0	1	4.75	12	4	5	13		3	1	1	0	0	1	1	0	2	-1.52846	0	1	0
7	9	0	1	0	25-29	Catholic	1	Married/currently living together	Can read the entire sentence	5+	30-59 minutes	0	0	0	1	1	0	0	1	0	0	3	1	1	1	0	0	0	0	1	4.75	12	2	6	13		3	1	1	1	1	1	1	0	6	-0.673884	0	1	0
7	9	0	1	0	>=35	Other Christian	1	Married/currently living together	Can read the entire sentence	5+	30-59 minutes	0	0	0	0	0	0	0	1	0	0	2	1	1	1	0	0	0	0	1	4			6	12		3	1	1	1	0	0	1	0	5	-1.339	0	1	0
7	9	0	1	0	20-24	Catholic	1	Married/currently living together	Can read the entire sentence	2	1-2 hours	1	0	0	1	1	0	0	1	1	1	5	0	1	1	1	0	2	0	1	5	12	3	6	12	4	2	1	1	0	0	1	1	0	2	-1.01232	0	0	1
7	9	0	1	0	20-24	Other Christian	1	Married/currently living together	Cannot read simple sentence	2	1-2 hours	1	0	0	0	0	0	0	1	0	0	2	0	1	1	1	0	1	0	1	4.2	12	2	3	9	4	3	1	1	0	0	0	1	1	2	-0.849549	0	0	1
7	9	0	1	0	20-24	Other Christian	1	Married/currently living together	Can read the entire sentence	2	More than 2 hours	1	0	0	1	1	0	0	1	0	0	2	1	1	1	1	0	1	0	1	4.2	12	3	6	13	4	3	1	1	0	0	0	1	0	2	0.925912	0	0	0
7	9	0	1	0	20-24	Other	1	Married/currently living together	Can read the entire sentence	2	30-59 minutes	0	0	0	0	0	0	0	1	0	0	3	0	1	1	1	0	1	0	1	4.2	12	4	6	13	4	3	1	1	0	0	0	1	0	2	0.567718	0	1	0
7	9	0	1	0	>=35	Other Christian	1	Married/currently living together	Cannot read simple sentence	5+	1-2 hours	0	0	0	1	1	0	0	1	0	0	3	0	1	1	1	0	1	0	1	3.8	12	3	6	12	4	2	1	1	1	1	0	1	1	6	-1.85514	0	0	1
7	9	0	1	0	25-29	Other Christian	1	Divorced/separated/widowed	Cannot read simple sentence	5+	More than 2 hours	1	0	0	0	0	0	0	1	0	1	5	0	1	1	1	0	3	0	1	5	12	4	6	10	4	3	1	1	1	1	0	0	1	5	-1.52846	0	0	0
7	9	0	1	0	30-34	Other Christian	1	Married/currently living together	Can read the entire sentence	3-4	1-2 hours	1	0	0	1	1	0	0	1	0	0	3	0	1	1	1	0	3	0	1	5	12	3	6	13	4	3	1	1	1	1	0	1	0	4	-0.849549	0	0	1
7	9	0	1	0	25-29	Presbyterian	1	Married/currently living together	Can read the entire sentence	2	30-59 minutes	0	1	0	1	1	0	0	1	0	0	3	0	1	1	1	0	2	0	1	5	12	3	6	11	4	3	1	1	0	0	0	1	0	2	1.97809	0	1	0
7	9	0	1	0	25-29	Other Christian	1	Married/currently living together	Can read the entire sentence	3-4	30-59 minutes	1	0	0	1	1	0	0	1	0	1	4	0	1	1	1	0	2	0	1	5	12	4	6	11	4	3	1	1	1	1	0	1	0	3	0.286386	0	1	0
7	9	1	1	0	30-34	Other Christian	1	Married/currently living together	Cannot read simple sentence	5+	More than 2 hours	0	0	0	1	1	0	0	1	0	1	4	1	1	1	1	0	4	1	1	5	11	4	6	12	4	3	1	1	0	0	0	1	1	5	-1.17623	0	0	0
7	9	1	1	0	20-24	Catholic	1	Married/currently living together	Can read the entire sentence	2	More than 2 hours	0	1	0	1	0	1	0	1	1	1	4	0	1	1	1	0	2	0	1	5	10	3	6	12	4	2	1	1	1	1	1	1	0	2	1.63285	0	0	0
7	9	1	1	0	15-19	Catholic	1	Married/currently living together	Can read the entire sentence	1	1-2 hours	0	0	0	0	0	0	0	1	0	0	3	1	1	1	1	0	1	0	1	4.25			6	11	4	3	1	1	1	1	1	1	0	1	0.716689	0	0	1
7	9	1	1	1	30-34	Presbyterian	1	Married/currently living together	Cannot read simple sentence	3-4	1-2 hours	0	0	0	0	0	0	0	1	0	1	4	1	1	1	1	0	1	0	1	5	12	4	6	11	4	3	1	1	1	0	0	1	1	4	0.567718	0	0	1
7	9	1	1	0	>=35	Catholic	1	Married/currently living together	Can read the entire sentence	5+	1-2 hours	1	1	0	1	1	0	0	1	0	0	3	1	1	1	1	0	1	0	1	5	12	4	6	10	4	3	1	1	0	0	1	1	0	5	3.57788	0	0	1
7	9	1	1	0	20-24	Catholic	1	Divorced/separated/widowed	Cannot read simple sentence	1	Less than 30 minutes	1	0	0	0	0	0	0	2	0	0	0	0	0	0	0	0	0	0	0				0			0	1	1	0		1	0	1	1	0.755011	1	0	0
7	9	1	1	0	25-29	Presbyterian	1	Married/currently living together	Can read part of the sentence	3-4	Less than 30 minutes	0	0	0	1	0	1	0	1	0	0	3	1	1	1	0	0	0	0	1	5	11	3	6	10		3	1	1	1	1	0	1	1	4	-0.0878056	1	0	0
7	9	1	1	0	15-19	Other Christian	1	Married/currently living together	Can read the entire sentence	1	1-2 hours	0	0	0	0	0	0	0	1	0	0	1	1	1	1	1	1	3	0	1	5			6	11	4	3	1	1	0	0	0	1	0	1	0.122479	0	0	1
7	9	1	1	0	20-24	Catholic	1	Married/currently living together	Can read the entire sentence	1	1-2 hours	1	1	0	0	0	0	0	1	0	0	3	1	1	1	1	1	1	0	1	5			6	13	3	3	1	1	1	0	1	1	0	1	-0.6123	0	0	1
7	9	1	1	0	20-24	Other Christian	1	Divorced/separated/widowed	Can read the entire sentence	3-4	1-2 hours	0	1	0	1	0	1	0	1	0	0	3	1	1	1	1	0	2	0	1	5	12	4	6	13	4	3	1	1	1	1	0	0	0	3	-0.938976	0	0	1
7	9	1	1	1	20-24	Catholic	1	Married/currently living together	Can read the entire sentence	2	30-59 minutes	1	1	1	0	0	0	0	1	1	0	3	1	1	1	0	0	0	0	1	5			6	10		2	1	1	0	0	1	1	0	2	5.22982	0	1	0
7	9	1	1	0	25-29	Other Christian	1	Married/currently living together	Can read part of the sentence	3-4	30-59 minutes	1	1	0	0	0	0	0	1	1	1	4	1	1	1	0	0	0	0	1	5	10	3	6	9		0	1	1	0	1	0	1	1	4	4.91044	0	1	0
7	9	1	1	0	30-34	Other Christian	1	Married/currently living together	Can read part of the sentence	3-4	More than 2 hours	1	0	0	1	1	0	0	1	0	0	2	1	1	1	1	0	4	1	1	5	12	2	6	11	4	2	1	1	0	0	0	1	1	4	1.55951	0	0	0
7	9	0	1	0	30-34	Other Christian	1	Married/currently living together	Can read part of the sentence	5+	1-2 hours	1	0	0	1	1	0	0	1	0	1	5	0	1	1	1	0	2	0	1	5	12	4	6	12	4	3	1	1	0	0	0	1	1	6	-0.255339	0	0	1
7	9	0	1	0	30-34	Other Christian	1	Married/currently living together	Can read the entire sentence	5+	30-59 minutes	0	0	0	1	1	0	0	1	0	1	4	0	1	1	1	0	1	0	1	5	10	4	6	12	4	3	1	1	0	0	0	1	0	5	-0.660086	0	1	0
7	9	0	1	0	25-29	Other Christian	1	Married/currently living together	Cannot read simple sentence	5+	1-2 hours	0	0	0	1	1	0	0	1	0	1	4	0	1	1	1	0	1	0	1	5	11	3	6	11	3	3	1	1	0	1	0	1	1	6	1.23283	0	0	1
7	9	0	1	0	>=35	Other Christian	1	Married/currently living together	Can read part of the sentence	5+	30-59 minutes	0	0	0	1	0	1	0	1	1	1	4	0	1	1	1	0	1	0	1	5	12	4	6	12	4	3	1	1	0	0	0	1	1	6	-1.85514	0	1	0
7	9	0	1	0	20-24	Other	0	Never married & never lived together	Can read the entire sentence	2	30-59 minutes	0	0	0	0	0	0	0	1	0	0	3	0	1	1	1	0	1	0	1	5			6	0	4	3	1	1	0	0	0	0	0	2	0.442133	0	1	0
7	9	1	1	1	25-29	Other Christian	1	Married/currently living together	Can read the entire sentence	3-4	More than 2 hours	1	1	0	1	1	0	0	1	0	0	3	1	1	1	1	0	1	1	1	5	9	4	6	11	4	3	1	1	1	0	0	1	0	3	1.84207	0	0	0
7	9	1	1	0	>=35	Other	1	Divorced/separated/widowed	Cannot read simple sentence	5+	30-59 minutes	1	0	0	1	0	1	0	1	0	1	4	0	1	1	1	0	1	0	1	5	11	4	6	10	4	3	1	1	0	0	0	0	1	6	-0.849549	0	1	0
7	9	1	1	0	15-19	Other Christian	1	Married/currently living together	Cannot read simple sentence	1	More than 2 hours	0	0	0	1	0	1	0	1	1	0	2	1	1	1	1	0	3	1	1	5			6	12	4	3	1	1	1	0	0	1	1	1	2.63629	0	0	0
7	9	1	1	0	>=35	Other Christian	1	Married/currently living together	Cannot read simple sentence	5+	30-59 minutes	1	0	0	1	0	1	0	1	0	0	3	1	1	1	1	0	2	1	1	3.8	7	4	6	7	4	1	1	1	0	1	0	1	1	7	0.389975	0	1	0
7	9	1	1	0	30-34	Other	0	Married/currently living together	Cannot read simple sentence	3-4	1-2 hours	1	0	0	1	1	0	0	1	0	0	3	0	1	1	1	0	1	0	0	5	11	3	6	11	2	3	1	1	1		0	1	1	4	0.894395	0	0	1
7	9	0	1	0	20-24	Other Christian	1	Married/currently living together	Cannot read simple sentence	2	30-59 minutes	1	0	0	1	1	0	0	1	1	1	4	0	1	1	1	0	3	0	1	5	12	4	6	13	4	3	1	1	1	1	0	1	1	2	0.215485	0	1	0
7	9	0	1	0	25-29	Other Christian	1	Married/currently living together	Can read the entire sentence	3-4	More than 2 hours	0	0	0	1	1	0	0	1	0	1	4	0	1	1	0	0	0	0	1	4	11	4	5	6		3	1	1	0	1	0	1	0	4	-1.85514	0	0	0
7	9	0	1	0	25-29	Other Christian	1	Married/currently living together	Cannot read simple sentence	5+	Less than 30 minutes	0	0	0	1	1	0	0	1	0	1	4	1	1	1	0	0	0	0	0	5	12	4	6	13		3	1	1	1		0	1	1	5	-0.660086	1	0	0
7	9	0	1	0	25-29	Catholic	1	Married/currently living together	Can read the entire sentence	3-4	More than 2 hours	1	0	0	1	1	0	0	1	0	1	4	0	1	1	1	0	1	0	1	5	11	3	6	10	4	3	1	1	0	0	1	1	0	3	-1.54826	0	0	0
7	9	0	1	0	20-24	Presbyterian	0	Married/currently living together	Can read the entire sentence	2	1-2 hours	1	0	0	0	0	0	0	1	1	1	4	0	1	1	1	0	1	0	1	5	12	4	6	6	4	3	1	1	1	1	0	1	0	2	-0.235753	0	0	1
7	9	0	1	0	30-34	Catholic	1	Married/currently living together	Cannot read simple sentence		Less than 30 minutes	0			0	0	0	0	1	0	0	3	0	1	1	1	1	3	0	1	4.2	12		6	11	4	3	1	1	0	0	1	1	1		-0.16811	1	0	0
7	9	0	1	0	>=35	Catholic	1	Divorced/separated/widowed	Can read part of the sentence	3-4	1-2 hours	0	0	0	0	0	0	0	1	0	0	2	0	1	1	1	1	2	0	1	4.2	12		6	11	4	3	1	1	0	0	1	0	1	3	-1.85514	0	0	1
7	9	0	1	0	20-24	Other Christian	1	Married/currently living together	Cannot read simple sentence	2	30-59 minutes	0	0	0	1	0	1	0	1	0	1	4	0	1	1	1	1	2	0	1	4.6	12	4	6	11	4	3	1	1	1	1	0	1	1	2	1.23283	0	1	0
7	9	0	1	0	20-24	Other Christian	1	Married/currently living together	Can read the entire sentence	2	30-59 minutes	0	0	0	1	1	0	0	1	1	1	6	1	1	1	1	1	3	0	1	4.4	12	4	6	11	4	3	1	1	1	1	0	1	0	2	-1.85514	0	1	0
7	9	0	1	0	20-24	Other Christian	0	Married/currently living together	Can read the entire sentence	2	30-59 minutes	0	0	0	0	0	0	0	1	0	1	4	0	1	1	1	1	2	0	1	4.2	12		6	11	4	3	1	1	0	0	0	1	0	2	-0.0658756	0	1	0
7	9	0	1	0	15-19	Other Christian	1	Married/currently living together	Can read the entire sentence	1	Less than 30 minutes	0	0	0	1	1	0	0	1	1	1	4	0	1	1	1	0	1	0	1	5	12	4	6	12	4	3	1	1	1	1	0	1	0	1	-1.85514	1	0	0
7	9	0	1	0	15-19	Catholic	1	Married/currently living together	Can read the entire sentence	1	30-59 minutes	0	0	0	1	1	0	0	1	0	0	3	0	1	1	1	0	1	0	1	4.4	11	4	6	9	4	3	1	1	0	1	1	1	0	1	0.599235	0	1	0
7	9	1	1	0	>=35	Other Christian	1	Married/currently living together	Cannot read simple sentence	5+	1-2 hours	0	0	0	1	1	0	0	1	0	1	5	1	1	1	1	0	3	0	1	5	12	2	6	12	3	3	1	1	1	1	0	1	1	6	-0.660086	0	0	1
7	9	1	1	0	20-24	Other Christian	0	Married/currently living together	Can read the entire sentence	1	30-59 minutes	0	1	0	1	1	0	0	1	1	1	5	1	1	1	1	0	1	0	1	4.8	9	2	5	9	3	3	1	1	1	1	0	1	0	1	1.55478	0	1	0
7	9	1	1	0	20-24	Other Christian	1	Married/currently living together	Can read the entire sentence	2	More than 2 hours	0	0	0	1	0	1	0	1	0	0	3	0	1	1	1	0	1	0	1	5	11	4	5	7	4	3	1	1	0	0	0	1	0	2	-0.705402	0	0	0
7	9	1	1	0	30-34	Other Christian	1	Married/currently living together	Cannot read simple sentence	3-4	More than 2 hours	1	0	0	1	1	0	0	1	1	0	3	1	1	1	1	0	4	0	1	5	12	4	5	11	4	1	1	1	1	1	0	1	1	4	0.331702	0	0	0
7	9	1	1	0	30-34	Other Christian	1	Married/currently living together	Can read the entire sentence	3-4	30-59 minutes	1	1	0	1	1	0	0	1	1	1	6	1	1	1	0	0	0	0	1	5	12	4	6	9		3	1	1	1	1	0	1	0	4	1.17696	0	1	0
7	9	1	1	0	30-34	Other Christian	1	Married/currently living together	Can read the entire sentence	3-4	Less than 30 minutes	0	0	0	1	1	0	0	1	0	1	4	0	1	1	1	0	2	0	1	5	12	4	6	12	4	3	1	1	0	1	0	1	0	3	0.716689	1	0	0
7	9	1	1	0	15-19	Catholic	1	Married/currently living together	Can read the entire sentence	1	30-59 minutes	1	1	0	0	0	0	0	1	0	0	3	0	1	1	0	0	0	0	1	5			6	11		2	1	1	1	1	1	1	0	1	2.98367	0	1	0
7	9	1	1	1	30-34	Other Christian	1	Married/currently living together	Cannot read simple sentence	5+	30-59 minutes	1	0	0	1	1	0	0	1	0	0	2	1	0	1	1	0	1	0	1	5	9	4	6		4	3	1	1	1	1	0	1	1	6	0.215485	0	1	0
7	9	1	1	1	15-19	Other Christian	1	Married/currently living together	Cannot read simple sentence	1	30-59 minutes	0	0	0	1	1	0	0	1	1	0	3	0	1	1	0	0	0	0	1	5	11	4	6	12		2	1	1	1	1	0	1	1	1	-0.705402	0	1	0
7	9	1	1	1	15-19	Other Christian	1	Married/currently living together	Can read the entire sentence	2	Less than 30 minutes	0	0	0	1	1	0	0	1	0	0	2	1	1	1	1	0		0	1	4.8	11	3	6	13	4	3	1	1	1	1	0	1	0	2	-1.85514	1	0	0
7	9	1	1	1	20-24	Catholic	1	Married/currently living together	Cannot read simple sentence	2	30-59 minutes	0	0	0	1	1	0	0	1	0	0	3	0	1	1	0	0	0	0	1	5	12	3	6	13		3	1	1	1	1	1	1	1	2	-1.339	0	1	0
7	9	1	1	0	20-24	Other Christian	1	Never married & never lived together	Can read the entire sentence	1	1-2 hours	0	0	0	0	0	0	0	1	0	1	4	1	1	1	0	0	0	0	1	5			6	13		3	1	1	0	0	0	0	0	1	-1.85514	0	0	1
7	9	0	1	0	>=35	Other Christian	1	Married/currently living together	Can read the entire sentence	5+	1-2 hours	1	0	0	0	0	0	0	1	0	0	3	0	1	1	1	0	1	0	1	5			6	11	4	3	1	1	0	0	0	1	0	5	-0.215955	0	0	1
7	9	0	1	0	20-24	Catholic	1	Married/currently living together	Can read the entire sentence	1	1-2 hours	1	0	0	0	0	0	0	1	0	1	4	1	1	1	0	0	0	0	1	5			6	13		3	1	1	1	1	1	1	0	1	-1.52846	0	0	1
7	9	0	1	0	25-29	Other Christian	1	Married/currently living together	Can read the entire sentence	3-4	1-2 hours	1	1	0	1	1	0	0	1	1	1	5	0	1	1	1	0	1	0	1	5	12	4	6	12	4	3	1	1	0	0	0	1	0	3	1.16316	0	0	1
7	9	0	1	0	25-29	Other Christian	1	Divorced/separated/widowed	Can read the entire sentence	5+	1-2 hours	1	0	0	1	1	0	0	1	1	0	3	0	1	1	1	0	1	0	1	5	12	3	6	10	4	2	1		0	0	0	0	0	5	-0.333409	0	0	1
7	9	0	1	0	20-24	Other Christian	1	Married/currently living together	Can read the entire sentence	1	1-2 hours	0	0	0	0	0	0	0	1	1	1	4	1	1	1	1	0	1	0	1	5			6	12	4	3	1	1	1	1	0	1	0	1	-0.0264923	0	0	1
7	9	0	1	0	>=35	Other Christian	1	Married/currently living together	Can read the entire sentence	2	1-2 hours	0	0	0	0	0	0	0	1	0	0	3	1	1	1	1	0	1	0	1	5			6	9	4	1	1	1	0	0	0	1	0	2	-0.582015	0	0	1
7	9	0	1	0	25-29	Catholic	1	Married/currently living together	Can read the entire sentence	2	1-2 hours	1	0	0	0	0	0	0	1	0	0	3	0	1	1	0	0	0	0	1	5			6	7		3	1	1	0	0	1	1	0	2	-0.934248	0	0	1
7	9	1	1	0	15-19	Other Christian	1	Married/currently living together	Can read the entire sentence	1	1-2 hours	0	0	0	0	0	0	0	1	0	1	4	0	1	0	0	0	0	0	1	4.66667			6	10		3	1	1	1	0	0	1	0	1	-1.19602	0	0	1
7	9	1	1	1	30-34	Other Christian	1	Married/currently living together	Can read the entire sentence	3-4	1-2 hours	1	1	0	1	1	0	0	1	1	1	4	0	1	1	1	0	1	0	1	5	12	3	6	12	4	3	1	1	1	0	0	1	0	4	2.96388	0	0	1
7	9	1	1	1	>=35	Other Christian	1	Married/currently living together	Can read the entire sentence	3-4	1-2 hours	0	0	0	1	1	0	0	1	0	1	4	1	1	1	0	0	0	0	1	4.25	12	4	6	11		3	1	1	1	1	0	1	0	4	-1.20982	0	0	1
7	9	1	1	1	20-24	Catholic	1	Married/currently living together	Can read the entire sentence	2	1-2 hours	0	0	0	1	0	1	0	1	0	1	4	0	1	1	1	0	1	0	1	4.8	12	3	6	10	4	3	1	1	1	0	1	1	0	2	-1.20982	0	0	1
7	9	1	1	1	20-24	Catholic	1	Married/currently living together	Can read the entire sentence	2	1-2 hours	1	0	0	0	0	0	0	1	0	1	5	0	1	1	1	0	1	0	1	5	12	4	6	12	4	3	1	1	1	1	1	1	0	2	-0.367005	0	0	1
7	9	1	1	1	25-29	Other Christian	1	Married/currently living together	Cannot read simple sentence	3-4	1-2 hours	1	1	0	1	0	1	0	1	0	0	3	0	1	1	1	0	1	0	1	5	12	4	6	11	4	3	1	1	1	1	0	1	1	4	1.79076	0	0	1
7	9	1	1	1	>=35	Other Christian	1	Married/currently living together	Can read the entire sentence	5+	More than 2 hours	1	0	0	1	0	1	0	1	0	1	4	1	1	1	1	0	1	0	1	5	12	4	6	13	4	3	1	1	1	1	0	1	0	5	-0.398523	0	0	0
7	9	0	1	0	15-19	Other Christian	1	Married/currently living together	Can read the entire sentence	1	30-59 minutes	0	0	0	1	1	0	0	1	1	1	5	1	1	1	1	1	1	0	1	5	10	2	4	12	3	3	1	1	0	0	0	1	0	1	-1.17623	0	1	0
7	9	0	1	0	30-34	Other Christian	1	Married/currently living together	Can read the entire sentence	3-4	1-2 hours	1	0	0	0	0	0	0	1	0	0	3	0	1	1	1	1	2	0	1	5	11	4	5	12	4	3	1	1	1	1	0	1	0	4	-1.52846	0	0	1
7	9	0	1	0	>=35	Other Christian	1	Married/currently living together	Cannot read simple sentence	5+	1-2 hours	1	0	0	1	1	0	0	1	0	1	5	0	1	1	1	1	2	0	1	4.8	12	4	6	12	4	3	1	1	0	0	0	1	1	5	0.331702	0	0	1
7	9	0	1	0	>=35	Other Christian	1	Married/currently living together	Can read the entire sentence	5+	1-2 hours	1	1	0	1	0	1	0	1	0	1	4	0	1	1	1	1	2	0	1	4.8	10	3	6	12	4	3	1	1	0	0	0	1	0	5	1.29441	0	0	1
7	9	0	1	0	30-34	Presbyterian	1	Married/currently living together	Can read the entire sentence	5+	1-2 hours	0	0	0	1	0	1	0	1	0	1	4	0	1	1	1	1	2	0	1	5	11	4	6	12	4	3	1	1	1	0	0	1	0	7	-0.660086	0	0	1
7	9	1	1	0	15-19	Other Christian	1	Divorced/separated/widowed	Can read the entire sentence	1	1-2 hours	0	0	0	0	0	0	0	1	0	0	3	1	0	0	0	0	0	0	1	4			6			2	1	1	0	0	0	0	0	1	-0.673884	0	0	1
7	9	1	1	1	>=35	Other Christian	1	Divorced/separated/widowed	Can read the entire sentence	3-4	More than 2 hours	1	0	0	1	0	1	0	1	1	1	4	1	1	1	1	0	2	1	1	5	10	3	6	12	4	3	1	1	0	0	0	0	0	4	-0.255339	0	0	0
7	9	1	1	0	25-29	Other Christian	1	Married/currently living together	Can read part of the sentence	3-4	More than 2 hours	0	0	0	1	0	1	0	1	0	0	3	0	1	1	1	0	2	0	1	5	12	4	6	12	4	3	1	1	1	1	0	1	1	3	0.553919	0	0	0
7	9	1	1	0	>=35	Other Christian	1	Married/currently living together	Can read the entire sentence	5+	1-2 hours	1	0	0	1	0	1	0	1	0	1	4	0	1	1	0	0	0	0	1	5	12	4	6	10		3	1	1	0	0	0	1	0	7	-0.184438	0	0	1
7	9	1	1	0	20-24	Catholic	1	Married/currently living together	Can read the entire sentence	1	Less than 30 minutes	0	1	0	1	0	1	0	1	1	1	4	1	1	1	1	0	1	0	1	5	12	3	6	12	4	3	1	1	0	0	1	1	0	1	-0.422837	1	0	0
7	10	0	1	0	15-19	Catholic	1	Divorced/separated/widowed	Cannot read simple sentence	1	1-2 hours	1	0	0	1	0	1	0	1	0	1	4	0	1	1	1	0	4	0	1	5	12	3	6	11	4	3	1	1	0	0	1	0	1	1	-1.52846	0	0	1
7	10	0	1	0	20-24	Other Christian	1	Married/currently living together	Cannot read simple sentence	3-4	1-2 hours	1	0	0	1	1	0	0	1	0	1	4	0	1	1	1	0	3	0	1	5	12	3	6	11	4	3	1	1	0	0	0	1	1	3	-0.333409	0	0	1
7	10	0	1	0	15-19	Catholic	1	Married/currently living together	Can read the entire sentence	1	1-2 hours	1	0	0	0	0	0	0	1	0	0	3	0	0	0	1	0	3	0	1	5			6		4	3	1	1	0	0	1	1	0	1	-1.01232	0	0	1
7	10	0	1	0	20-24	Other Christian	1	Married/currently living together	Can read the entire sentence	3-4	1-2 hours	1	0	0	1	1	0	0	1	0	1	5	0	1	1	1	0	3	0	1	5	12	3	6	11	4	3	1	1	1	1	0	1	0	3	-1.01232	0	0	1
7	10	0	1	0	20-24	Other Christian	1	Married/currently living together	Cannot read simple sentence	1	30-59 minutes	0	0	0	1	1	0	0	1	0	0	3	0	1	1	1	0	3	0	1	5	12	3	6	11	4	3	1	1	0	0	0	1	1	1	-1.339	0	1	0
7	10	0	1	0	20-24	Catholic	1	Married/currently living together	Can read the entire sentence	2	1-2 hours	0	0	0	0	0	0	0	1	1	0	3	0	0	0	1	0	1	0	1	5	11	1	5		0	3	1	1	0	0	1	1	0	2	-1.85514	0	0	1
7	10	0	1	0	30-34	Other Christian	1	Married/currently living together	Cannot read simple sentence	3-4	1-2 hours	0	0	0	0	0	0	0	1		1	8	0	1	1	1		1	0	1	5			3	11	3	3	1	1	0	0	0	1	1	3	-1.85514	0	0	1
7	10	0	1	0	20-24	Catholic	1	Married/currently living together	Can read the entire sentence	2	1-2 hours	0	0	0	0	0	0	0	1	1	1	4	0	1	1	1		2	0	1	5	11	3	6	11	4	3	1	1	0	0	1	1	0	2	-0.511115	0	0	1
7	10	0	1	0	15-19	Catholic	1	Married/currently living together	Can read the entire sentence	1	1-2 hours	1	0	0	0	0	0	0	1	0	0	3	0	1	1	1		2	0	1	5	11	3	5	10	4	3	1	1	0	0	1	1	0	1	-0.215955	0	0	1
7	10	0	1	0	20-24	Other Christian	1	Married/currently living together	Can read the entire sentence	2	1-2 hours	0	0	0	1	1	0	0	1	0	1	4	0	1	1	1		2	0	1	5	11	3	5	11	4	3	1	1	0	0	0	1	0	2	-0.511115	0	0	1
7	10	0	1	0	30-34	Catholic	1	Married/currently living together	Can read the entire sentence	3-4	30-59 minutes	0	0	0	1	0	1	0	1	0	0	3	0	0	0	0	0	0	0	1	4.66667	10	4	6			3	1	1	0	0	1	1	0	4	1.79911	0	1	0
7	10	0	1	0	25-29	Catholic	1	Married/currently living together	Can read the entire sentence	3-4	1-2 hours	0	0	0	0	0	0	0	1	0	1	4	0	1	1	0	0	0	0	1	5	12	4	6	11		3	1	1	0	0	1	1	0	3	-1.85514	0	0	1
7	10	0	1	0	20-24	Other	1	Married/currently living together	Cannot read simple sentence	3-4	1-2 hours	1	0	0	0	0	0	0	1	1	1	4	0	1	1	0	0	0	0	1	5	12	4	6	13		3	1	1	1	1	0	1	1	3	-0.347208	0	0	1
7	10	1	1	0	30-34	Other Christian	1	Married/currently living together	Can read the entire sentence	3-4	1-2 hours	1	0	0	1	0	1	0	1	0	1	4	0	1	1	0	0	0	0	1	5	12	3	5	11		2	1	1	1	1	0	1	0	3	-1.54826	0	0	1
7	10	1	1	0	20-24	Other Christian	0	Divorced/separated/widowed	Cannot read simple sentence	2	1-2 hours	0	0	0	1	1	0	0	1	0	0	3	0	1	1	0	0	0	0	1	5	11	4	6	10		3	1	1	1	1	0	0	1	2	-1.26093	0	0	1
7	10	1	1	0	25-29	Other Christian	0	Married/currently living together	Can read part of the sentence	3-4	30-59 minutes	0	0	0	1	0	1	0	1	0	1	5	0	1	1	1	1	2	0	1	5	8	4	6	10	4	3	1	1	1	1	0	1	1	3	-1.85514	0	1	0
7	10	1	1	0	15-19	Catholic	1	Never married & never lived together	Can read the entire sentence	1	1-2 hours	1	0	0	1	1	0	0	1	0	1	4	0	1	1	0	0	0	0	1	5	3	4	6	12		3	1	1	0	0	1	0	0	1	-0.288935	0	0	1
7	10	1	1	0	25-29	Other Christian	1	Divorced/separated/widowed	Cannot read simple sentence	3-4	1-2 hours	0	0	0	0	0	0	0	1	1	1	4	0	1	1	0	0	0	0	1	3.66667			6	9		3	1	1	0	0	0	0	1	3	-1.19602	0	0	1
7	10	1	1	0	30-34	Other Christian	1	Married/currently living together	Can read the entire sentence	5+	1-2 hours	1	0	0	1	1	0	0	1	1	0	3	0	1	1	1	0	1	0	1	5	12	4	6	13	4	3	1	1	1	1	0	1	0	5	1.02357	0	0	1
7	10	1	1	0	20-24	Catholic	1	Divorced/separated/widowed	Can read the entire sentence	2	1-2 hours	0	0	0	1	0	1	0	1	0	0	3	0	1	1	1	0	1	0	1	5	12	4	6	12	4	3	1	1	0	0	1	0	0	2	-0.562429	0	0	1
7	10	1	1	1	20-24	Catholic	1	Married/currently living together	Cannot read simple sentence	3-4	1-2 hours	1	0	0	1	0	1	0	1	1	1	5	0	1	1	1	0	1	0	1	5	12	4	6	12	4	3	1	1	0	1	1	1	1	3	0.906115	0	0	1
7	10	1	1	0	30-34	Catholic	1	Married/currently living together	Can read the entire sentence	5+	1-2 hours	1	1	0	1	1	0	0	1	0	0	3	0	1	1	1	0	1	0	1	5	12	4	5	12	3	3	1	1	0	0	1	1	0	6	3.04195	0	0	1
7	10	1	1	0	20-24	Catholic	1	Married/currently living together	Cannot read simple sentence	3-4	30-59 minutes	0	1	1	1	1	0	0	1	0	1	4	0	1	1	1	0	1	0	1	5	12	4	6	12	4	3	1	1	1	1	1	1	1	3	4.90314	0	1	0
7	10	1	1	0	20-24	Catholic	1	Married/currently living together	Can read the entire sentence	1	Less than 30 minutes	0	1	1	0	0	0	0	1	1	1	4	1	1	1	1	1	1	0	1	5			6	11	4	3	1	1	1	1	1	1	0	1	8.73532	1	0	0
7	10	1	1	0	25-29	Catholic	1	Married/currently living together	Can read the entire sentence	3-4	1-2 hours	1	0	0	1	0	1	0	1	0	1	4	0	1	1	1	0	1	0	1	5	12	4	6	11	4	3	1	1	1	0	1	1	0	3	2.02813	0	0	1
7	10	1	1	0	20-24	Catholic	1	Married/currently living together	Can read the entire sentence	2	Less than 30 minutes	0	0	0	0	0	0	0	1	0	1	4	1	1	1	1	1	2	0	1	5			6	12	4	3	1	1	1	0	1	1	0	2	-1.17623	1	0	0
7	10	0	1	0	25-29	Presbyterian	1	Married/currently living together	Can read the entire sentence	3-4	30-59 minutes	0	0	0	1	1	0	0	1	0	0	3	0	1	1	1	0	1	0	1	5	12	3	6	11	4	1	1	1	0	0	0	1	0	3	-0.556431	0	1	0
7	10	0	1	0	30-34	Other Christian	0	Married/currently living together	Cannot read simple sentence	3-4	30-59 minutes	0	0	0	0	0	0	0	1	0	1	5	0	1	1	1	1	1	0	1	5	12	4	5	13	4	2	1	1	0	0	0	1	1	4	-1.85514	0	1	0
7	10	0	1	0	15-19	Catholic	1	Never married & never lived together	Can read part of the sentence	2	30-59 minutes	0	1	0	1	1	0	0	1	0	1	4	0	1	1	1	1	1	0	1	5	12	4	6	13	4	2	1	1	0	0	1	0	1	2	2.61761	0	1	0
7	10	0	1	0	20-24	Catholic	1	Married/currently living together	Can read the entire sentence	2	1-2 hours	0	1	0	1	1	0	0	1	0	1	4	0	1	1	1	0	1	0	1	5	12	4	6	13	4	3	1	1	1	1	1	1	0	2	-0.938976	0	0	1
7	10	0	1	0	>=35	Catholic	1	Divorced/separated/widowed	Can read the entire sentence	5+	30-59 minutes	0	0	0	0	0	0	0	1	0	1	4	0	1	1	1	0	1	0	1	5			5	13	4	2	1	1	0	0	1	0	0	5	-0.744785	0	1	0
7	10	0	1	0	15-19	Other Christian	1	Divorced/separated/widowed	Can read the entire sentence	1	1-2 hours	1	1	0	1	1	0	0	1	0	1	4	0	1	1	1	0	2	0	1	5	12	4	6	12	4	3	1	1	0	0	0	0	0	1	2.47566	0	0	1
7	10	0	1	0	15-19	Catholic	1	Never married & never lived together	Cannot read simple sentence	1	More than 2 hours	0	0	0	0	0	0	0	1	0	1	5	0	1	1	1	1	2	0	1	5			6	12	4	1	1	1	0	0	1	0	1	1	-1.85514	0	0	0
7	10	1	1	0	30-34	Other Christian	1	Married/currently living together	Can read the entire sentence	5+	30-59 minutes	1	1	0	1	1	0	0	1	0	0	3	0	1	1	0	0	0	0	1	5			6	10		3	1	1	0	0	0	1	0	5	2.42815	0	1	0
7	10	1	1	0	25-29	Catholic	1	Married/currently living together	Can read the entire sentence	3-4	1-2 hours	1	0	0	1	1	0	0	1	0	1	4	0	1	1	1	1	1	0	1	5	12	4	6	12	4	3	1	1	1	1	1	1	0	3	0.409772	0	0	1
7	10	1	1	0	15-19	Other Christian	1	Married/currently living together	Can read the entire sentence	1	30-59 minutes	0	0	0	1	1	0	0	1	0	0	3	0	1	1	0	0	0	0	1	5	12	4	6	13		3	1	1	1	1	0	1	0	1	-0.511115	0	1	0
7	10	1	1	0	20-24	Catholic	1	Divorced/separated/widowed	Can read the entire sentence	1	1-2 hours	0	0	0	0	0	0	0	1	1	1	4	0	1	1	0	0	0	0	1	5			6	11		3	1	0	0	0	1	0	0	1	-1.85514	0	0	1
7	10	1	1	0	15-19	Catholic	1	Never married & never lived together	Can read the entire sentence	1	1-2 hours	1	0	0	1	0	1	0	1	0	0	3	0	1	1	0	0	0	0	1	4.75	10	2	6	10		2	1	1	0	0	1	0	0	1	0.260801	0	0	1
7	10	1	1	0	30-34	Other Christian	1	Married/currently living together	Can read the entire sentence	3-4	30-59 minutes	1	0	1	0	0	0	1	1	0	1	4	0	1	1	0	0	0	0	1	4.66667			6	9		3	1	1	1	0	0	1	0	4	5.52271	0	1	0
7	10	1	1	0	30-34	Other Christian	1	Married/currently living together	Can read the entire sentence	3-4	30-59 minutes	1	1	0	1	1	0	0	1	0	0	3	0	1	1	0	0	0	0	1	5	11	3	6	12		3	1	1	0	0	0	1	0	4	3.57788	0	1	0
7	10	1	1	0	30-34	Catholic	1	Married/currently living together	Cannot read simple sentence	5+	30-59 minutes	1	1	0	1	0	1	0	1	0	0	3	1	1	1	0	0	0	0	1	4.5	11	4	6	11		2	1	1	0	0	1	1	1	6	2.46753	0	1	0
7	10	0	1	0	20-24	Catholic	1	Married/currently living together	Can read part of the sentence	2	30-59 minutes	0	0	0	1	1	0	0	1	1	0	3	0	1	1	1	0	1	0	1	4.6	12	4	6	11	3	3	1	1	1	0	1	1	1	2	-1.17623	0	1	0
7	10	0	1	0	20-24	Catholic	1	Married/currently living together	Can read part of the sentence	2	30-59 minutes	0	0	0	1	1	0	0	1	0	0	3	1	1	1	1	0	2	0	1	4.8	12	4	6	11	4	3	1	1	1	1	1	1	1	2	-0.511115	0	1	0
7	10	0	1	0	30-34	Catholic	1	Married/currently living together	Cannot read simple sentence	3-4	Less than 30 minutes	1	0	0	1	1	0	0	1	1	1	5	1	1	1	1	0	2	0	1	5	12	4	6	12	4	3	1	1	0	0	1	1	1	4	-0.255339	1	0	0
7	10	1	1	0	25-29	Other Christian	1	Married/currently living together	Cannot read simple sentence	3-4	1-2 hours	1	0	0	1	1	0	0	1	0	0	3	0	1	1	0	0	0	0	1	5	12	4	6	10		3	1	1	1	1	0	1	1	3	-0.863348	0	0	1
7	10	1	1	0	20-24	Other Christian	1	Married/currently living together	Can read the entire sentence	3-4	1-2 hours	0	0	0	0	0	0	0	1	0	1	6	0	1	1	0	0	0	0	1	5	9	1	6	10		3	1	1	0	0	0	1	0	3	0.553919	0	0	1
7	10	1	1	0	15-19	Catholic	1	Divorced/separated/widowed	Can read the entire sentence	1	1-2 hours	1	0	0	1	1	0	0	1	0	0	3	0	1	1	1	0	1	0	1	5	12	4	6	12	4	2	1	1	1	1	1	0	0	1	-1.01232	0	0	1
7	10	0	1	0	30-34	Other Christian	1	Married/currently living together	Can read part of the sentence	5+	Less than 30 minutes	1	0	0	1	0	1	0	1	0	0	3	0	1	1	1	0	1	0	0	5	9	2	6	10	4	3	1	1	0		0	1	1	5	-0.184438	1	0	0
7	10	0	1	0	20-24	Other Christian	1	Married/currently living together	Can read the entire sentence	2	Less than 30 minutes	0	0	0	0	0	0	0	1	0	0	3	0	1	1	1	0	1	0	1	4.8	11	4	6	9	3	3	1	1	0	1	0	1	0	2	-1.85514	1	0	0
7	10	0	1	0	30-34	Other Christian	1	Married/currently living together	Can read the entire sentence	3-4	1-2 hours	1	0	0	0	0	0	0	1	1	1	4	0	1	1	1	0	2	0	1	5	12	3	6	11	4	3	1	1	0	1	0	1	0	4	0.894395	0	0	1
7	10	0	1	0	30-34	Other Christian	1	Married/currently living together	Can read part of the sentence	5+	30-59 minutes	0	0	0	0	0	0	0	1	1	1	4	0	1	1	1	0	2	0	1	5	11	4	6	10	4	3	1	1	1	1	0	1	1	5	-1.26093	0	1	0
7	10	0	1	0	>=35	Other Christian	1	Married/currently living together	Can read the entire sentence	5+	Less than 30 minutes	1	0	0	1	1	0	0	1	0	1	4	0	1	1	1	0	2	0	1	5	11	4	6	13	4	3	1	1	0	0	0	1	0	8	-0.269137	1	0	0
7	10	1	1	0	25-29	Other Christian	1	Divorced/separated/widowed	Cannot read simple sentence	3-4	1-2 hours	0	0	0	1	0	1	0	1	0	0	3	0	1	1	1	0	2	0	1	4.8	10	1	5	9	3	2	1	1	0	1	0	0	1	3	-1.85514	0	0	1
7	10	1	1	0	20-24	Other Christian	1	Married/currently living together	Can read the entire sentence	3-4	30-59 minutes	0	0	0	0	0	0	0	1	1	1	4	0	1	1	1	0	1	0	1	4.6	11	3	6	12	4	3	1	1	1	1	0	1	0	3	-0.0658756	0	1	0
7	10	1	1	0	30-34	Other Christian	1	Married/currently living together	Can read the entire sentence	5+	30-59 minutes	1	0	0	1	1	0	0	1	1	1	4	0	1	1	1	0	1	0	1	5	12	4	6	11	4	3	1	1	0	0	0	1	0	6	1.04337	0	1	0
7	10	1	1	0	30-34	Other Christian	1	Married/currently living together	Cannot read simple sentence	3-4	1-2 hours	1	0	0	1	0	1	0	1	0	1	5	1	1	1	0	0	0	0	1	4.66667			6	8		3	1	1	0	1	0	1	1	4	0.965295	0	0	1
7	10	1	1	0	30-34	Other Christian	1	Married/currently living together	Can read the entire sentence	3-4	Less than 30 minutes	0	0	0	1	0	1	0	1	1	0	3	1	1	1	1	0	1	0	1	4.4	12	4	6	12	4	3	1	1	1	1	0	1	0	4	0.122479	1	0	0
7	10	0	1	0	25-29	Presbyterian	0	Married/currently living together	Can read the entire sentence	1	30-59 minutes	1	1	1	0	0	0	0	1	0	1	4	0	1	1	1	0	1	0	0	5			6	12	4	1	1	1	0	1	0	1	0	1	10.1724	0	1	0
7	10	0	1	0	15-19	Catholic	1	Married/currently living together	Can read the entire sentence	1	1-2 hours	1	1	1	1	1	0	0	1	0	1	4	0	1	1	1		3	0	1	5	11	3	6	12	4	3	1	1	1	1	1	1	0	1	6.11714	0	0	1
7	10	0	1	0	20-24	Other Christian	1	Married/currently living together	Can read the entire sentence	1	Less than 30 minutes	1	0	0	1	1	0	0	1	0	1	5	0	1	1	1	1	4	0	1	4.4	12	4	6	11	4	3	1	1	0	0	0	1	0	1	-1.52846	1	0	0
7	10	0	1	0	20-24	Other Christian	1	Married/currently living together	Cannot read simple sentence	1	30-59 minutes	1	0	0	1	1	0	0	1	0	0	3	0	1	1	1	1	4	0	1	4.4	12	4	6	11	4	3	1	1	0	1	0	1	1	1	-0.42624	0	1	0
7	10	0	1	0	20-24	Presbyterian	1	Divorced/separated/widowed	Can read the entire sentence	2	Less than 30 minutes	0	0	0	1	1	0	0	1	0	1	4	0	1	1	1	1	3	0	1	4.2	12	4	6	11	4	3	1	1	0	0	0	0	0	2	-0.752917	1	0	0
7	10	0	1	0	20-24	Catholic	1	Married/currently living together	Can read the entire sentence	2	30-59 minutes	0	1	1	0	0	0	0	1	1	0	3	0	1	1	1		4	0	1	5	12	4	6	13	4	3	1	1	1	1	1	1	0	2	5.15687	0	1	0
7	10	0	1	0	25-29	Other Christian	0	Married/currently living together	Cannot read simple sentence	5+	30-59 minutes	1	0	0	1	1	0	0	1	0	1	6	0	1	1	1		2	0	0	5	12	4	6	12	4	3	1	1	1	0	0	1	1	5	-0.863348	0	1	0
7	10	0	1	0	20-24	Other Christian	1	Married/currently living together	Can read the entire sentence	1	Less than 30 minutes	0	1	1	0	0	0	0	1	1	1	4	0	1	1	1		2	0	1	5			6	12	4	3	1	1	1	1	0	1	0	1	5.67301	1	0	0
7	10	0	1	0	15-19	Presbyterian	1	Divorced/separated/widowed	Can read the entire sentence	1	30-59 minutes	1	1	0	0	0	0	0	1	0	1	4	0	1	1	1		4	0	1	5	10	4	5	9	4	3	1	1	0	0	0	0	0	1	1.76304	0	1	0
7	10	0	1	0	30-34	Catholic	1	Married/currently living together	Cannot read simple sentence	5+	Less than 30 minutes	0	0	0	1	1	0	0	1	0	1	4	0	1	1	1	1	2	0	0	4.5	11	1	3	11	2	2	1	1	0		1	1	1	6	-1.85514	1	0	0
7	10	0	1	0	15-19	Other Christian	0	Divorced/separated/widowed	Can read the entire sentence	1	Less than 30 minutes	0	0	0	0	0	0	0	1	0	1	5	0	1	1	1	1	2	0	1	4.2	11		6	10	4	3	1	1	0	0	0	0	0	1	-1.85514	1	0	0
7	10	0	1	0	15-19	Other	1	Married/currently living together	Can read the entire sentence	1	Less than 30 minutes	1	1	0	0	0	0	0	1	0	1	5	0	1	1	1	1	2	0	1	5			6	12	4	3	1	1	1	1	0	1	0	1	1.88145	1	0	0
7	10	0	1	0	25-29	Other Christian	1	Married/currently living together	Can read the entire sentence	2	Less than 30 minutes	0	1	0	1	1	0	0	1	0	0	3	0	1	1	1	0	1	0	1	4.6	12	4	6	11	4	3	1	1	0	0	0	1	0	2	2.73507	1	0	0
7	10	0	1	0	25-29	Other Christian	1	Married/currently living together	Can read the entire sentence	2	Less than 30 minutes	1	0	0	1	1	0	0	1	1	1	6	0	1	1	1	1	2	0	1	5	11	3	6	11	4	2	1	1	0	1	0	1	0	2	0.449156	1	0	0
7	10	0	1	0	>=35	Catholic	1	Divorced/separated/widowed	Can read the entire sentence	5+	Less than 30 minutes	1	1	0	0	0	0	0	1	0	1	5	0	1	1	1	1	2	0	0	5			6	11	4	2	1	1	0	0	1	0	0	6	-0.6123	1	0	0
7	10	0	1	0	25-29	Other	0	Married/currently living together	Can read the entire sentence	5+	Less than 30 minutes	1	0	0	1	1	0	0	1	1	1	6	1	1	1	1	0	2	0	1	4.6	11	4	6	11	4	3	1	1	1	1	0	1	0	5	0.723493	1	0	0
7	10	0	1	0	25-29	Other Christian	1	Married/currently living together	Can read the entire sentence	2	30-59 minutes	0	0	0	1	0	1	0	1	0	1	4	0	1	1	1	1	2	0	1	4.4	10	1	6	12	4	3	1	1	0	0	0	1	0	2	-1.85514	0	1	0
7	10	1	1	1	30-34	Other Christian	1	Married/currently living together	Can read the entire sentence	5+	Less than 30 minutes	0	0	0	0	0	0	0	1	0	1	5	0	1	1	1	0	2	0	1	4.2	12	4	6	11	4	3	1	1	0	0	0	1	0	5	1.92786	1	0	0
7	10	1	1	1	15-19	Other Christian	1	Never married & never lived together	Can read the entire sentence	1	30-59 minutes	0	1	0	1	0	1	0	1	0	0	3	0	1	1	0	0	0	0	1	4.5	11	4	6	12		3	1	1	1	0	0	0	0	1	1.43636	0	1	0
7	10	1	1	1	30-34	Other Christian	1	Married/currently living together	Can read the entire sentence	5+	30-59 minutes	0	0	0	1	0	1	0	1	0	0	3	0	1	1	0	0	0	0	1	5	11	3	6	10		3	1	1	0	0	0	1	0	6	-0.627332	0	1	0
7	10	1	1	0	15-19	Other Christian	1	Never married & never lived together	Can read the entire sentence	1	30-59 minutes	0	1	0	1	0	1	0	1	1	0	3	0	1	1	0	0	0	0	1	5			6	9		3	1	0	0	0	0	0	0	1	0.850283	0	1	0
7	10	1	1	1	>=35	Other Christian	1	Married/currently living together	Can read the entire sentence	3-4	30-59 minutes	0	0	0	1	0	1	0	1	1	1	4	0	1	1	0	0	0	0	1	5			6	10		3	1	1	0	0	0	1	0	4	-1.17623	0	1	0
7	10	1	1	1	25-29	Other Christian	1	Married/currently living together	Can read the entire sentence	2	1-2 hours	0	1	0	1	0	1	0	1	1	1	4	0	1	1	1	0	2	0	1	4.2	11	3	6	6	4	3	1	1	0	0	0	1	0	2	0.256073	0	0	1
7	10	1	1	1	30-34	Other	1	Married/currently living together	Can read the entire sentence	2	1-2 hours	1	0	0	0	0	0	0	1	0	1	4	0	1	1	1	0	1	0	1	5	11	4	6	12	4	3	1	1	1	0	0	1	0	2	-1.52846	0	0	1
7	10	1	1	1	25-29	Other Christian	1	Married/currently living together	Cannot read simple sentence	3-4	Less than 30 minutes	0	0	0	1	0	1	0	1	0			0	1	1	0	0	0	0	1	5	11	2	6	13		3	1	1	0	0	0	1	1	4	-1.85514	1	0	0
7	10	1	1	1	30-34	Presbyterian	1	Married/currently living together	Can read the entire sentence	3-4	Less than 30 minutes	1	0	0	1	0	1	0	1	1	1	4	1	1	1	1	0	1	0	1	5	11	3	6	13	4	3	1	1	0	1	0	1	0	3	-0.184438	1	0	0
7	10	1	1	0	30-34	Catholic	0	Married/currently living together	Can read the entire sentence	3-4	30-59 minutes	0	1	0	1	0	1	0	1	0	1	4	0	1	1	0	0	0	0	1	5	11	3	6	11		2	1	1	1	0	1	1	0	4	2.657	0	1	0
7	10	1	1	0	30-34	Other Christian	1	Married/currently living together	Cannot read simple sentence	3-4	30-59 minutes	0	0	0	1	0	1	0	1	1	1	4	0	1	1	0	0	0	0	1	5	12	4	6	12		3	1	1	1	0	0	1	1	4	-1.85514	0	1	0
7	10	1	1	0	20-24	Catholic	1	Married/currently living together	Can read the entire sentence	2	30-59 minutes	0	0	1	0	0	0	0	1	0	1	4	0	1	1	1	0	4	0	1	5	11	4	6	11	4	3	1	1	1	1	1	1	0	2	2.29055	0	1	0
7	10	1	1	0	20-24	Other Christian	1	Married/currently living together	Can read part of the sentence	2	Less than 30 minutes	0	0	0					1	0	1	5	1	1	1	0	0	0	0	1	5	12	4	6	13		3	1	1	1	1	0	1	1	2	-0.542632	1	0	0
7	10	1	1	0	20-24	Other Christian	0	Married/currently living together	Can read the entire sentence	1	30-59 minutes	0	1	0	0	0	0	0	1	0	0	3	0	1	1	1	0	3	1	1	4.5			6	12	4	3	1	0	0	0	0	1	0	1	1.50726	0	1	0
7	10	1	1	1	15-19	Other Christian	1	Never married & never lived together	Can read the entire sentence	1	30-59 minutes	0	0	0	0	0	0	0	1	0	0	2	1	1	1	0	0	0	0	1	4.25	10	4	5	10		2	1	1	0	0	0	0	0	1	-1.85514	0	1	0
7	10	1	1	1	30-34	Other Christian	1	Married/currently living together	Can read the entire sentence	3-4	1-2 hours	0	0	0	1	0	1	0	1	1	1	6	0	1	1	0	0	0	0	1	4	10	4	6	12		3	1	1	1	0	0	1	0	4	-1.85514	0	0	1
7	10	1	1	1	30-34	Catholic	1	Never married & never lived together	Can read the entire sentence	2	1-2 hours	1	1	0	0	0	0	0	1	0	1	4	0	1	1	1	0	2	1	1	4			6	11	4	2	1	1	0	0	1	0	0	2	1.17696	0	0	1
7	10	0	1	0	>=35	Other Christian	1	Married/currently living together	Cannot read simple sentence	5+	30-59 minutes	0	0	0	0	0	0	0	1	1	1	4	0	1	1	0	0	0	0	1	4.25	11	4	6	4		3	1	1	0	0	0	1	1	5	-0.673884	0	1	0
7	10	0	1	0	30-34	Other	1	Married/currently living together	Cannot read simple sentence	3-4	30-59 minutes	1	0	0	0	0	0	0	1	0	0	3	0	1	1	1	0	1	0	1	4.2	11	3	6	5	4	3	1	1	0	1	0	1	1	3	-1.01232	0	1	0
7	10	0	1	0	15-19	Other Christian	1	Married/currently living together	Can read part of the sentence	1	1-2 hours	0	0	0	1	1	0	0	1	0	0	3	1	1	1	1	0	2	0	1	5	12	1	6	12	2	3	1	1	0	1	0	1	1	1	-1.85514	0	0	1
7	10	0	1	0	15-19	Other Christian	1	Married/currently living together	Can read the entire sentence	1	1-2 hours	0	0	0	1	1	0	0	1	0	0	3	0	1	1	1	1	3	0	1	4.8	12	3	6	11	4	3	1	1	1	1	0	1	0	1	0.122479	0	0	1
7	10	0	1	0	20-24	Other Christian	1	Married/currently living together	Can read the entire sentence	1	Less than 30 minutes	0	0	0	1	1	0	0	1	0	0	3	0	1	1	1	1	3	0	1	5	12	3	6	11	4	3	1	1	1	1	0	1	0	1	-1.19002	1	0	0
7	10	1	1	0	15-19	Other Christian	1	Married/currently living together	Can read the entire sentence	1	1-2 hours	0	0	0	1	1	0	0	1	0	0	3	0	1	1	0	0	0	0	1	4.66667			6	9		2	1	1	1	1	0	1	0	1	-1.85514	0	0	1
7	10	1	1	0	25-29	Other Christian	1	Married/currently living together	Can read the entire sentence	5+	30-59 minutes	1	1	0	1	1	0	0	1	0	0	3	0	1	1	0	0	0	0	1	4.75	12	3	4	12		3	1	1	0	1	0	1	0	5	1.88145	0	1	0
7	10	1	1	0	15-19	Other Christian	1	Married/currently living together	Can read the entire sentence	1	30-59 minutes	0	0	0	1	0	1	0	1	0	0	2	0	1	1	0	0	0	0	1	5			6	11		3	1	1	0	1	0	1	0	1	-1.85514	0	1	0
7	10	1	1	1	25-29	Other Christian	1	Married/currently living together	Can read the entire sentence	3-4	1-2 hours	0	1	1	0	0	0	0	1	0	0	3	0	1	1	0	0	0	0	1	5	10	4	6	11		3	1	1	1	1	0	1	0	3	3.11388	0	0	1
7	10	1	1	0	20-24	Other Christian	1	Married/currently living together	Cannot read simple sentence	1	1-2 hours	0	0	0	1	1	0	0	1	0	0	2	0	1	1	0	0	0	0	1	5			6	11		3	1	1	1	1	0	1	1	1	1.88648	0	0	1
8	11	0	1	1	25-29	Other Christian	1	Married/currently living together	Can read the entire sentence	3-4	Less than 30 minutes	0	0	0	1	0	1	0	1	0	1	4	0	1	1	0	0	0	0	1	4.75	11	3	6	8		3	1	1	0	0	0	1	0	3	0.0515781	1	0	0
8	11	0	1	0	25-29	Other Christian	1	Married/currently living together	Can read the entire sentence	2	30-59 minutes	1	0	0	1	0	1	0	1	0	1	4	0	0	0	1	0	1	0	1	5	11	3	5		3	3	1	1	0	0	0	1	0	2	0.300184	0	1	0
8	11	0	1	0	20-24	Other Christian	1	Married/currently living together	Can read the entire sentence	3-4	30-59 minutes	0	0	0	0	0	0	0	1	0	1	5	0	1	1	1	0	1	0	1	5	11	3	6	11	4	3	1	1	0	1	0	1	0	3	-1.85514	0	1	0
8	11	1	1	1	15-19	Presbyterian	1	Never married & never lived together	Can read the entire sentence	1	30-59 minutes	0	1	0	0	0	0	0	1	1	1	5	0	1	1	1	0	1	0	1	5			6	13	4	3	1	1	0	1	0	0	0	1	0.339931	0	1	0
8	11	1	1	0	20-24	Other Christian	1	Never married & never lived together	Can read the entire sentence	2	30-59 minutes	0	0	0	0	0	0	0	1	1	1	5	0	1	1	1	0	1	0	1	5	12	4	6	13	4	3	1	1	0	0	0	0	0	2	-1.87493	0	1	0
8	11	1	1	0	20-24	Other Christian	1	Married/currently living together	Can read the entire sentence	2	Less than 30 minutes	1	0	0	0	0	0	0	1	0	1	4	0	1	1	1	0	1	0	1	5	12	4	6	13	4	3	1	1	0	0	0	1	0	2	-1.03212	1	0	0
8	11	1	1	1	15-19	Presbyterian	1	Married/currently living together	Can read the entire sentence	1	Less than 30 minutes	1	0	0	1	1	0	0	1	0	0	3	0	1	1	1	0	1	0	1	5	12	3	5	12	4	3	1	1	0	1	0	1	0	1	-0.849549	1	0	0
8	11	1	1	0	30-34	Other Christian	1	Married/currently living together	Can read the entire sentence	5+	More than 2 hours	1	1	1	1	1	0	0	1	0	0	3	0	1	1	0	0	0	0	1	5	12	4	6	13		3	1	1	0	0	0	1	0	5	9.57814	0	0	0
8	11	1	1	0	15-19	Other Christian	1	Married/currently living together	Can read part of the sentence	1	Less than 30 minutes	0	0	0	0	0	0	0	1	1	0	3	0	1	1	0	0	0	0	1	4.66667			6	9		3	1	1	1	0	0	1	1	1	-0.530912	1	0	0
8	11	1	1	0	30-34	Other Christian	1	Married/currently living together	Can read part of the sentence	3-4	Less than 30 minutes	1	0	0	1	1	0	0	1	0	1	5	1	1	1	1	0	1	1	1	4.8	11	4	6	10	4	3	1	1	0	0	0	1	1	3	1.53971	1	0	0
8	11	1	1	0	25-29	Other Christian	1	Married/currently living together	Can read the entire sentence	2	Less than 30 minutes	1	0	0	0	0	0	0	1	0	1	5	0	1	0	0	0	0	0	1	4			6	3		3	1	1	0	0	0	1	0	2	1.53971	1	0	0
8	11	1	1	0	>=35	Other Christian	1	Married/currently living together	Cannot read simple sentence	5+	Less than 30 minutes	1	0	0	0	0	0	0	1	0	1	4	0	1	1	0	0	0	0	1	4.25	11	3	6	6		3	1	1	0	0	0	1	1	8	-1.03212	1	0	0
8	11	1	1	0	20-24	Other Christian	1	Married/currently living together	Can read the entire sentence	1	Less than 30 minutes	1	1	0	0	0	0	0	1	0	1	4	1	1	1	0	0	0	0	1	4.33333			6	6		3	1	1	1	1	0	1	0	1	2.45587	1	0	0
8	11	1	1	0	20-24	Other Christian	1	Married/currently living together	Can read the entire sentence	3-4	1-2 hours	0	0	0	1	1	0	0	1	0	0	2	1	1	1	1	0	1	0	1	5	12	3	5	11	4	3	1	1	0	0	0	1	0	3	0.547921	0	0	1
8	11	1	1	0	25-29	Other Christian	1	Married/currently living together	Cannot read simple sentence	3-4	30-59 minutes	0	0	0	0	0	0	0	1	0	0	3	1	1	1	1	0	1	0	1	5			6	8	3	3	1	1	0	0	0	1	1	4	-1.87493	0	1	0
8	11	1	1	0	20-24	Other Christian	1	Married/currently living together	Can read the entire sentence	2	1-2 hours	0	0	0	1	1	0	0	1	0	1	4	0	1	1	1	0	1	0	1	5			6	9	4	1	1	1	0	0	0	1	0	2	-1.19602	0	0	1
8	11	1	1	0	30-34	Other Christian	0	Married/currently living together	Can read the entire sentence	3-4	More than 2 hours	1	0	0	1	1	0	0	1	0	1	4	0	1	1	1	0	2	0	1	5	11	4	6	12	4	2	1	1	0	0	0	1	0	3	-1.54826	0	0	0
8	11	1	1	0	30-34	Other Christian	1	Married/currently living together	Cannot read simple sentence	3-4	1-2 hours	1	0	0	1	1	0	0	1	1	1	4	0	1	1	0	0	0	0	1	5	12	4	6	11		3	1	1	1	0	0	1	1	4	0.860799	0	0	1
8	11	1	1	0	20-24	Other Christian	1	Married/currently living together	Can read the entire sentence	2	30-59 minutes	0	0	0	1	0	1	0	1	1	1	5	0	1	1	0	0	0	0	1	4	11	4	6	6		3	1	1	0	0	0	1	0	2	-1.19602	0	1	0
8	11	1	1	0	20-24	Other Christian	1	Divorced/separated/widowed	Cannot read simple sentence	3-4	Less than 30 minutes	1	0	0	0	0	0	0	1	0	0	3	0	0	0	0	0	0	0	1	4.33333	11	2	6			3	1	1	0	0	0	0	1	3	-0.954046	1	0	0
8	11	1	1	0	25-29	Other Christian	1	Married/currently living together	Can read the entire sentence	3-4	1-2 hours	1	0	0	0	0	0	0	1	0	1	4	0	1	1	1	0	1	0	1	5	11	4	6	9	3	3	1	1	0	1	0	1	0	3	0.429358	0	0	1
8	11	1	1	0	15-19	Other Christian	1	Married/currently living together	Can read the entire sentence	1	1-2 hours	0	1	0	0	0	0	0	1	1	1	4	0	1	1	1	0	1	0	1	5			5	11	4	2	1	1	0	0	0	1	0	1	0.385247	0	0	1
8	11	1	1	0	25-29	Other Christian	1	Married/currently living together	Cannot read simple sentence	3-4	1-2 hours	1	0	0	1	0	1	0	1	0	1	5	1	1	1	1	0	1	0	1	5	11	3	5	11	4	3	1		0	1	0	1	1	3	-0.235753	0	0	1
8	11	1	1	0	15-19	Other Christian	1	Married/currently living together	Cannot read simple sentence	1	1-2 hours	0	0	0	1	1	0	0	1	0	0	3	1	1	0	1	0	1	1	1	5	12	3	6	11	4	3	1	1	0	0	0	1	1	1	-1.87493	0	0	1
8	11	1	1	0	15-19	Other Christian	1	Married/currently living together	Can read the entire sentence	1	1-2 hours	1	0	0	1	1	0	0	1	1	1	4	1	1	1	1	0	1	0	1	5	12	3	6	10	4	3	1	1	0	0	0	1	0	1	-0.914662	0	0	1
8	11	1	1	0	30-34	Other Christian	1	Divorced/separated/widowed	Cannot read simple sentence	2	More than 2 hours	0	0	0	0	0	0	0	1	0	1	4	0	1	1	1	0	1	0	1	5	12	4	6	12	1	3	1	1	0	0	0	0	1	2	-1.19602	0	0	0
8	11	1	1	0	25-29	Other Christian	1	Married/currently living together	Cannot read simple sentence	3-4	30-59 minutes	0	0	0	1	1	0	0	1	1	0	3	0	1	1	0	0	0	0	1	5			2	11		3	1	1	0	0	0	1	1	3	-1.87493	0	1	0
8	11	1	1	0	25-29	Other Christian	0	Married/currently living together	Can read the entire sentence	2	Less than 30 minutes	0	1	1	1	1	0	0	1	1	1	4	0	1	1	1	0	1	0	1	5	12	4	6	12	4	3	1	1	0	1	0	1	0	2	4.88334	1	0	0
8	11	1	1	0	20-24	Other Christian	1	Divorced/separated/widowed	Can read the entire sentence	1	30-59 minutes	0	0	0	1	0	1	0	1	0	1	4	0	1	1	1	0	1	0	1	5	12	4	6	12	4	3	1	1	0	0	0	0	0	1	-1.87493	0	1	0
8	11	1	1	1	20-24	Other Christian	1	Married/currently living together	Can read the entire sentence	2	30-59 minutes	0	0	0	1	0	1	0	1	0	1	4	0	1	0	1	0	1	0	1	5	12	4	6	3	4	2	1	1	1	0	0	1	0	2	0.0632984	0	1	0
8	11	1	1	0	25-29	Other	1	Married/currently living together	Can read the entire sentence	3-4	30-59 minutes	1	0	0	1	0	1	0	1	0	0	2	1	1	1	1	0	2	0	1	5	12	4	6	12	4	3	1	1	0	0	0	1	0	4	1.53971	0	1	0
8	11	1	1	1	15-19	Other Christian	1	Never married & never lived together	Can read the entire sentence	1	1-2 hours	1	1	0	0	0	0	0	1	0	1	4	1	1	1	1	0	1	0	1	5			6	10	4	3	1	1	0	0	0	0	0	1	1.93973	0	0	1
8	11	1	1	0	20-24	Other Christian	1	Married/currently living together	Can read the entire sentence	2	Less than 30 minutes	1	0	0	1	0	1	0	1	0	0	3	1	1	1	1	0	1	0	1	5	12	4	6	12	4	3	1	1	1	0	0	1	0	2	1.53971	1	0	0
8	11	1	1	1	20-24	Presbyterian	1	Married/currently living together	Can read the entire sentence	1	30-59 minutes	0	0	0	1	1	0	0	1	0	1	5	1	1	1	1	0	2	0	1	5	12	4	6	11	4	3	1	1	0	1	0	1	0	1	1.31385	0	1	0
8	11	1	1	0	30-34	Presbyterian	1	Married/currently living together	Can read the entire sentence	3-4	30-59 minutes	1	1	0	1	0	1	0	1	1	1	4	0	1	1	0	0	0	0	1	3.25	12	0	6	4		3	1	1	1	0	0	1	0	4	2.92449	0	1	0
8	11	1	1	0	30-34	Other Christian	1	Divorced/separated/widowed	Cannot read simple sentence	2	1-2 hours	0	0	0	0	0	0	0	1	1	1	4	1	1	1	0	0	0	0	1	5	12	4	5	10		3	1	1	0	0	0	0	1	2	-1.24134	0	0	1
8	11	1	1	0	30-34	Other Christian	1	Married/currently living together	Can read the entire sentence	3-4	Less than 30 minutes	0	0	0	1	0	1	0	1	1	1	4	1	1	1	1	0	1	0	1	5	12	4	5	8	4	3	1	1	0	0	0	1	0	4	-1.24134	1	0	0
8	11	1	1	0	25-29	Other Christian	1	Married/currently living together	Cannot read simple sentence	3-4	Less than 30 minutes	0	0	0	1	1	0	0	1	0	1	4	0	1	1	1	0	1	0	1	5	12	4	6	13	4	3	1	1	0	0	0	1	1	3	-1.19602	1	0	0
8	11	0	1	0	30-34	Catholic	1	Married/currently living together	Cannot read simple sentence	5+	30-59 minutes	0	0	0	1	1	0	0	1	0	0	3	0	1	1	0	0	0	0	1	5	12	4	5	11		3	1	1	0	0	1	1	1	5	-1.339	0	1	0
8	11	0	1	0	25-29	Presbyterian	1	Married/currently living together	Cannot read simple sentence	3-4	30-59 minutes	1	0	0	0	0	0	0	2	0	0	0	0	1	1	0	0	0	0	0	4			0	11		3	1	1	0		0	1	1	3	-0.418109	0	1	0
8	11	0	1	0	15-19	Catholic	1	Married/currently living together	Can read part of the sentence	1	Less than 30 minutes	0	0	0	0	0	0	0	1	0	1	5	0	1	0	0	0	0	0	0	3			5	3		3	1	1	0		1	1	1	1	3.69519	1	0	0
8	11	0	1	0	15-19	Catholic	1	Married/currently living together	Can read the entire sentence	1	Less than 30 minutes	0	0	0	1	1	0	0	1	0	1	5	0	1	1	0	0	0	0	1	5	12	3	6	12		3	1	1	0	0	1	1	0	1	-0.0264923	1	0	0
8	11	0	1	0	30-34	Other Christian	1	Married/currently living together	Can read the entire sentence	5+	Less than 30 minutes	1	0	0	0	0	0	0	1	0	1	5	0	1	1	0	0	0	0	1	4.75	12	0	5	13		3	1	1	0	0	0	1	0	6	1.55951	1	0	0
8	11	0	1	0	20-24	Other Christian	1	Married/currently living together	Can read the entire sentence	2	Less than 30 minutes	1	0	0	1	1	0	0	1	0	1	5	1	1	1	0	0	0	0	1	4.25	11	4	6	8		3	1	1	0	0	0	1	0	2	0.364456	1	0	0
8	11	0	1	0	30-34	Other	1	Married/currently living together	Can read part of the sentence	5+	30-59 minutes	0	0	0	1	1	0	0	1	0	1	4	0	1	1	0	0	0	0	1	3.5	8	4	5	3		3	1	1	0	0	0	1	1	5	-1.87493	0	1	0
8	11	0	1	0	20-24	Other Christian	1	Married/currently living together	Can read the entire sentence	3-4	30-59 minutes	1	0	0	1	1	0	0	1	0	1	4	0	1	1	0	0	0	0	1	5	12	4	6	12		3	1	1	0	0	0	1	0	3	-0.288935	0	1	0
8	11	0	1	0	15-19	Other Christian	1	Married/currently living together	Can read the entire sentence	1	30-59 minutes	0	0	0	1	1	0	0	1	0	1	4	0	1	1	0	0	0	0	1	5	12	0	6	12		0	1	1	0	0	0	1	0	1	-1.24134	0	1	0
8	11	0	1	0	15-19	Other	1	Married/currently living together	Can read the entire sentence	1	More than 2 hours	0	1	0	0	0	0	0	1	0	1	4	0	1	1	0	0	0	0	0	5			5	11		3	1		0		0	1	0	1	1.3247	0	0	0
8	11	0	1	0	15-19	Other Christian	1	Married/currently living together	Cannot read simple sentence	1	30-59 minutes	1	0	0	0	0	0	0	1	1	1	4	0	1	1	0	0	0	0	1	4			5	9		3	1	1	0	0	0	1	1	1	-0.367005	0	1	0
8	11	0	1	0	15-19	Catholic	1	Married/currently living together	Can read the entire sentence	1	Less than 30 minutes	0	1	0	1	1	0	0	1	0	1	4	0	1	1	0	0	0	0	0	3.33333	12	1	6	13		3	1	1	1		1	1	0	1	1.55478	1	0	0
8	11	0	1	0	30-34	Catholic	1	Married/currently living together	Can read the entire sentence	5+	Less than 30 minutes	1	0	0	1	1	0	0	1	0	0	3	0	1	1	0	0	0	0	1	4.25	12	4	6	13		3	1	1	1	0	1	1	0	5	-0.269137	1	0	0
8	11	0	1	0	30-34	Other Christian	1	Married/currently living together	Can read the entire sentence	3-4	30-59 minutes	1	0	0	0	0	0	0	1	0	0	3	0	1	1	0	0	0	0	1	5			6	13		3	1	1	1	0	0	1	0	4	-1.52846	0	1	0
8	11	0	1	0	20-24	Other Christian	1	Married/currently living together	Cannot read simple sentence	2	Less than 30 minutes	0	0	0	0	0	0	0	1	0	0	3	0	1	1	0	0	0	0	1	4.33333			6	12		3	1	1	0	0	0	1	1	2	-1.19002	1	0	0
8	11	0	1	0	20-24	Other	1	Married/currently living together	Can read the entire sentence	3-4	Less than 30 minutes	0	0	0	1	0	1	0	1	0	1	4	0	1	1	0	0	0	0	1	5	11	2	6	13		2	1	1	0	0	0	1	0	3	-1.19002	1	0	0
8	11	0	1	0	15-19	Other Christian	1	Married/currently living together	Can read the entire sentence	1	30-59 minutes	0	0	0	1	0	1	0	1	0	1	4	1	1	1	0	0	0	0	0	5			6	12		3	1	1	0	0	0	1	0	1	-1.17623	0	1	0
8	11	0	1	1	25-29	Other Christian	1	Married/currently living together	Can read the entire sentence	3-4	30-59 minutes	0	0	0	0	0	0	0	1	0	1	5	1	1	1	0	0	0	0	1	4.5	9	4	6	10		3	1	1	0	0	0	1	0	3	-1.339	0	1	0
8	11	0	1	0		Other Christian	1	Married/currently living together	Cannot read simple sentence	5+	1-2 hours	1	1	0	0	0	0	0	1	0	0	3	0	1	1	1	0	1	0	1	5	12	4	6	13	4	3	1	1	0	0	0	1	1	5	2.46753	0	0	1
8	11	0	1	0	30-34	Other Christian	1	Married/currently living together	Can read the entire sentence	5+	30-59 minutes	1	0	0	0	0	0	0	1	0	1	6	1	1	1	1	0	2	0	1	4	12	3	6	13	4	2	1	1	0	0	0	1	0	6	-0.849549	0	1	0
8	11	0	1	0	30-34	Other Christian	1	Married/currently living together	Can read the entire sentence	5+	30-59 minutes	1	0	0	0	0	0	0	1	0	1	5	1	1	1	0	0	0	0	1	4.75	12	4	6	12		3	1	1	0	0	0	1	0	5	-1.52846	0	1	0
8	11	0	1	0	15-19	Catholic	1	Married/currently living together	Cannot read simple sentence	1	1-2 hours	0	0	0	1	1	0	0	1	0	1	5	0	1	1	1	0	2	0	1	5	12	4	6	13	4	3	1	1	1	0	1	1	1	1	-1.22154	0	0	1
8	11	0	1	0	20-24	Other Christian	1	Divorced/separated/widowed	Can read part of the sentence	2	30-59 minutes	0	0	0	0	0	0	0	1	0	0	3	0	1	1	1	0	3	0	1	4.2	12	4	6	9	3	3	1		0	0	0	0	1	2	-1.85514	0	1	0
8	11	0	1	0	25-29	Other Christian	1	Married/currently living together	Can read the entire sentence	3-4	30-59 minutes	0	0	0	0	0	0	0	1	1	0	3	0	1	1	1	0	2	1	1	4.6	12	4	6	11	4	3	1	1	0	0	0	1	0	3	-0.556431	0	1	0
8	11	0	1	0	30-34	Other Christian	1	Married/currently living together	Cannot read simple sentence	5+	More than 2 hours	1	1	0	1	1	0	0	1	0	1	4	0	1	1	1	0	2	0	1	5	12	4	6	12	4	3	1	1	0	0	0	1	1	5	0.568951	0	0	0
8	11	0	1	0	20-24	Presbyterian	1	Never married & never lived together	Can read the entire sentence	1	1-2 hours	0	1	0	0	0	0	0	1	0	1	4	0	1	1	1	0	1	1	1	4.25			6	12	4	3	1	1	1	1	0	0	0	1	6.60902	0	0	1
8	11	0	1	0	20-24	Other Christian	1	Married/currently living together	Cannot read simple sentence	2	1-2 hours	1	0	0	1	1	0	0	1	0	1	4	0	1	1	0	0	0	0	1	4.25	12	4	6	13		3	1	1	0	0	0	1	1	2	-0.863348	0	0	1
8	11	0	1	0	20-24	Other	1	Married/currently living together	Can read the entire sentence	3-4	30-59 minutes	1	0	0	1	0	1	0	1	0	0	3	0	1	1	0	0	0	0	1	4.5	11	4	6	12		3	1	1	0	1	0	1	0	3	-1.52846	0	1	0
8	11	0	1	0	15-19	Other Christian	1	Married/currently living together	Can read the entire sentence	1	More than 2 hours	1	0	0	1	0	1	0	1	0	0	3	0	1	1	0	0	0	0	0	5	11	4	6	11		3	1	1	0		0	1	0	1	-0.333409	0	0	0
8	11	0	1	0	>=35	Other Christian	1	Married/currently living together	Cannot read simple sentence	5+	More than 2 hours	1	0	0	0	0	0	0	1	0	1	4	0	1	1	0	0	0	0	1	5			6	10		3	1	1	0	0	0	1	1	6	-1.52846	0	0	0
8	11	0	1	0	>=35	Other Christian	1	Married/currently living together		5+	More than 2 hours	1	0	0	0	0	0	0	1	0	0	3	0	1	1	0	0	0	0	1	5	12	4	6	11		3	1	1	0	0	0	1		7	-1.52846	0	0	0
8	11	0	1	0	25-29	Other Christian	1	Married/currently living together	Can read the entire sentence	3-4	More than 2 hours	1	0	0	0	0	0	0	1	0	0	2	0	1	1	0	0	0	0	1	5	12	4	5	10		3	1	1	0	0	0	1	0	4	-0.347208	0	0	0
8	11	0	1	0	20-24	Other Christian	1	Married/currently living together	Cannot read simple sentence	3-4	More than 2 hours	1	0	0	0	0	0	0	1	0	1	4	0	1	1	0	0	0	0	0	5			6	11		3	1	1	0		0	1	1	3	0.965295	0	0	0
8	11	0	1	0	25-29	Catholic	1	Divorced/separated/widowed	Can read the entire sentence	3-4	Less than 30 minutes	0	0	0	0	0	0	0	1	0	1	4	0	1	1	1	0	1	0	0	4.66667			6	10	4	3	1	1	0		1	0	0	4	-1.85514	1	0	0
8	11	0	1	0	20-24	Other Christian	1	Married/currently living together	Can read the entire sentence	2	Less than 30 minutes	1	0	0	1	1	0	0	1	0	0	3	0	1	1	1	0	1	0	0	5	12	3	5	8	4	3	1	1	0		0	1	0	2	2.06751	1	0	0
8	11	0	1	1	25-29	Catholic	1	Divorced/separated/widowed	Can read the entire sentence	1	Less than 30 minutes	1	0	0	0	0	0	0	1	0	1	4	0	1	1	1	0	3	0	1	5			6	8	4	3	1	1	0	0	1	0	0	1	0.238871	1	0	0
8	11	0	1	0	20-24	Presbyterian	1	Married/currently living together	Can read the entire sentence	2	Less than 30 minutes	0	0	0	1	1	0	0	1	0	1	4	0	1	1	1	0	1	0	1	4.8	9	3	6	10	4	3	1	1	0	0	0	1	0	2	-1.26093	1	0	0
8	11	1	1	0	20-24	Other	1	Married/currently living together	Cannot read simple sentence	2	30-59 minutes	1	0	0	0	0	0	0	1	0	1	4	1	1	1	1	0	2	0	1	4			6	12	4	3	1	1	0	0	0	1	1	2	0.894395	0	1	0
8	11	1	1	1	20-24	Other	1	Married/currently living together	Can read the entire sentence	1	Less than 30 minutes	1	0	1	1	1	0	0	1	0	1	4	0	1	1	0	0	0	0	1	5	11	4	6	11		3	1	1	0	0	0	1	0	1	4.53587	1	0	0
8	11	1	1	0	25-29	Other Christian	1	Married/currently living together	Can read the entire sentence	2	Less than 30 minutes	1	0	0	0	0	0	0	1	0	1	4	0	1	1	0	0	0	0	1	5	12	3	6	12		3	1	1	0	1	0	1	0	2	-1.52846	1	0	0
8	11	1	1	0	25-29	Presbyterian	1	Married/currently living together	Can read part of the sentence	3-4	Less than 30 minutes	1	1	1	1	1	0	0	1	0	0	3	0	1	1	0	0	0	0	1	5	11	4	6	12		3	1	1	0	0	0	1	1	4	7.22749	1	0	0
8	11	1	1	0	20-24	Other Christian	1	Married/currently living together	Can read the entire sentence	3-4	30-59 minutes	0	0	0	1	0	1	0	1	0	1	4	1	1	1	1	0	1	0	1	5	12	4	6	11	4	3	1	1	0	1	0	1	0	3	1.21303	0	1	0
8	11	0	1	0	25-29	Other Christian	1	Married/currently living together	Can read the entire sentence	3-4	30-59 minutes	0	0	0	1	1	0	0	1	0	0	2	0	1	1	1	0	1	0	1	4.2	9	3	6	1	2	3	1	1	1	0	0	1	0	3	0.567718	0	1	0
8	11	0	1	0	25-29	Other Christian	1	Married/currently living together	Can read part of the sentence	3-4	30-59 minutes	1	0	0	1	1	0	0	1	0	0	3	0	1	1	1	0	1	0	1	5	11	4	6	12	4	1	1	1	0	0	0	1	1	3	-0.333409	0	1	0
8	11	0	1	0	20-24	Other Christian	1	Married/currently living together	Can read the entire sentence	2	30-59 minutes	0	1	1	1	1	0	0	1	0	1	4	0	1	1	1	0	1	0	1	5	11	3	6	13	4	3	1	1	0	1	0	1	0	2	6.3066	0	1	0
8	11	0	1	0	15-19	Other Christian	1	Married/currently living together	Can read the entire sentence	1	1-2 hours	1	0	0	1	1	0	0	1	0	1	4	0	1	1	1	0	1	0	1	5	12	4	6	12	4	3	1	1	0	0	0	1	0	1	-0.894865	0	0	1
8	11	0	1	0	20-24	Other Christian	1	Married/currently living together	Can read part of the sentence	2	Less than 30 minutes	1	0	0	1	1	0	0	1	0	1	4	0	1	1	1	0	2	0	1	5	11	4	6	12	4	3	1	1	0	0	0	1	1	2	-1.52846	1	0	0
8	11	0	1	0	20-24	Other Christian	1	Married/currently living together	Can read the entire sentence	3-4	Less than 30 minutes	1	0	0	0	0	0	0	1	1	1	5	0	1	1	0	0	0	0	1	4.75	11	4	6	11		3	1	1	0	0	0	1	0	3	-0.437906	1	0	0
8	11	0	1	0	25-29	Other Christian	1	Married/currently living together	Can read the entire sentence	5+	Less than 30 minutes	0	0	0	1	1	0	0	1	0	1	4	0	1	1	1	1		0	1	5	11	4	6	10	4	2	1	1	0	0	0	1	0	5	-1.35879	1	0	0
8	11	0	1	0	15-19	Other Christian	1	Married/currently living together	Can read the entire sentence	1	30-59 minutes	0	0	0	0	0	0	0	1	0	0	3	1	1	1	0	0	0	0	1	5			6	13		3	1	1	0	0	0	1	0	1	-0.562429	0	1	0
8	11	0	1	0	30-34	Other Christian	1	Married/currently living together	Can read the entire sentence	3-4	Less than 30 minutes	1	0	0	1	1	0	0	1	0	1	4	0	1	1	1	0	1	0	0	5	11	4	6	13	4	3	1	1	0		0	1	0	4	-1.03212	1	0	0
8	11	0	1	0	15-19	Other Christian	1	Married/currently living together	Cannot read simple sentence	1	Less than 30 minutes	0	0	0	0	0	0	0	1	0	0	3	0	1	1	0	0	0	0	1	4			6	9		3	1	1	0	0	0	1	1	1	-1.87493	1	0	0
8	11	0	1	0	25-29	Other Christian	1	Married/currently living together	Cannot read simple sentence	3-4	30-59 minutes	0	0	0	0	0	0	0	1	0	1	5	0	1	1	0	0	0	0	0	3.75	11	3	6	12		3	1	1	0	0	0	1	1	3	-1.26093	0	1	0
8	11	0	1	0	20-24	Other Christian	1	Married/currently living together	Cannot read simple sentence	1	1-2 hours	0	0	0	1	1	0	0	1	0	1	4	0	1	1	1	0	2	0	1	4.4	12	4	6	12	4	3	1	1	1	1	0	1	1	1	-1.85514	0	0	1
8	11	0	1	0	25-29	Catholic	1	Married/currently living together	Can read part of the sentence	2	More than 2 hours	1	0	0	1	1	0	0	1	0	0	3	0	1	1	1	0	2	0	1	3.6	12	4	6	12	4	3	1		0	0	1	1	1	2	0.286386	0	0	0
8	11	0	1	0	>=35	Other Christian	1	Married/currently living together	Can read the entire sentence	5+	30-59 minutes	1	0	0	1	0	1	0	1	0	1	4	0	1	1	1	0	4	0	0	4	11	4	6	12	4	3	1	1	0	1	0	1	0	5	0.409772	0	1	0
8	11	0	1	0	20-24	Other Christian	1	Married/currently living together	Cannot read simple sentence	1	30-59 minutes	0	0	0	0	0	0	0	1	1	1	6	0	1	1	1	0	3	0	1	4			6	12	4	3	1	1	0	0	0	1	1	1	-1.87493	0	1	0
8	11	0	1	0	30-34	Other Christian	1	Married/currently living together	Can read the entire sentence	3-4	30-59 minutes	1	0	0	1	1	0	0	1	0	0	3	0	1	1	1	0	2	0	1	5	12	4	6	11	4	3	1	1	0	0	0	1	0	4	-0.418109	0	1	0
8	11	0	1	0	30-34	Other Christian	1	Married/currently living together	Can read the entire sentence	3-4	30-59 minutes	1	0	0	1	1	0	0	1	1	1	5	1	1	1	1	0	2	0	1	5	12	3	6	11	4	3	1	1	1	0	0	1	0	4	-1.01232	0	1	0
8	11	0	1	0	30-34	Other Christian	1	Married/currently living together	Cannot read simple sentence	5+	30-59 minutes	0	0	0	1	0	1	0	1	0	1	5	1	1	1	1	1	2	0	1	5	12	3	6	12	4	3	1	1	0	0	0	1	1	6	-1.85514	0	1	0
8	11	0	1	1	25-29	Other Christian	1	Married/currently living together	Can read part of the sentence	3-4	30-59 minutes	0	0	0	1	1	0	0	1	0	1	4	0	1	1	1	0	1	0	1	5	12	4	6	12	3	3	1	1	0	0	0	1	1	3	1.74084	0	1	0
8	11	0	1	0	25-29	Other Christian	1	Married/currently living together	Can read the entire sentence	3-4	More than 2 hours	1	0	0	1	1	0	0	1	0	0	3	0	1	1	1	1	1	0	1	5	12	4	6	9	4	3	1	1	0	0	0	1	0	3	1.55951	0	0	0
8	11	0	1	1	20-24	Presbyterian	1	Married/currently living together	Can read the entire sentence	3-4	30-59 minutes	1	1	0	0	0	0	0	1	0	1	5	0	1	1	1	0	1	0	1	5	11	4	6	13	4	3	1	1	0	0	0	1	0	3	2.47566	0	1	0
8	11	0	1	1	30-34	Other Christian	1	Married/currently living together	Can read the entire sentence	5+	30-59 minutes	1	0	0	1	0	1	0	1	0	0	3	0	1	1	1	0	1	0	1	4.8	12	2	6	12	4	3	1	1	0	0	0	1	0	5	-0.347208	0	1	0
8	11	1	1	0	20-24	Other Christian	1	Married/currently living together	Cannot read simple sentence	1	30-59 minutes	1	0	0	0	0	0	0	1	0	1	4	1	1	1	1	0	2	0	1	4.75			6	11	4	3	1	1	0	0	0	1	1	1	-0.894865	0	1	0
8	11	1	1	0	25-29	Other Christian	1	Married/currently living together	Cannot read simple sentence	3-4	30-59 minutes	1	0	0	1	1	0	0	1	0	1	5	0	1	1	1	0	1	0	1	4.4	12	4	6	7	4	3	1	1	0	0	0	1	1	4	1.55951	0	1	0
8	11	1	1	0	15-19	Other Christian	1	Divorced/separated/widowed	Can read the entire sentence	1	Less than 30 minutes	1	0	0	0	0	0	0	1	1	1	4	0	1	1	1	0	1	0	1	5			6	11	4	3	1	1	0	0	0	0	0	1	-0.184438	1	0	0
8	11	1	1	0	30-34	Catholic	1	Married/currently living together	Can read the entire sentence	2	30-59 minutes	1	1	0	1	1	0	0	1	0	0	3	1	1	1	1	0	1	0	1	5	12	4	6	11	3	3	1	1	1	1	1	1	0	2	1.81414	0	1	0
8	11	1	1	0	>=35	Other Christian	1	Married/currently living together	Can read the entire sentence	5+	30-59 minutes	1	0	0	1	0	1	0	1	0	0	3	0	1	1	1	0	2	0	1	5	12	4	6	13	4	3	1	1	0	0	0	1	0	7	-0.288935	0	1	0
8	11	1	1	0	30-34	Catholic	1	Married/currently living together	Can read part of the sentence	5+	30-59 minutes	1	1	0	1	1	0	0	1	1	1	6	0	1	1	1	0	1	0	1	4.8	11	1	6	11	4	3	1	1	0	0	1	1	1	6	2.47566	0	1	0
8	11	1	1	0	30-34	Other Christian	1	Married/currently living together	Can read the entire sentence	3-4	30-59 minutes	1	0	0	0	0	0	0	1	1	1	4	0	1	1	1	0	2	0	1	5	12	4	6	10	4	2	1	1	1	0	0	1	0	4	-0.883145	0	1	0
8	11	1	1	0	20-24	Other Christian	1	Married/currently living together	Cannot read simple sentence	2	Less than 30 minutes	0	0	0	1	0	1	0	1	0	1	4	1	1	1	1	0	1	0	1	5	11	4	6	7	4	3	1	1	0	0	0	1	1	2	-0.556431	1	0	0
8	11	1	1	1	>=35	Other Christian	1	Married/currently living together	Can read part of the sentence	5+	30-59 minutes	1	0	0	0	0	0	0	1	0	1	4	0	1	1	1	0	1	0	1	5	12	4	6	11	4	3	1	1	0	0	0	1	1	6	-1.03212	0	1	0
8	11	1	1	0	20-24	Presbyterian	1	Married/currently living together	Can read the entire sentence	1	Less than 30 minutes	0	0	0	0	0	0	0	1	0	1	4	0	1	1	1	0	1	0	1	5			6	9	3	3	1	1	0	1	0	1	0	1	-0.530912	1	0	0
8	11	1	1	1	25-29	Other Christian	0	Married/currently living together	Can read the entire sentence	2	Less than 30 minutes	1	0	0	1	0	1	0	1	1	1	4	1	1	1	1	0	1	0	1	4.8	11	4	6	13	4	3	1	1	0	0	0	1	0	2	0.906115	1	0	0
8	11	1	1	0	20-24	Other Christian	1	Married/currently living together	Can read part of the sentence	3-4	Less than 30 minutes	1	0	0	1	1	0	0	1	0	1	5	1	1	1	1	0	1	0	1	5	12	4	6	12	4	3	1	1	0	0	0	1	1	4	0.945498	1	0	0
8	11	1	1	0	25-29	Other Christian	1	Married/currently living together	Can read part of the sentence	3-4	30-59 minutes	1	0	0					1	0	0	3	0	1	1	1	0	2	0		4.75	12	1	6	11	4	3	1	1	0		0	1	1	4	-1.52846	0	1	0
8	11	1	1	0	20-24	Other Christian	1	Married/currently living together	Can read part of the sentence	2	30-59 minutes	0	0	0	1	0	1	0	1	0	1	4	0	1	1	1	0	2	0	1	5	11	3	6	10	3	3	1		0	1	0	1	1	2	-1.26093	0	1	0
8	11	1	1	0	20-24	Catholic	1	Divorced/separated/widowed	Can read the entire sentence	2	Less than 30 minutes	0	1	0	0	0	0	0	1	1	1	4	1	1	1	1	0	2	0	1	5			6	12	4	3	1	1	1	1	1	0	0	2	-0.938976	1	0	0
8	11	1	1	0	15-19	Other Christian	1	Married/currently living together	Can read the entire sentence	1	Less than 30 minutes	0	0	0	1	1	0	0	1	0	1	4	1	1	1	1	0	1	0	1	5	12	3	6	9	4	3	1	1	1	0	0	1	0	1	0.122479	1	0	0
8	11	1	1	0	20-24	Other Christian	1	Married/currently living together	Cannot read simple sentence	1	30-59 minutes	1	0	0	1	1	0	0	1	0	1	4	0	1	1	1	0	2	0	1	4.8	12	0	4	12	3	1	1	1	0	0	0	1	1	1	-1.52846	0	1	0
8	11	1	1	1	20-24	Other Christian	1	Married/currently living together	Can read the entire sentence	3-4	30-59 minutes	0	1	0	0	0	0	0	1	0	0	3	1	1	1	0	0	0	0	1	4.25	12	1	5	9		1	1	1	0	0	0	1	0	3	2.08168	0	1	0
8	11	1	1	0	15-19	Other Christian	1	Married/currently living together	Can read the entire sentence	1	30-59 minutes	0	0	0	1	1	0	0	1	0	1	4	1	1	1	1	0	1	0	1	4.6	12	2	6	10	3	0	1	1	0	0	0	1	0	1	0.539789	0	1	0
8	11	1	1	0	20-24	Other Christian	1	Married/currently living together	Can read the entire sentence	2	30-59 minutes	0	0	0	1	1	0	0	1	1	1	4	0	1	1	1	0	1	0	1	4.4	12	1	6	10	1	3	1	1	0	0	0	1	0	2	-1.87493	0	1	0
8	11	1	1	0	15-19	Other Christian	1	Married/currently living together	Cannot read simple sentence	1	1-2 hours	0	0	0	1	1	0	0	1	0	0	3	0	1	1	1	0	1	0	1	5	12	1	3	11	1	0	1	1	0	0	0	1	1	1	-0.576228	0	0	1
8	12	0	1	0	25-29	Other Christian	1	Married/currently living together	Can read the entire sentence	3-4	More than 2 hours	1	1	0	1	1	0	0	1	0	1	4	0	1	1	1	0	1	1	1	5	12	4	6	13	4	2	1	1	0	0	0	1	0	3	1.20254	0	0	0
8	12	0	1	0	20-24	Other Christian	0	Married/currently living together	Can read part of the sentence	2	More than 2 hours	0	0	0	1	1	0	0	1	1	1	4	0	1	1	0	0	0	0	1	5	11	4	6	13		3	1	1	1	1	0	1	1	2	-0.744785	0	0	0
8	12	0	1	0	15-19	Other Christian	0	Married/currently living together	Cannot read simple sentence	2	1-2 hours	1	0	0	1	1	0	0	1	0	0	3	1	1	1	1	0	1	0	1	5	12	4	6	13	4	3	1	1	1	0	0	1	1	2	0.247003	0	0	1
8	12	0	1	0	>=35	Presbyterian	1	Married/currently living together	Cannot read simple sentence	5+	Less than 30 minutes	0	0	0	1	0	1	0	1	1	1	5	0	1	1	1	0	1	0	0	5	12	4	5	2	4	3	1	1	1		0	1	1	6	-0.158706	1	0	0
8	12	0	1	0	20-24	Other Christian	1	Married/currently living together	Can read the entire sentence	3-4	More than 2 hours	0	0	0	1	1	0	0	1	0	1	4	0	1	1	1	0	1	0	1	5	12	4	6	13	4	2	1	1	0	0	0	1	0	3	-0.744785	0	0	0
8	12	0	1	0	30-34	Presbyterian	1	Married/currently living together	Can read the entire sentence	5+	1-2 hours	1	0	0	1	0	1	0	1	1	1	5	0	1	1	0	0	0	0	1	5	12	4	6	10		3	1	1	0	0	0	1	0	5	-0.894865	0	0	1
8	12	0	1	0	15-19	Other Christian	0	Married/currently living together	Can read part of the sentence	1	1-2 hours	1	0	0	1	1	0	0	1	0	1	5	0	1	1	1	0	1	0	0	5	12	4	6	10	4	3	1	1	0		0	1	1	1	-0.184438	0	0	1
8	12	0	1	0	25-29	Other Christian	1	Married/currently living together	Can read the entire sentence	2	30-59 minutes	1	0	0	1	1	0	0	1	1	1	4	0	0	0	0	0	0	0	1	5	11	4	6			3	1	1	0	0	0	1	0	2	-0.934248	0	1	0
8	12	0	1	0	20-24	Other Christian	0	Married/currently living together	Can read part of the sentence	2	1-2 hours	0	0	0	0	0	0	0	1	0	1	5	0	1	1	1	0	2	0	1	4.5			6	9	4	3	1	1	1	0	0	1	1	2	-1.339	0	0	1
8	12	0	1	0	20-24	Presbyterian	0	Married/currently living together	Cannot read simple sentence	3-4	30-59 minutes	1	0	0	1	1	0	0	1	1	1	5	0	1	1	1	1	3	0	1	4.2	11	4	6	11	4	3	1	1	0	0	0	1	1	3	-1.52846	0	1	0
8	12	0	1	0	>=35	Presbyterian	1	Married/currently living together	Can read the entire sentence	5+	30-59 minutes	1	0	0	1	0	1	0	1	0	1	5	0	1	1	1	1	2	0	1	5	12	4	6	11	4	3	1	1	1	0	0	1	0	9	0.880596	0	1	0
8	12	0	1	0	20-24	Presbyterian	0	Divorced/separated/widowed	Can read the entire sentence	1	30-59 minutes	0	1	0	0	0	0	0	1	0	0	3	0	1	1	1	1	1	0	0	4	12	4	6	11	4	3	1	1	0		0	0	0	1	4.56997	0	1	0
8	12	0	1	0	20-24	Other Christian	0	Divorced/separated/widowed	Can read the entire sentence	2	30-59 minutes	0	0	0	1	0	1	0	1	0	1	6	0	1	1	1	1	3	0	1	4.2	12	4	6	10	4	3	1	1	0	0	0	0	0	2	-1.85514	0	1	0
8	12	0	1	0	20-24	Other Christian	0	Married/currently living together	Can read the entire sentence	2	30-59 minutes	1	0	0	1	1	0	0	1	1	1	6	0	1	1	1	1	1	0	1	4.8	12	4	6	11	4	3	1	1	0	1	0	1	0	2	0.286386	0	1	0
8	12	0	1	0	20-24	Other Christian	1	Married/currently living together	Can read the entire sentence	3-4	1-2 hours	0	1	0	0	0	0	0	1	0	1	4	0	1	1	0	0	0	0	1	5	11	4	6	11		3	1	1	0	0	0	1	0	3	1.51539	0	0	1
8	12	0	1	0	15-19	Other Christian	1	Married/currently living together	Can read the entire sentence	1	1-2 hours	1	0	0	1	1	0	0	1	0	1	4	0	1	1	0	0	0	0	1	5	10	3	5	10		3	1	1	1	0	0	1	0	1	-0.378725	0	0	1
8	12	0	1	0	20-24	Other Christian	1	Married/currently living together	Cannot read simple sentence	5+	1-2 hours	0	0	0	1	0	1	0	1	0	1	4	0	1	0	0	0	0	0	1	5	12	3	6	13		3	1	1	1	0	0	1	1	5	-1.85514	0	0	1
8	12	0	1	0	20-24	Presbyterian	1	Married/currently living together	Can read the entire sentence	2	1-2 hours	1	0	0	1	1	0	0	1	1	1	6	0	1	1	0	0	0	0	1	5	12	4	4	13		3	1	1	1	0	0	1	0	2	-0.934248	0	0	1
8	12	0	1	0	30-34	Other Christian	1	Divorced/separated/widowed	Can read the entire sentence	5+	1-2 hours	0	1	0	0	0	0	0	1	0	1	5	0	1	1	0	0	0	0	1	5	12	4	6	13		3	1	1	0	0	0	0	0	5	0.288827	0	0	1
8	12	0	1	0	30-34	Other Christian	1	Married/currently living together	Cannot read simple sentence	5+	30-59 minutes	1	0	0	0	0	0	0	1	0	1	4	1	1	1	1	1	2	0	1	4.8	11	4	5	11	4	3	1	1	0	0	0	1	1	5	-1.52846	0	1	0
8	12	0	1	0	>=35	Other Christian	1	Married/currently living together	Cannot read simple sentence	5+	30-59 minutes	0	0	0	1	0	1	0	1	0	1	4	0	1	1	1	1	2	0	1	4.6	11	4	4	13	4	3	1	1	0	0	0	1	1	7	-1.339	0	1	0
8	12	0	1	0	30-34	Presbyterian	1	Married/currently living together	Can read part of the sentence	5+	30-59 minutes	1	1	1	0	0	0	0	1	0	1	4	0	1	1	1	1	2	0	1	4.8	11	4	6	13	4	2	1	1	0	0	0	1	1	6	6.12527	0	1	0
8	12	0	1	0	15-19	Other Christian	1	Married/currently living together	Can read part of the sentence	1	30-59 minutes	0	0	0	0	0	0	0	1	0	1	5	0	1	1	1	1	2	0	0	5			6	13	4	3	1	1	0		0	1	1	1	-0.744785	0	1	0
8	12	0	1	0	25-29	Other Christian	1	Married/currently living together	Can read part of the sentence	5+	30-59 minutes	1	1	0	0	0	0	0	1	0	1	5	0	1	1	1	1	2	0	1	4.6	11	1	6	11	2	3	1	1	0	0	0	1	1	5	1.21634	0	1	0
8	12	1	1	0	25-29	Other Christian	0	Married/currently living together	Can read the entire sentence	2	Less than 30 minutes	1	1	0	1	1	0	0	1	0	0	3	0	1	1	1	0	1	0	1	4.8	11	3	6	10	4	3	1	1	0	0	0	1	0	2	0.680406	1	0	0
8	12	1	1	0	15-19	Other Christian	1	Married/currently living together	Can read the entire sentence	1	Less than 30 minutes	0	0	0	1	1	0	0	1	0	1	4	1	1	1	1	0	1	0	1	4.8	11	3	6	11	3	3	1	1	0	0	0	1	0	1	-1.87493	1	0	0
8	12	1	1	1	30-34	Other Christian	0	Married/currently living together	Cannot read simple sentence	5+	Less than 30 minutes	1	0	0	1	0	1	0	1	0	0	3	1	1	1	1	0	1	0	1	5	11	2	6	11	4	3	1	1	0	1	0	1	1	5	-0.235753	1	0	0
8	12	1	1	1	25-29	Other Christian	1	Married/currently living together	Can read the entire sentence	3-4	Less than 30 minutes	1	0	0	1	1	0	0	1	0	1	4	1	1	1	1	0	1	0	1	5	11	3	6	11	4	3	1	1	0	0	0	1	0	4	0.344659	1	0	0
8	12	1	1	0	30-34	Other Christian	0	Divorced/separated/widowed	Can read the entire sentence	5+	Less than 30 minutes	0	0	0	1	0	1	0	1	0	0	3	1	1	1	1	0	1	0	1	4.8	11	2	6	11	4	3	1	1	0	0	0	0	0	5	-1.87493	1	0	0
8	12	1	1	0	25-29	Other Christian	1	Married/currently living together	Cannot read simple sentence	5+	Less than 30 minutes	1	0	0	1	1	0	0	1	0	1	4	0	1	1	1	0	1	0	1	5	11	3	6	11	3	3	1	1	0	0	0	1	1	5	-1.03212	1	0	0
8	12	1	1	0	15-19	Presbyterian	0	Married/currently living together	Can read the entire sentence	1	Less than 30 minutes	0	1	0	1	1	0	0	1	0	1	4	1	1	1	1	0	1	0	0	5	11	4	6	11	4	0	1	1	0		0	1	0	1	0.222477	1	0	0
8	12	1	1	0	25-29	Other	1	Married/currently living together	Can read the entire sentence	5+	Less than 30 minutes	0	0	0	0	0	0	0	1	0	0	3	0	1	1	1	0	1	0	1	5	12	4	6	12	4	2	1	1	0	0	0	1	0	5	-1.87493	1	0	0
8	12	1	1	0	20-24	Other Christian	1	Married/currently living together	Can read the entire sentence	2	Less than 30 minutes	0	0	0	1	0	1	0	1	0	1	4	0	1	1	1	0	1	1	1	4.8	12	4	4	12	4	2	1	1	0	0	0	1	0	2	0.0632984	1	0	0
8	12	1	1	1	>=35	Presbyterian	1	Married/currently living together	Can read the entire sentence	5+	30-59 minutes	1	1	0	1	1	0	0	1	1	0	2	0	1	1	0	0	0	0	1	4.25	12	4	6	7		3	1	1	0	0	0	1	0	5	2.89297	0	1	0
8	12	1	1	0	>=35	Other Christian	1	Married/currently living together	Can read the entire sentence	3-4	Less than 30 minutes	1	0	0	1	1	0	0	1	1	1	4	1	1	0	1	0	1	0	1	4.2	12	4	6	7	4	3	1	1	1	1	0	1	0	4	-1.03212	1	0	0
8	12	1	1	0	15-19	Other	1	Married/currently living together	Can read the entire sentence	1	Less than 30 minutes	0	1	0	0	0	0	0	1	0	1	4	1	1	1	1	0	1	0	1	5			6	13	4	3	1	1	1	1	0	1	0	1	0.405044	1	0	0
8	12	1	1	0	20-24	Other Christian	1	Married/currently living together	Can read the entire sentence	2	30-59 minutes	0	0	0	1	1	0	0	1	0	1	4	0	1	1	1	0	1	0	1	5	12	4	6	13	4	3	1	1	0	0	0	1	0	2	0.0377795	0	1	0
8	12	1	1	0	20-24	Other Christian	1	Married/currently living together	Can read part of the sentence	3-4	Less than 30 minutes	0	0	0	0	0	0	0	1	0	1	4	0	1	1	1	0	1	0	1	5			6	13	4	3	1	1	1	1	0	1	1	3	-1.85514	1	0	0
8	12	1	1	0	30-34	Other Christian	1	Married/currently living together	Cannot read simple sentence	3-4	Less than 30 minutes	0	0	0	1	1	0	0	1	0	0	2	1	1	1	1	0	1	0	1	5	11	4	6	13	4	3	1	1	0	0	0	1	1	4	-1.85514	1	0	0
8	12	1	1	0	>=35	Presbyterian	1	Married/currently living together	Cannot read simple sentence	5+	Less than 30 minutes	0	0	0	1	1	0	0	1	0	0	3	0	1	1	1	0	2	0	1	5	11	4	6	13	4	3	1	1	0	0	0	1	1	6	-0.752917	1	0	0
8	12	1	1	0	20-24	Other Christian	1	Married/currently living together	Can read the entire sentence	3-4	Less than 30 minutes	1	0	0	0	0	0	0	1	0	1	4	0	1	1	0	0	0	0	1	5			6	12		3	1	1	0	0	0	1	0	3	1.55951	1	0	0
8	12	1	1	0	25-29	Other Christian	1	Married/currently living together	Can read the entire sentence	3-4	30-59 minutes	1	0	0	0	0	0	0	1	0	0	3	0	1	1	1	0	2	0	1	5	12	4	6	11	4	3	1	1	1	1	0	1	0	3	-0.869346	0	1	0
8	12	1	1	0	30-34	Presbyterian	1	Married/currently living together	Can read the entire sentence	5+	More than 2 hours	0	0	0	1	1	0	0	1	1	1	6	1	1	1	1	0	2	0	1	5	12	4	6	12	4	3	1	1	0	0	0	1	0	6	-0.0462896	0	0	0
8	12	1	1	0	20-24	Other Christian	1	Married/currently living together	Can read the entire sentence	3-4	More than 2 hours	1	0	0	1	0	1	0	1	1	1	4	0	1	1	1	0	1	0	1	5			6	11	4	3	1	1	1	0	0	1	0	3	-0.398523	0	0	0
8	12	1	1	0	25-29	Other Christian	1	Married/currently living together	Can read part of the sentence	5+	1-2 hours	1	0	0	1	1	0	0	1	0	0	3	0	1	1	0	0	0	0	1	5	12	4	5	10		3	1	1	0	0	0	1	1	5	1.02357	0	0	1
8	12	1	1	0	20-24	Other Christian	1	Married/currently living together	Can read the entire sentence	3-4	1-2 hours	1	0	0	0	0	0	0	1	0	0	2	0	1	1	1	0	1	0	1	5	12	4	6	9	4	3	1	1	0	0	0	1	0	3	-1.03212	0	0	1
8	12	1	1	1	25-29	Other Christian	1	Married/currently living together	Can read the entire sentence	3-4	More than 2 hours	1	0	0	1	0	1	0	1	0	1	4	0	0	0	0	0	0	0	1	5	12	4	6			2	1	1	0	0	0	1	0	4	-1.54826	0	0	0
8	12	1	1	0	30-34	Other Christian	1	Married/currently living together	Can read the entire sentence	3-4	1-2 hours	1	0	0	0	0	0	0	1	1	1	4	1	1	1	1	0	1	0	1	5	12	4	6	10	4	3	1	1	0	1	0	1	0	3	-1.52846	0	0	1
8	12	0	1	0	30-34	Other Christian	1	Married/currently living together	Cannot read simple sentence	3-4	30-59 minutes	1	0	0	1	1	0	0	1	0	1	4	0	1	1	1	0	1	0	1	5	12	4	6	13	4	0	1	1	0	0	0	1	1	4	1.55951	0	1	0
8	12	0	1	0	20-24	Other Christian	0	Married/currently living together	Cannot read simple sentence	2	1-2 hours	1	0	0	1	1	0	0	1	1	1	5	0	1	1	1	0	2	0	1	5	12	4	6	13	4	1	1	1	0	0	0	1	1	2	0.880596	0	0	1
8	12	0	1	0	30-34	Other Christian	1	Married/currently living together	Can read the entire sentence	3-4	More than 2 hours	1	0	0	1	0	1	0	1	0	1	4	0	1	1	1	1	1	0	1	5	12	4	6	13	4	2	1	1	1	1	0	1	0	3	2.91965	0	0	0
8	12	1	1	0	15-19	Other Christian	1	Married/currently living together	Can read part of the sentence	1	30-59 minutes	0	0	0	1	1	0	0	1	0	1	5	0	1	1	1	0	2	0	1	5	12	4	6	13	4	3	1	1	0	1	0	1	1	1	-0.647129	0	1	0
8	12	1	1	0	25-29	Catholic	1	Married/currently living together	Can read the entire sentence	3-4	30-59 minutes	1	0	0	1	1	0	0	1	0	1	4	0	1	1	1	0	1	0	1	5	12	4	6	13	4	3	1	1	0	0	1	1	0	4	0.906115	0	1	0
8	12	1	1	1	25-29	Presbyterian	1	Married/currently living together	Cannot read simple sentence	3-4	30-59 minutes	1	0	0	1	0	1	0	1	1	1	4	0	1	1	1	0	2	0	1	5	12	4	6	13	4	3	1	0	0	1	0	1	1	3	1.53158	0	1	0
8	12	1	1	0	30-34	Other	1	Married/currently living together	Cannot read simple sentence	3-4	More than 2 hours	1	0	0	1	0	1	0	1	0	1	4	0	1	1	1	0	1	0	1	5	12	4	6	12	4	1	1	1	0	0	0	1	1	4	-0.204235	0	0	0
8	12	0	1	0	30-34	Catholic	1	Married/currently living together	Can read part of the sentence	3-4	1-2 hours	0	0	0	1	1	0	0	1	0	1	6	0	1	1	1	1	1	0	1	5	12	4	6	12	4	2	1	1	0	0	1	1	1	4	0.0515781	0	0	1
8	12	0	1	0	30-34	Catholic	1	Married/currently living together	Can read the entire sentence	5+	1-2 hours	1	0	0	0	0	0	0	1	0	0	3	0	1	0	1	0	1	0	1	4.2	7		6	5	0	2	1	1	0	0	1	1	0	7	0.364456	0	0	1
8	12	0	1	0	15-19	Other Christian	1	Divorced/separated/widowed	Can read part of the sentence	3-4	30-59 minutes	1	0	0	1	1	0	0	1	0	0	3	0	1	0	1	0	1	0	1	5	10	3	6	12	3	3	1	1	0	0	0	0	1	3	-1.52846	0	1	0
8	12	0	1	0	30-34	Other	1	Married/currently living together	Can read the entire sentence	5+	30-59 minutes	1	0	0	1	1	0	0	1	1	1	5	0	1	1	1	0	1	0	1	5	12	4	6	12	4	3	1	1	1	1	0	1	0	6	0.449156	0	1	0
8	12	0	1	0	20-24	Presbyterian	1	Married/currently living together	Cannot read simple sentence	3-4	30-59 minutes	1	0	0	0	0	0	0	1	0	1	4	0	1	1	1	0	1	0	1	5	12		6	12	4	3	1	1	1	1	0	1	1	3	-0.894865	0	1	0
8	12	0	1	0	20-24	Other Christian	1	Married/currently living together	Can read the entire sentence	2	30-59 minutes	1	0	0	1	0	1	0	1	1	1	4	0	1	1	1	0	1	0	1	5	11	3	6	12	4	3	1	1	0	0	0	1	0	2	0.880596	0	1	0
8	12	0	1	0	20-24	Catholic	1	Married/currently living together	Can read the entire sentence	1	30-59 minutes	1	1	0	1	1	0	0	1	0	1	4	0	1	1	1	0	1	0	0	5			6	12	3	3	1	1	0		1	1	0	1	2.47566	0	1	0
8	12	0	1	0	25-29	Presbyterian	1	Married/currently living together	Can read the entire sentence	3-4	30-59 minutes	0	0	0	1	0	1	0	1	0	1	4	0	1	1	0	0	0	0	1	5	11	4	6	10		3	1	1	0	0	0	1	0	3	0.553919	0	1	0
8	12	0	1	0	30-34	Catholic	1	Never married & never lived together	Cannot read simple sentence	1	30-59 minutes	0	0	0	1	1	0	0	1	0	1	4	0	1	1	0	0	0	0	1	5	11	4	6	11		3	1	0	0	0	1	0	1	1	-1.339	0	1	0
8	12	0	1	0	25-29	Catholic	1	Married/currently living together	Can read the entire sentence	3-4	30-59 minutes	1	0	0	1	0	1	0	1	0	1	4	0	1	1	1	0	1	0	1	5	12	4	6	10	4	3	1	1	0	0	1	1	0	4	0.894395	0	1	0
8	12	0	1	0	25-29	Catholic	1	Married/currently living together	Can read the entire sentence	1	30-59 minutes	1	0	0	1	1	0	0	1	0	0	3	0	1	1	1	0	2	0	1	5	12	4	6	11	4	3	1	1	0	0	1	1	0	1	-1.01232	0	1	0
8	12	0	1	1	30-34	Presbyterian	0	Married/currently living together	Cannot read simple sentence	5+	30-59 minutes	1	1	0	1	1	0	0	1	0	1	4	1	1	1	1	0	1	0	1	5	12	4	5	10	4	3	1	1	1	0	0	1	1	5	2.47566	0	1	0
8	12	0	1	0	30-34	Other Christian	1	Married/currently living together	Can read the entire sentence	3-4	1-2 hours	1	0	0	1	1	0	0	1	0	0	2	0	1	1	0	0	0	0	1	4.75	12	4	5	9		3	1	1	1	1	0	1	0	4	0.894395	0	0	1
8	12	0	1	1	20-24	Presbyterian	0	Married/currently living together	Can read the entire sentence	1	1-2 hours	0	0	0	0	0	0	0	1	0	1	5	1	1	1	1	0	1	0	1	5			6	11	4	3	1	1	1	1	0	1	0	1	-1.19002	0	0	1
8	12	0	1	0	>=35	Other	1	Divorced/separated/widowed	Can read the entire sentence	5+	1-2 hours	1	0	0	1	0	1	0	1	0	1	4	0	1	1	1	0	2	0	1	5	11	4	6	11	4	3	1	1	0	0	0	0	0	6	-1.52846	0	0	1
8	12	0	1	1	25-29	Presbyterian	1	Married/currently living together	Can read the entire sentence	2	30-59 minutes	1	0	0	1	0	1	0	1	0	1	4	0	1	1	1	0	1	0	1	4.4	12	4	6	9	4	3	1	1	0	0	0	1	0	2	0.880596	0	1	0
8	12	0	1	0	15-19	Catholic	1	Married/currently living together	Can read the entire sentence	1	30-59 minutes	0	1	0	1	1	0	0	1	0	0	3	0	1	1	0	0	0	0	1	5	12	2	5	13		3	1	1	1	1	1	1	0	1	1.55478	0	1	0
8	12	0	1	0	>=35	Catholic	1	Married/currently living together	Cannot read simple sentence	5+	More than 2 hours	1	1	0	1	0	1	0	1	0	1	4	1	1	1	0	0	0	0	1	5	12	4	6	13		3	1	1	0	0	1	1	1	8	-0.09616	0	0	0
8	12	0	1	0	25-29	Presbyterian	1	Married/currently living together	Can read the entire sentence	5+	30-59 minutes	1	0	0	0	0	0	0	1	0	0	3	0	1	1	0	0	0	0	1	5			6	13		3	1	1	1	0	0	1	0	5	2.96297	0	1	0
8	12	0	1	0	15-19	Other Christian	1	Married/currently living together	Can read the entire sentence	1	30-59 minutes	0	0	0	1	0	1	0	1	0	1	5	1	1	1	0	0	0	0	1	4.75	12	4	6	13		2	1	1	1	0	0	1	0	1	-0.673884	0	1	0
8	12	0	1	0	>=35	Other Christian	1	Married/currently living together	Cannot read simple sentence	5+	30-59 minutes	0	0	0	1	1	0	0	1	0	0	3	0	1	1	0	0	0	0	1	5	12	4	6	12		3	1	1	0	0	0	1	1	7	-1.339	0	1	0
8	12	1	1	0	30-34	Other Christian	1	Married/currently living together	Cannot read simple sentence	3-4	30-59 minutes	0	0	0	1	1	0	0	1	0	0	3	0	1	1	0	0	0	0	1	4	12	4	6	12		3	1	1	0	0	0	1	1	4	-1.85514	0	1	0
8	12	1	1	0	25-29	Other Christian	1	Divorced/separated/widowed	Cannot read simple sentence	3-4	30-59 minutes	0	0	0	1	1	0	0	1	0	0	3	0	1	1	0	0	0	0	1	4.25	12	4	5	12		1	1	1	0	0	0	0	1	4	-1.24134	0	1	0
8	12	1	1	0	25-29	Presbyterian	1	Married/currently living together	Can read part of the sentence	3-4	Less than 30 minutes	0	0	0	0	0	0	0	1	0	0	3	1	1	1	1	0	1	0	1	4.75			6	10	4	3	1	1	1	1	0	1	1	3	1.21303	1	0	0
8	12	1	1	0	20-24	Other Christian	1	Married/currently living together	Cannot read simple sentence	2	30-59 minutes	0	0	0	1	1	0	0	1	0	0	3	0	1	1	1	0	2	0	1	5	12	4	5	11	4	3	1	1	1	1	0	1	1	2	-0.562429	0	1	0
8	12	1	1	0	30-34	Other Christian	1	Married/currently living together	Cannot read simple sentence	5+	30-59 minutes	1	0	0	0	0	0	0	1	0	1	5	0	1	1	1	0	1	0	1	5	12	4	6	12	4	3	1	1	0	0	0	1	1	6	-0.320452	0	1	0
8	12	1	1	0	30-34	Other Christian	1	Married/currently living together	Can read the entire sentence	5+	1-2 hours	1	0	0	0	0	0	0	1	0	1	4	0	1	0	1	0	1	0	1	5	12	4	6	12	4	3	1	1	0	0	0	1	0	5	0.195688	0	0	1
8	12	1	1	1	20-24	Catholic	1	Married/currently living together	Can read the entire sentence	1	More than 2 hours	1	0	0	1	1	0	0	1	0	0	3	1	1	1	1	0	2	0	1	5	12	4	6	13	4	3	1	1	1	1	1	1	0	1	-1.54826	0	0	0
8	12	1	1	0	>=35	Presbyterian	1	Married/currently living together	Can read the entire sentence	3-4	30-59 minutes	1	0	0	0	0	0	0	1	1	1	4	0	1	1	1	0	1	0	1	5			6	12	4	3	1	1	0	0	0	1	0	3	-0.437906	0	1	0
8	12	1	1	1	20-24	Other Christian	0	Married/currently living together	Can read part of the sentence	2	1-2 hours	0	0	0	0	0	0	0	1	1	0	2	0	1	1	0	0	0	0	1	4.66667			5	7		2	1	1	0	0	0	1	1	2	-1.22154	0	0	1
8	12	1	1	1	20-24	Catholic	1	Married/currently living together	Cannot read simple sentence	2	Less than 30 minutes	1	0	0	1	1	0	0	1	1	0	3	1	1	1	1	0	1	0	1	4.8	12	2	6	10	4	3	1	1	1	1	1	1	1	2	0.241004	1	0	0
8	12	1	1	1	25-29	Catholic	1	Married/currently living together	Can read the entire sentence	3-4	30-59 minutes	0	0	0	1	1	0	0	1	0	1	5	1	1	1	1	0	2	1	1	5	12	4	6	10	4	3	1	1	0	0	1	1	0	3	0.0179823	0	1	0
8	12	1	1	0	20-24	Other Christian	1	Married/currently living together	Can read the entire sentence	2	1-2 hours	1	0	0	1	1	0	0	1	0	1	4	1	1	0	1	0	1	0	1	4.2	11	4	6	8	4	3	1	1	1	0	0	1	0	2	0.429358	0	0	1
8	12	1	1	0	30-34	Other Christian	1	Married/currently living together	Can read the entire sentence	5+	More than 2 hours	0	0	0	1	1	0	0	1	1	1	5	1	1	1	1	0	1	0	1	4.6	12	4	5	8	4	2	1	1	1	1	0	1	0	6	-1.339	0	0	0
8	12	1	1	1	25-29	Catholic	1	Married/currently living together	Can read the entire sentence	5+	1-2 hours	1	0	0	1	0	1	0	1	1	1	4	1	1	1	1	0	1	0	1	5	12	4	6	12	4	3	1	1	0	0	1	1	0	5	1.55951	0	0	1
8	12	1	1	0	20-24	Other	1	Married/currently living together	Can read the entire sentence	1	1-2 hours	0	0	0	1	1	0	0	1	1	1	4	1	1	1	1	0	2	1	1	5	12	1	6	10	2	3	1	1	1	1	0	1	0	1	-1.24134	0	0	1
8	12	1	1	1	15-19	Catholic	1	Married/currently living together	Can read the entire sentence	1	Less than 30 minutes	0	0	0	1	1	0	0	1	0	1	4	0	1	0	1	0	1	1	1	4.8	11	1	6	9	4	3	1	0	0	1	1	1	0	1	0.579438	1	0	0
8	12	1	1	0	15-19	Other Christian	1	Married/currently living together	Can read the entire sentence	1	Less than 30 minutes	0	0	0	1	1	0	0	1	0	1	5	1	1	1	1	0	1	1	1	5	12	4	6	11	4	3	1	1	1	0	0	1	0	1	0.102682	1	0	0
8	12	1	1	0	30-34	Other Christian	1	Married/currently living together	Can read the entire sentence	3-4	30-59 minutes	1	0	0	1	1	0	0	1	0	1	4	0	1	1	1	0	1	0	1	5	12	4	6	12	4	3	1	1	0	0	0	1	0	4	-0.367005	0	1	0
8	12	1	1	0	20-24	Presbyterian	1	Married/currently living together	Can read the entire sentence	3-4	30-59 minutes	0	0	0	1	1	0	0	1	1	1	4	1	1	1	1	0	1	0	1	5	12	4	6	12	4	3	1	1	1	1	0	1	0	3	1.21303	0	1	0
8	12	1	1	0	20-24	Other Christian	1	Married/currently living together	Can read the entire sentence	2	30-59 minutes	0	0	0	1	0	1	0	1	0	1	4	1	1	1	1	0	1	0	1	4.8	12	3	6	11	4	3	1	0	0	0	0	1	0	2	-0.693682	0	1	0
8	12	1	1	0	15-19	Other Christian	1	Married/currently living together	Can read the entire sentence	2	More than 2 hours	0	0	0	1	1	0	0	1	0	0	3	1	1	1	0	0	0	0	1	5	10	2	6	10		3	1	1	1	0	0	1	0	2	-1.24134	0	0	0
8	13	1	1	1	25-29	Other Christian	1	Married/currently living together	Can read the entire sentence	3-4	More than 2 hours	0	0	0	1	1	0	0	1	1	1	4	1	1	1	1	0	2	1	1	5	11	4	6	12	4	3	1	1	1	0	0	1	0	3	0.599235	0	0	0
8	13	1	1	0	30-34	Other	1	Married/currently living together	Can read part of the sentence	5+	More than 2 hours	1	0	0	1	1	0	0	1	0	0	3	1	1	1	1	0	1	0	1	5	12	4	6	13	4	3	1	1	1	1	0	1	1	5	0.894395	0	0	0
8	13	1	1	0	20-24	Other	0	Divorced/separated/widowed	Can read part of the sentence	3-4	Less than 30 minutes	1	0	0	0	0	0	0	1	0	1	5	0	1	1	0	0	0	0	1	5			6	12		3	1	1	0	0	0	0	1	4	-1.52846	1	0	0
8	13	1	1	0	20-24	Presbyterian	1	Married/currently living together	Cannot read simple sentence	1	1-2 hours	0	0	0	0	0	0	0	1	0	1	4	0	1	0	0	0	0	0	1	3.33333			6	6		3	1	1	0	0	0	1	1	1	0.579438	0	0	1
8	13	1	1	0	30-34	Presbyterian	1	Married/currently living together	Can read part of the sentence	3-4	1-2 hours	1	0	0	1	0	1	0	1	0	1	4	1	1	0	1	0	1	0	1	4.6	11	4	6	8	4	3	1	1	0	0	0	1	1	4	2.70336	0	0	1
8	13	1	1	0	30-34	Other	1	Married/currently living together	Can read the entire sentence	3-4	Less than 30 minutes	1	0	0	1	1	0	0	1	0	1	4	0	1	1	1	0	2	1	1	5	12	4	6	12	4	3	1	1	0	0	0	1	0	4	-0.300655	1	0	0
8	13	1	1	0	20-24	Other	1	Married/currently living together	Can read the entire sentence	2	1-2 hours	1	0	0	1	1	0	0	1	0	1	4	1	1	1	1	0	1	0	1	5	12	4	6	12	4	3	1	1	0	0	0	1	0	2	0.311905	0	0	1
8	13	1	1	0	30-34	Other Christian	0	Married/currently living together	Can read part of the sentence	5+	1-2 hours	1	0	0	0	0	0	0	1	0	1	4	1	1	0	1	0	1	0	1	4			6	4	4	3	1	1	0	0	0	1	1	6	0.945498	0	0	1
8	13	1	1	0	20-24	Presbyterian	1	Married/currently living together	Can read part of the sentence	1	1-2 hours	1	0	0	0	0	0	0	1	0	0	3	0	1	1	0	0	0	0	1	4.33333			6	10		3	1	1	0	0	0	1	1	1	0.945498	0	0	1
8	13	1	1	0	30-34	Other Christian	1	Married/currently living together	Can read part of the sentence	5+	1-2 hours	1	0	0	1	1	0	0	1	0	0	3	0	1	1	0	0	0	0	1	4.25	11	4	6	3		3	1	1	0	0	0	1	1	5	1.53971	0	0	1
8	13	1	1	0	15-19	Other Christian	1	Married/currently living together	Can read part of the sentence	2	1-2 hours	1	0	0	0	0	0	0	1	0	0	3	0	0	0	0	0	0	0	1	4			6			3	1	1	1	1	0	1	1	2	-0.367005	0	0	1
8	13	1	1	0	25-29	Other Christian	1	Married/currently living together	Can read the entire sentence	3-4	1-2 hours	1	1	0	0	0	0	0	1	0	1	4	1	1	1	1	0	1	0	1	5	12	4	6	12	4	3	1	1	0	0	0	1	0	3	2.62096	0	0	1
8	13	1	1	0	30-34	Catholic	1	Married/currently living together	Cannot read simple sentence	3-4	1-2 hours	0	0	0	1	1	0	0	1	0	1	4	1	1	1	1	0	1	0	1	5	12	4	6	12	4	3	1	1	1	0	1	1	1	4	-1.87493	0	0	1
8	13	1	1	0	20-24	Other Christian	1	Married/currently living together	Can read part of the sentence	3-4	1-2 hours	0	0	0	1	1	0	0	1	0	1	4	1	1	1	1		1	0	1	5	12	4	6	12	4	2	1	1	1	1	0	1	1	4	-1.35879	0	0	1
8	13	1	1	1	25-29	Presbyterian	1	Married/currently living together	Can read the entire sentence	1	1-2 hours	1	0	0	0	0	0	0	1	0	1	4	1	1	1	1	0	1	0	1	5			6	11	4	3	1	1	0	0	0	1	0	1	-0.235753	0	0	1
8	13	1	1	0	30-34	Other	1	Married/currently living together	Can read the entire sentence	5+	1-2 hours	1	0	0	0	0	0	0	1	1	1	4	1	1	1	1	0	1	0	1	5	11	4	6	12	4	3	1	1	1	0	0	1	0	6	1.53971	0	0	1
8	13	1	1	1	15-19	Presbyterian	1	Married/currently living together	Can read the entire sentence	1	More than 2 hours	0	1	1	0	0	0	0	1	1	1	4	1	1	1	1	0	1	0	1	5			6	10	0	3	1	1	1	1	0	1	0	1	3.77299	0	0	0
8	13	1	1	0	>=35	Other Christian	1	Married/currently living together	Can read the entire sentence	3-4	More than 2 hours	0	0	0	0	0	0	0	1	1	1	4	1	1	1	1	0	1	0	1	4.75			5	7	3	3	1	1	0	0	0	1	0	4	-1.35879	0	0	0
8	13	1	1	1	25-29	Other	0	Married/currently living together	Cannot read simple sentence	3-4	1-2 hours	1	0	0	0	0	0	0	1	0	1	4	1	1	1	1	0	1	0	1	5	12	4	6	12	4	3	1	1	1	1	0	1	1	3	0.914105	0	0	1
8	13	1	1	0	20-24	Other	1	Married/currently living together	Can read the entire sentence	2	More than 2 hours	0	0	0	0	0	0	0	1	0	0	3	1	1	1	1	0	2	0	1	4.75			5	10	0	3	1	1	1	1	0	1	0	2	-1.19602	0	0	0
8	13	1	1	0	25-29	Presbyterian	1	Married/currently living together	Cannot read simple sentence	3-4	More than 2 hours	1	0	0	1	1	0	0	1	0	0	3	1	1	1	1	0	3	0	1	5	12	4	6	10	4	3	1	1	1	1	0	1	1	4	1.53971	0	0	0
8	13	1	1	0	20-24	Other	1	Married/currently living together	Can read the entire sentence	1	1-2 hours	0	0	0	1	1	0	0	1	0	0	3	1	1	1	1	0	1	0	1	5	12	3	6	10	3	3	1	1	1	1	0	1	0	1	-1.35879	0	0	1
8	13	1	1	0	20-24	Other Christian	1	Married/currently living together	Can read the entire sentence	2	1-2 hours	1	0	0	1	1	0	0	1	0	0	2	0	1	1	0	0	0	0	1	5	12	3	6	10		3	1	1	0	0	0	1	0	2	0.429358	0	0	1
8	13	1	1	0	25-29	Other Christian	1	Married/currently living together	Can read the entire sentence	3-4	1-2 hours	1	0	0	1	1	0	0	1	0	0	3	1	1	1	1	0	1	0	1	5			6	12	4	3	1	1	0	1	0	1	0	3	-1.03212	0	0	1
8	13	1	1	0	30-34	Other Christian	1	Married/currently living together	Can read the entire sentence	3-4	1-2 hours	1	0	0	0	0	0	0	1	1	1	5	1	1	1	1	0	1	0	1	5			6	11	4	3	1	1	1	1	0	1	0	4	0.195688	0	0	1
8	13	1	1	0	>=35	Other Christian	0	Married/currently living together	Cannot read simple sentence	5+	30-59 minutes	1	1	0	0	0	0	0	1	0	0	2	1	1	1	1	0	1	0	1	5	12	4	6	10	3	2	1	1	0	0	0	1	1	6	0.562952	0	1	0
8	13	1	1	0	>=35	Other Christian	1	Married/currently living together	Cannot read simple sentence	5+	More than 2 hours	1	1	1	1	0	1	0	1	0	0	2	1	1	1	0	0	0	0	1	5	12	4	6	12		3	1	1	0	1	0	1	1	11	4.1276	0	0	0
8	13	1	1	0	25-29	Other	0	Married/currently living together	Can read the entire sentence	3-4	1-2 hours	1	0	0	0	0	0	0	1	0	0	3	1	1	1	1	0	1	0	1	5	12	4	5	13	4	3	1	1	0	1	0	1	0	3	0.880596	0	0	1
8	13	1	1	0	20-24	Other	1	Married/currently living together	Can read the entire sentence	3-4	Less than 30 minutes	1	0	0	1	1	0	0	1	0	1	4	1	1	1	1	0	1	1	1	5	12	4	6	13	4	3	1	1	1	1	0	1	0	3	1.55951	1	0	0
8	13	1	1	0	20-24	Presbyterian	1	Married/currently living together	Can read the entire sentence	3-4	1-2 hours	1	0	0	1	0	1	0	1	0	0	3	1	1	1	1	0	1	0	1	5	11	2	6	10	3	3	1	1	1	1	0	1	0	3	-0.398523	0	0	1
8	13	1	1	0	20-24	Other Christian	1	Married/currently living together	Can read the entire sentence	1	1-2 hours	0	0	0	1	1	0	0	1	0	0	3	1	1	1	1	0	1	0	1	5			5	9	4	3	1	1	0	1	0	1	0	1	-0.014772	0	0	1
8	13	1	1	0	15-19	Other Christian	0	Married/currently living together	Can read the entire sentence	1	1-2 hours	0	1	0	1	1	0	0	1	0	1	5	1	1	1	1	0	3	0	1	3.5			6	10	4	3	1	1	1	1	0	1	0	1	2.12106	0	0	1
8	13	0	1	0	20-24	Other Christian	1	Married/currently living together	Can read part of the sentence	2	1-2 hours	0	0	0	1	1	0	0	1	0	1	4	1	0	0	1	0	2	0	1	5	12	4	6		4	0	1	1	0	0	0	1	1	2	-1.85514	0	0	1
8	13	0	1	0	30-34	Other Christian	1	Married/currently living together	Cannot read simple sentence	5+	30-59 minutes	1	0	0	1	1	0	0	1	0	1	4	0	1	1	1	1	2	0	1	5	12	4	6	13	4	2	1	1	0	0	0	1	1	7	-1.01232	0	1	0
8	13	0	1	0	20-24	Other Christian	1	Married/currently living together	Can read part of the sentence	1	More than 2 hours	1	0	0	0	0	0	0	1	0	0	3	0	1	1	1	1	1	0	1	5			6	12	4	0	1	1	1	1	0	1	1	1	0.409772	0	0	0
8	13	0	1	0	20-24	Other Christian	1	Married/currently living together	Can read the entire sentence	1	More than 2 hours	0	0	0	1	1	0	0	1	0	0	3	0	1	1	1		1	0	1	5	12	4	6	12	4	1	1		1	1	0	1	0	1	-1.85514	0	0	0
8	13	0	1	0	20-24	Other Christian	1	Married/currently living together	Can read part of the sentence	1	1-2 hours	1	0	0	0	0	0	0	1	0	0	3	0	1	1	1	0	1	0	1	5			6	13	4	1	1	1	1	0	0	1	1	1	0.286386	0	0	1
8	13	0	1	0	20-24	Other Christian	1	Married/currently living together	Can read the entire sentence	1	1-2 hours	0	0	0	1	1	0	0	1	1	0	3	0	1	1	1	0	1	0	1	5	12	4	6	12	4	3	1	1	1	0	0	1	0	1	-1.19002	0	0	1
8	13	0	1	0	>=35	Presbyterian	1	Married/currently living together	Cannot read simple sentence	3-4	1-2 hours	0	0	0	0	0	0	0	1	0	1	5	1	0	0	0	0	0	0	1	5			6			0	1	1	1	1	0	1	1	4	-0.627332	0	0	1
8	13	0	1	0	25-29	Presbyterian	1	Married/currently living together	Can read the entire sentence	3-4	30-59 minutes	0	0	0	1	1	0	0	1	1	1	6	1	1	1	1	0	1	1	1	5	11	4	6	12	4	3	1	1	1	1	0	1	0	3	-1.22154	0	1	0
8	13	0	1	0	>=35	Other Christian	1	Married/currently living together	Can read the entire sentence	5+	1-2 hours	1	0	0	1	0	1	0	1	1	1	4	0	1	1	1	0	1	0	1	5			6	11	4	3	1	1	0	0	0	1	0	7	-1.52846	0	0	1
8	13	0	1	0	25-29	Other Christian	1	Divorced/separated/widowed	Can read part of the sentence	3-4	1-2 hours	1	0	0	0	0	0	0	1	0	1	4	1	1	1	1	0	1	1	1	5	12		6	12	4	3	1	1	1	1	0	0	1	4	-1.01232	0	0	1
8	13	0	1	0	>=35	Presbyterian	1	Married/currently living together	Cannot read simple sentence	5+	1-2 hours	1	0	0	1	0	1	0	1	0	0	3	0	1	1	1		2	0	1	4.6	11	4	6	12	4	3	1	1	1	0	0	1	1	5	-0.184438	0	0	1
8	13	0	1	0	20-24	Other Christian	1	Divorced/separated/widowed	Can read part of the sentence	1	More than 2 hours	1	0	0	0	0	0	0	1	0	0	3	0	1	1	1	0	1	0	0	4.75			6	11	4	3	1	1	0	1	0	0	1	1	-0.333409	0	0	0
8	13	0	1	0	20-24	Other	0	Married/currently living together	Can read part of the sentence	1	More than 2 hours	1	0	0	1	1	0	0	1	1	1	6	0	1	1	1	0	1	0	1	4.4	11	4	6	11	4	3	1	1	0	1	0	1	1	1	0.331702	0	0	0
8	13	0	1	0	25-29	Presbyterian	0	Married/currently living together	Can read part of the sentence	3-4	More than 2 hours	0	0	0	0	0	0	0	1	0	0	2	0	1	1	1	0	1	0	1	4.5			6	12	2	1	1	1	1	0	0	1	1	4	-1.85514	0	0	0
8	13	0	1	0	15-19	Presbyterian	1	Married/currently living together	Cannot read simple sentence	1	30-59 minutes	0	0	0	0	0	0	0	1	0	0	3	0	1	1	0	0	0	0	1	5	11	4	6	11		3	1	1	1	1	0	1	1	1	-1.85514	0	1	0
8	13	0	1	0	30-34	Other Christian	1	Married/currently living together	Can read the entire sentence	3-4	1-2 hours	0	0	0	0	0	0	0	1	0	0	3	0	1	1	1	0	1	0	1	4			6	2	4	3	1	1	0	0	0	1	0	4	-0.0658756	0	0	1
8	13	0	1	0	15-19	Other Christian	1	Married/currently living together	Can read the entire sentence	2	1-2 hours	0	0	0	1	1	0	0	1	0	1	4	0	1	1	1	0	1	0	1	5	11	4	6	11	4	3	1	1	0	0	0	1	0	2	-1.85514	0	0	1
8	13	0	1	0	15-19	Presbyterian	0	Married/currently living together	Can read the entire sentence	1	1-2 hours	0	0	0	1	0	1	0	1	0	0	3	0	1	1	1	0	1	0	1	4	12	4	6	3	4	3	1	1	0	0	0	1	0	1	0.638619	0	0	1
8	13	0	1	0	25-29	Presbyterian	0	Married/currently living together	Can read the entire sentence	3-4	1-2 hours	0	0	0	1	1	0	0	1	1	1	5	0	1	1	0	0	0	0	1	3.75	11	4	6	2		3	1	1	0	1	0	1	0	3	1.23283	0	0	1
8	13	0	1	0	20-24	Catholic	0	Divorced/separated/widowed	Can read the entire sentence	1	1-2 hours	0	0	0	0	0	0	0	1	0	1	6	0	1	1	1	0	1	0	1	4.25			6	10	4	3	1	1	0	0	1	0	0	1	-0.660086	0	0	1
8	13	0	1	0	30-34	Other Christian	1	Divorced/separated/widowed	Can read the entire sentence	3-4	1-2 hours	1	0	0	0	0	0	0	1	0	0	3	0	1	1	1	0	1	0	1	5	12	4	6	12	4	3	1	1	1	0	0	0	0	4	-1.52846	0	0	1
8	13	0	1	0	25-29	Other Christian	1	Married/currently living together	Can read the entire sentence	3-4	1-2 hours	1	0	0	0	0	0	0	1	0	0	3	0	0	0	0	0	0	0	1	5	11	2	5			3	1	1	1	0	0	1	0	3	-0.215955	0	0	1
8	13	0	1	0	15-19	Other Christian	1	Married/currently living together	Cannot read simple sentence	2	1-2 hours	1	0	0	1	1	0	0	1	0	0	3	0	1	1	1	0	1	0	1	4.8	12	4	6	10	4	3	1	1	0	1	0	1	1	2	-0.849549	0	0	1
8	13	0	1	0	20-24	Presbyterian	1	Married/currently living together	Can read part of the sentence	2	1-2 hours	1	0	0	0	0	0	0	1	1	0	2	0	1	1	0	0	0	0	1	5			5	10		1	1	1	1	1	0	1	1	2	-0.300655	0	0	1
8	13	0	1	0	25-29	Presbyterian	1	Married/currently living together	Can read the entire sentence	3-4	Less than 30 minutes	1	0	0	0	0	0	0	1	0	0	3	0	1	1	0	0	0	0	1	5	12	4	6	12		3	1	1	1	1	0	1	0	3	1.55951	1	0	0
8	13	0	1	0	30-34	Catholic	0	Divorced/separated/widowed	Can read the entire sentence	1	1-2 hours	1	0	0	0	0	0	0	1	0	1	4	0	1	1	1	0	1	0	1	5			6	10	4	3	1	1	0	0	1	0	0	1	-1.52846	0	0	1
8	13	0	1	0	30-34	Other Christian	1	Divorced/separated/widowed	Cannot read simple sentence	3-4	30-59 minutes	0	0	0	1	1	0	0	1	1	1	7	0	1	1	0	0	0	0	1	5	11	4	4	13		3	1	1	0	0	0	0	1	4	-1.85514	0	1	0
8	13	0	1	0	20-24	Other Christian	1	Married/currently living together	Can read the entire sentence	1	More than 2 hours	1	0	0					1	0	0	3	0	1	1	0	0	0	0	1	5			5	12		3	1	1	1	1	0	1	0	1	0.215485	0	0	0
8	13	0	1	0	25-29	Presbyterian	1	Married/currently living together	Can read the entire sentence	3-4	1-2 hours	1	0	0	1	1	0	0	1	1	1	4	0	1	1	0	0	0	0	1	4.75	12	2	6	11		3	1	1	0	0	0	1	0	3	1.62094	0	0	1
8	13	0	1	0	>=35	Presbyterian	1	Divorced/separated/widowed	Cannot read simple sentence	3-4	30-59 minutes	1	0	0	0	0	0	0	1	1	1	4	1	1	1	0	0	0	0	1	5			5	13		3	1	1	1	1	0	0	1	4	-0.934248	0	1	0
8	13	0	1	0	25-29	Other Christian	1	Married/currently living together	Can read the entire sentence	5+	More than 2 hours	1	0	0	1	1	0	0	1	1	1	4	0	1	1	1	0	1	0	1	5	11	4	6	11	4	3	1	1	1	0	0	1	0	5	1.55951	0	0	0
8	13	0	1	0	>=35	Presbyterian	1	Married/currently living together	Can read part of the sentence	5+	1-2 hours	1	1	1	0	0	0	0	1	0	1	5	0	1	1	1	0	1	0	1	5	12		6	12	4	3	1	1	0	0	0	1	1	6	4.1276	0	0	1
8	13	1	1	0	30-34	Presbyterian	1	Married/currently living together	Can read the entire sentence	5+	1-2 hours	1	0	0	1	1	0	0	1	0	0	3	0	1	1	1	0	1	0	1	5	11	3	6	11	3	3	1	1	1	1	0	1	0	5	-0.353206	0	0	1
8	13	1	1	0	15-19	Presbyterian	1	Married/currently living together	Cannot read simple sentence	1	1-2 hours	1	0	0	1	1	0	0	1	0	1	4	1	1	1	1	0	1	0	1	5	11	3	6	11	4	3	1	1	1	1	0	1	1	1	-0.437906	0	0	1
8	13	1	1	0	>=35	Other Christian	1	Married/currently living together	Cannot read simple sentence	5+	1-2 hours	1	0	0	1	0	1	0	1	0	0	3	1	1	1	1	0	1	0	1	5	9	3	6	13	4	3	1	1	1	1	0	1	1	8	-0.437906	0	0	1
8	13	1	1	0	25-29	Other Christian	0	Married/currently living together	Can read the entire sentence	3-4	1-2 hours	1	0	0	0	0	0	0	1	0	1	5	1	1	1	1	0	1	0	1	5			6	11	4	3	1	1	1	1	0	1	0	4	-0.249551	0	0	1
8	13	1	1	0	25-29	Catholic	1	Married/currently living together	Cannot read simple sentence	3-4	1-2 hours	1	0	0	1	1	0	0	1	0	1	5	1	1	1	1	0	1	0	1	5	11	3	6	13	4	3	1	1	1	1	1	1	1	4	-0.914662	0	0	1
8	13	1	1	0	>=35	Other Christian	1	Married/currently living together	Cannot read simple sentence	5+	1-2 hours	1	0	0	1	0	1	0	1	1	1	6	1	1	1	1	0	1	0	1	5	11	2	6	11	4	3	1	1	1	1	0	1	1	8	1.53971	0	0	1
8	13	1	1	0	15-19	Other	1	Married/currently living together	Cannot read simple sentence	1	More than 2 hours	0	0	0	1	1	0	0	1	0	0	3	0	1	1	1	0	1	0	1	5			6	9	4	3	1	1	0	1	0	1	1	1	-1.87493	0	0	0
8	13	1	1	0	20-24	Other	1	Married/currently living together	Cannot read simple sentence	2	1-2 hours	1	0	0	1	1	0	0	1	0	0	3	0	1	1	1	0	1	0	1	5	3	4	6	11	4	3	1	1	1	1	0	1	1	2	0.195688	0	0	1
8	13	1	1	0	30-34	Other	1	Married/currently living together	Can read the entire sentence	3-4	1-2 hours	1	0	0	0	0	0	0	1	0	1	4	1	1	1	0	0	0	0	1	5	12	4	6	11		3	1	1	0	0	0	1	0	4	-0.249551	0	0	1
8	13	1	1	0	15-19	Other	1	Married/currently living together	Can read part of the sentence	1	1-2 hours	0	1	0	1	1	0	0	1	0	1	4	0	1	1	1	0	1	0	1	5			6	11	4	3	1	1	0	1	0	1	1	1	-0.442634	0	0	1
8	13	1	1	0	30-34	Catholic	1	Married/currently living together	Can read part of the sentence	3-4	30-59 minutes	1	0	0	1	1	0	0	1	0	1	4	0	1	1	0	0	0	0	1	5	12	4	6	10		3	1	1	0	1	1	1	1	4	-1.54826	0	1	0
8	13	1	1	0	20-24	Other Christian	1	Married/currently living together	Cannot read simple sentence	3-4	Less than 30 minutes	1	0	0	1	0	1	0	1	0	1	4	0	1	1	1	0	1	1	1	4.8	11	4	6	10	4	3	1	1	1	1	0	1	1	3	0.195688	1	0	0
8	13	1	1	0	20-24	Presbyterian	1	Married/currently living together	Can read the entire sentence	2	More than 2 hours	1	0	0	0	0	0	0	1	1	1	4	0	1	1	1	0	1	0	1	5			6	12	4	1	1	1	1	0	0	1	0	2	1.53971	0	0	0
8	13	1	1	0	20-24	Other Christian	1	Married/currently living together	Can read part of the sentence	2	30-59 minutes	0	0	0	1	1	0	0	1	1	1	4	0	1	0	1	0	1	0	1	4.2	12	4	6	4	4	3	1	1	1	1	0	1	1	2	-1.20982	0	1	0
8	13	1	1	0	>=35	Presbyterian	1	Married/currently living together	Cannot read simple sentence	3-4	More than 2 hours	0	0	0	0	0	0	0	1	0	1	4	0	1	1	1	0	1	0	1	5	12	4	6	11	4	3	1	1	0	0	0	1	1	4	0.696892	0	0	0
8	13	1	1	0	>=35	Presbyterian	1	Married/currently living together	Cannot read simple sentence	5+	More than 2 hours	1	1	0	0	0	0	0	1	1	1	4	0	1	1	1	0	1	0	1	4.5			6	11	4	3	1	1	0	0	0	1	1	5	-0.0378868	0	0	0
8	13	1	1	0	20-24	Other	1	Married/currently living together	Cannot read simple sentence	1	1-2 hours	1	0	0	1	0	1	0	1	0	0	3	0	1	1	1	0	1	0	1	5	12	4	6	13	4	3	1	1	1	1	0	1	1	1	1.53971	0	0	1
8	13	1	1	0	25-29	Presbyterian	1	Married/currently living together	Cannot read simple sentence	5+	30-59 minutes	1	1	0	1	0	1	0	1	1	1	4	1	1	1	0	0	0	0	1	5	11	4	6	12		3	1	1	1	1	0	1	1	6	1.79675	0	1	0
8	13	1	1	0	20-24	Other Christian	1	Married/currently living together	Can read the entire sentence	3-4	30-59 minutes	1	0	0	0	0	0	0	1	1	1	5	0	1	1	1	0	1	0	1	5			6	13	4	3	1	1	1	1	0	1	0	3	1.53971	0	1	0
8	13	1	1	0	>=35	Other Christian	1	Married/currently living together	Can read the entire sentence	5+	More than 2 hours	1	1	0	1	0	1	0	1	0	0	3	0	1	1	1	0	1	0	1	5	12	4	6	11	4	3	1	1	1	0	0	1	0	8	2.25938	0	0	0
8	13	1	1	0	30-34	Other Christian	1	Married/currently living together	Can read the entire sentence	5+	1-2 hours	1	0	0	0	0	0	0	1	0	0	3	0	1	1	0	0	0	0	1	5			6	13		3	1	1	1	1	0	1	0	6	-0.894865	0	0	1
8	13	1	1	0	>=35	Other Christian	1	Married/currently living together	Can read part of the sentence	5+	Less than 30 minutes	1	1	0	0	0	0	0	2	0	0	0	0	0	0	0	0	0	0	1	5	12	4	0			0	1	1	0	0	0	1	1	8	1.11185	1	0	0
8	13	1	1	0	20-24	Catholic	1	Married/currently living together	Can read the entire sentence	2	More than 2 hours	1	0	0	0	0	0	0	1	0	0	1	0	0	1	0	0	0	0	1	5			6			3	1	1	0	0	1	1	0	2	-1.54826	0	0	0
8	13	1	1	0	20-24	Catholic	1	Married/currently living together	Can read the entire sentence	1	More than 2 hours	0	0	0	0	0	0	0	1	1	1	5	1	1	1	0	0	0	0	1	5			6	10		1	1	1	1	1	1	1	0	1	-1.35879	0	0	0
8	13	1	1	0	20-24	Other Christian	1	Married/currently living together	Can read part of the sentence	3-4	1-2 hours	1	0	0	1	1	0	0	1	0	1	4	0	1	1	1	0	1	0	1	5			6	13	4	2	1	1	1	0	0	1	1	3	-1.54826	0	0	1
8	13	1	1	0	30-34	Catholic	1	Married/currently living together	Can read the entire sentence	3-4	Less than 30 minutes	1	1	0	0	0	0	0	1	0	1	4	1	1	1	1	0	1	0	0	5			6	10	4	3	1	1	1		1	1	0	3	2.36304	1	0	0
8	13	1	1	0	20-24	Other Christian	1	Married/currently living together	Can read the entire sentence	2	More than 2 hours	1	0	0	0	0	0	0	1	1	1	4	0	1	1	1	0	1	0	1	4.75			6	6	4	3	1	1	1	1	0	1	0	2	-1.54826	0	0	0
8	13	1	1	0	>=35	Presbyterian	1	Married/currently living together	Cannot read simple sentence	5+	1-2 hours	1	1	0	0	0	0	0	1	0	1	4	0	1	1	1	0	1	0	1	4.75			6	10	4	3	1	1	1	1	0	1	1	9	2.87918	0	0	1
8	13	1	1	0	25-29	Catholic	1	Married/currently living together	Can read the entire sentence	3-4	1-2 hours	1	0	0	0	0	0	1	1	0	1	4	0	1	1	1	0	1	0	1	4.75			6	11	4	3	1	1	1	1	1	1	0	3	-0.914662	0	0	1
8	13	0	1	0	20-24	Other Christian	0	Married/currently living together	Can read the entire sentence	3-4	1-2 hours	0	0	0	0	0	0	0	1	1	1	5	0	1	1	0	0	0	0	1	5			6	13		3	1	1	1	1	0	1	0	4	2.31525	0	0	1
8	13	0	1	0	30-34	Presbyterian	1	Married/currently living together	Can read part of the sentence	5+	1-2 hours	1	0	0	0	0	0	0	1	0	0	3	0	1	1	1	0	1	0	1	5	9	4	6	13	4	3	1	1	1	1	0	1	1	7	0.860799	0	0	1
8	13	0	1	0	20-24	Catholic	1	Married/currently living together	Cannot read simple sentence	2	1-2 hours	1	0	0	0	0	0	0	1	1	1	4	0	1	1	1	0	1	0	1	5			6	13	4	3	1	1	0	1	1	1	1	2	0.266589	0	0	1
8	13	0	1	0	20-24	Other Christian	1	Married/currently living together	Can read the entire sentence	2	30-59 minutes	1	0	0	1	1	0	0	1	0	1	4	0	1	1	1	0	3	0	1	5	12	4	6	13	4	3	1	1	1	1	0	1	0	2	-1.54826	0	1	0
8	13	0	1	0	30-34	Other Christian	1	Married/currently living together	Can read the entire sentence	3-4	1-2 hours	1	0		1	1	0	0	1	0	1	5	1	1	1	1	0	1	0	1	5	10	4	6	12	4	3	1	1	1	1	0	1	0	4	0.919297	0	0	1
8	13	0	1	0	30-34	Other Christian	1	Married/currently living together	Can read part of the sentence	3-4	1-2 hours	1	0	0	0	0	0	0	1	0	1	4	0	1	1	0	0	0	0	1	5			6	11		3	1	1	0	1	0	1	1	4	0.227205	0	0	1
8	13	0	1	0	>=35	Other Christian	1	Divorced/separated/widowed	Can read the entire sentence	5+	1-2 hours	1	0	0	0	0	0	0	1	1	1	6	1	1	1	1	0	1	0	1	4.2	12	4	6	10	4	3	1	1	0	0	0	0	0	5	-0.934248	0	0	1
8	13	0	1	0	20-24	Other Christian	1	Married/currently living together	Can read the entire sentence	1	1-2 hours	0	0	0	1	1	0	0	1	0	0	3	1	1	1	1	1	2	0	1	4	12	4	6	11	4	3	1	1	1	1	0	1	0	1	-1.85514	0	0	1
8	13	0	1	0	30-34	Presbyterian	0	Married/currently living together	Can read the entire sentence	5+	1-2 hours	1	0	0	1	1	0	0	1	0	1	4	1	1	1	1	1	3	0	1	4.2	12	4	6	10	4	3	1	1	0	0	0	1	0	7	-0.184438	0	0	1
8	13	0	1	0	25-29	Other Christian	1	Married/currently living together	Can read the entire sentence	3-4	1-2 hours	1	0	0	1	1	0	0	1	0	0	3	1	1	1	1	1	2	0	1	4.6	12	4	6	11	4	3	1	1	1	1	0	1	0	3	-0.894865	0	0	1
8	13	0	1	0	15-19	Other Christian	1	Married/currently living together	Can read the entire sentence	1	30-59 minutes	0	0	0	1	1	0	0	1	1	0	3	1	1	1	1	1	4	0	1	4.6	11	4	6	11	4	3	1	1	1	1	0	1	0	1	-0.511115	0	1	0
8	13	0	1	0	>=35	Presbyterian	1	Married/currently living together	Can read the entire sentence	5+	30-59 minutes	1	0	0	1	1	0	0	1	0	1	4	1	1	1	1	1	2	0	1	4	12	4	6	11	4	3	1	1	0	0	0	1	0	8	-1.52846	0	1	0
8	13	0	1	0	25-29	Other Christian	0	Married/currently living together	Can read the entire sentence	3-4	1-2 hours	1	0	0	1	1	0	0	1	0	0	2	1	1	1	0	0	0	0	1	5	12	4	6	13		3	1	1	1	1	0	1	0	3	-1.01232	0	0	1
8	13	0	1	0	25-29	Other Christian	1	Never married & never lived together	Can read the entire sentence	1	More than 2 hours	0	0	0	1	1	0	0	1	0	1	4	1	1	1	1	0	1	0	1	5	11	3	6	12	4	3	1	1	0	0	0	0	0	1	1.70145	0	0	0
8	13	0	1	0	30-34	Other Christian	1	Married/currently living together	Cannot read simple sentence	3-4	1-2 hours	1	0	0	0	0	0	0	1	0	0	3	0	1	1	1	0	2	0	1	5	12	4	6	13	4	3	1	1	1	1	0	1	1	4	1.55951	0	0	1
8	13	0	1	0	25-29	Other Christian	1	Married/currently living together	Can read the entire sentence	3-4	More than 2 hours	1	1	0	0	0	0	0	1	0	0	3	0	1	1	1	0	2	0	1	5			6	13	4	3	1	1	1	1	0	1	0	4	2.23386	0	0	0
8	13	0	1	0	30-34	Presbyterian	1	Married/currently living together	Can read the entire sentence	5+	1-2 hours	0	0	0	1	1	0	0	1	0	0	3	0	1	1	1	0	1	0	1	5	11	4	6	12	4	3	1	1	1	1	0	1	0	5	-0.556431	0	0	1
8	13	0	1	0	20-24	Other Christian	0	Married/currently living together	Can read the entire sentence	2	1-2 hours	0	0	0	0	0	0	0	1	0	1	4	0	1	1	1	0	1	0	1	5	12	4	5	12	4	3	1	1	0	1	0	1	0	2	-1.87493	0	0	1
8	13	0	1	0	20-24	Other Christian	1	Married/currently living together	Can read the entire sentence	3-4	1-2 hours	1	0	0	1	1	0	0	1	1	1	4	0	1	1	0	0	0	0	1	5	12	1	6	13		3	1	1	1	1	0	1	0	3	-1.52846	0	0	1
8	13	0	1	0	25-29	Presbyterian	1	Married/currently living together	Can read the entire sentence	3-4	More than 2 hours	0	1	0	1	1	0	0	1	0	1	4	0	1	1	0	0	0	0	0	5	12	2	5	12		3	1	1	1		0	1	0	3	0.359728	0	0	0
8	13	0	1	0	30-34	Other Christian	1	Married/currently living together	Cannot read simple sentence	5+	1-2 hours	1	0	0	0	0	0	0	1	0	0	3	0	1	1	1	0	1	0	1	5			6	13	4	3	1	1	1	0	0	1	1	6	-1.52846	0	0	1
8	13	0	1	0	>=35	Presbyterian	1	Married/currently living together	Cannot read simple sentence	5+	1-2 hours	1	0	0	1	0	1	0	1	0	1	5	0	1	1	1	0	1	0	1	5	12	2	6	3	3	3	1	1	0	0	0	1	1	8	1.55951	0	0	1
8	13	0	1	0	>=35	Other Christian	1	Married/currently living together	Can read the entire sentence	5+	1-2 hours	1	1	0	0	0	0	0	1	0	0	3	0	1	1	0	0	0	0	1	5	12	4	6	11		3	1	1	1	1	0	1	0	8	2.47566	0	0	1
8	13	0	1	0	30-34	Presbyterian	1	Married/currently living together	Can read the entire sentence	5+	30-59 minutes	0	0	0	0	0	0	0	1	0	0	2		1	1	1	1	2	0	0	4.75	12	4	6	10	4	3	1	1	0		0	1	0	5	-0.595814	0	1	0
8	13	0	1	0	20-24	Presbyterian	1	Married/currently living together	Cannot read simple sentence	2	30-59 minutes	0	0	0	0	0	0	0	1	0	0	2	0	0	1	1	0	1	0	1	3.33333			6		0	3	1	1	0	0	0	1	1	2	-1.85514	0	1	0
8	13	0	1	0	20-24	Presbyterian	1	Married/currently living together	Can read the entire sentence	1	1-2 hours	1	0	0	0	0	0	0	1	0	0	3	0	1	1	1	1	2	0	1	3.8	11		6	12	4	2	1	1	0	0	0	1	0	1	-0.418109	0	0	1
8	13	0	1	0	25-29	Other Christian	0	Married/currently living together	Can read part of the sentence	3-4	30-59 minutes	0	0	0	1	1	0	0	1	0	1	4	0	1	1	1	1	2	0	1	4.8	12	4	5	11	3	3	1	1	1	0	0	1	1	4	-1.85514	0	1	0
8	13	0	1	0	25-29	Presbyterian	1	Married/currently living together	Can read the entire sentence	3-4	30-59 minutes	0	0	0	1	1	0	0	1	1	0	3	1	0	0	1	0	2	1	1	4.5	11	4	6		4	2	1	1	0	0	0	1	0	4	-0.556431	0	1	0
8	13	0	1	0	20-24	Presbyterian	1	Married/currently living together	Cannot read simple sentence	1	30-59 minutes	0	0	0	1	1	0	0	1	0	0	3	0	1	1	1	1	2	0	1	4.8	12	4	6	11	4	3	1	0	1	1	0	1	1	1	-1.17623	0	1	0
8	13	1	1	0	20-24	Other Christian	1	Married/currently living together	Cannot read simple sentence	3-4	30-59 minutes	0	1	0	0	0	0	0	1	0	0	3	0	1	1	0	0	0	0	1	4.75	12	4	6	13		1	1	1	1	1	0	1	1	3	-0.32518	0	1	0
8	13	1	1	0	20-24	Other Christian	1	Married/currently living together	Can read the entire sentence	2	1-2 hours	0	0	0	1	1	0	0	1	1	1	5	1	1	1	1	0	1	0	1	4.4	12	2	6	13	4	3	1	1	1	1	0	1	0	2	-1.87493	0	0	1
8	13	1	1	0	25-29	Other Christian	1	Never married & never lived together	Can read the entire sentence	1	More than 2 hours	0	1	0	1	0	1	0	1	0	0	3	0	1	1	1	0	1	0	1	4	11	3	6	8	2	3	1	1	0	0	0	0	0	1	0.314346	0	0	0
8	13	1	1	0	30-34	Other Christian	1	Married/currently living together	Can read the entire sentence	3-4	1-2 hours	0	0	0	1	1	0	0	1	0	1	4	0	1	1	1	0	1	0	1	4.2	11	4	6	10	4	3	1	1	1	0	0	1	0	4	-0.576228	0	0	1
8	13	1	1	0	30-34	Other Christian	1	Married/currently living together	Can read the entire sentence	3-4	1-2 hours	1	0	0	1	1	0	0	1	1	1	4	1	1	1	1	0	1	0	1	4.2	12	4	6	12	4	3	1	1	0	1	0	1	0	4	0.232872	0	0	1
8	13	1	1	0	20-24	Other Christian	1	Married/currently living together	Can read the entire sentence	2	More than 2 hours	0	0	0	1	1	0	0	1	1	1	4	0	1	1	1	0	1	0	1	4	12	4	6	12	4	3	1	1	1	1	0	1	0	2	-1.87493	0	0	0
8	13	1	1	0	25-29	Other Christian	1	Married/currently living together	Can read the entire sentence	3-4	1-2 hours	0	0	0	1	1	0	0	1	1	1	6	1	1	1	1	0	1	0	1	4.4	12	3	6	11	4	3	1	1	1	1	0	1	0	4	-1.87493	0	0	1
8	13	1	1	0	20-24	Other Christian	1	Married/currently living together	Can read the entire sentence	3-4	30-59 minutes	0	0	0	1	0	1	0	1	0	1	4	1	1	1	1	0	1	0	1	5	12	2	6	13	3	2	1	1	0	1	0	1	0	3	0.534122	0	1	0
8	13	1	1	0	25-29	Other Christian	1	Married/currently living together	Can read the entire sentence	3-4	30-59 minutes	0	0	0	1	0	1	0	1	1	1	6	1	1	1	1	0	1	0	1	5	11	4	6	13	3	2	1	1	1	1	0	1	0	4	-1.19602	0	1	0
8	13	1	1	0	20-24	Other Christian	1	Divorced/separated/widowed	Cannot read simple sentence	2	Less than 30 minutes	0	0	0					1	0	0	2	0	1	1	0	0	0	0	1	5			6	13		2	1	1	0	0	0	0	1	2	-1.19602	1	0	0
8	13	1	1	0	>=35	Other Christian	1	Married/currently living together	Can read part of the sentence	5+	Less than 30 minutes	0	0	0	1	0	1	0	1	0	1	4	1	1	1	1	0	1	0	1	5	12	3	6	13	4	1	1	1	1	1	0	1	1	6	-1.87493	1	0	0
8	13	1	1	0	30-34	Other Christian	1	Married/currently living together	Cannot read simple sentence	5+	30-59 minutes	1	0	0	0	0	0	0	1	0	0	3	0	1	1	1	0	1	0	1	5			6	13	4	3	1	1	0	1	0	1	1	5	-1.52846	0	1	0
8	13	1	1	0	>=35	Other Christian	0	Married/currently living together	Can read the entire sentence	3-4	1-2 hours	0	0	0	0	0	0	0	1	1	1	6	0	1	1	1	0	1	0	1	5			6	13	4	3	1	1	1	1	0	1	0	3	-1.17623	0	0	1
8	13	1	1	1	25-29	Other Christian	1	Married/currently living together	Cannot read simple sentence	3-4	1-2 hours	0	0	0	1	1	0	0	1	0	0	2	0	1	1	1	0	1	0	1	5	12	4	6	12	4	3	1	1	1	1	0	1	1	3	-1.85514	0	0	1
8	13	1	1	0	20-24	Other Christian	1	Married/currently living together	Can read the entire sentence	3-4	30-59 minutes	1	0	0	0	0	0	0	1	1	1	4	1	1	1	1	0	1	0	1	5	12	4	6	13	4	0	1	1	1	1	0	1	0	3	1.53971	0	1	0
8	13	1	1	0	15-19	Other Christian	1	Married/currently living together	Can read the entire sentence	1	1-2 hours	1	0	0	0	0	0	0	1	0	1	4	0	1	1	1	0	1	0	1	5			6	13	4	3	1	1	1	0	0	1	0	1	-0.934248	0	0	1
8	13	1	1	0	30-34	Other Christian	1	Married/currently living together	Cannot read simple sentence	5+	30-59 minutes	0	0	0	1	1	0	0	1	1	1	5	0	1	1	1	0	1	0	1	5	12	4	6	12	4	3	1	1	1	1	0	1	1	5	-1.85514	0	1	0
8	13	1	1	0	30-34	Presbyterian	1	Married/currently living together	Can read the entire sentence	5+	30-59 minutes	0	0	0	1	0	1	0	1	1	1	5	0	1	1	1	0	1	0	1	5	12	4	6	13	4	3	1	1	0	1	0	1	0	6	-1.85514	0	1	0
8	13	1	1	0	15-19	Other Christian	1	Never married & never lived together	Can read the entire sentence	1	30-59 minutes	0	1	0	0	0	0	0	1	0	0	3	0	1	1	1	0	1	0	1	5			6	12	4	3	1	1	1	0	0	0	0	1	2.14086	0	1	0
8	13	0	1	0	15-19	Other Christian	1	Married/currently living together	Can read the entire sentence	1	30-59 minutes	0	0	0	0	0	0	0	1	0	1	4	0	1	0	0	0	0	0	1	5			6	3		3	1	1	1	1	0	1	0	1	-1.85514	0	1	0
8	13	0	1	0	15-19	Other Christian	1	Married/currently living together	Can read the entire sentence	1	30-59 minutes	0	0	0	1	1	0	0	1	0	1	5	0	1	1	0	0	0	0	1	5	12	4	6	12		3	1	1	1	1	0	1	0	1	-1.339	0	1	0
8	13	0	1	0	20-24	Other Christian	1	Married/currently living together	Cannot read simple sentence	3-4	30-59 minutes	1	0	0	0	0	0	0	1	0	0	3	0	1	1	0	0	0	0	1	5			5	12		3	1	1	1	1	0	1	1	3	-0.378725	0	1	0
8	13	0	1	0	>=35	Other Christian	1	Married/currently living together	Cannot read simple sentence	5+	30-59 minutes	1	0	0	1	1	0	0	1	0	1	4	0	1	1	0	0	0	0	1	5	12	4	6	11		3	1	1	1	1	0	1	1	7	-1.52846	0	1	0
8	13	0	1	0	25-29	Other Christian	1	Married/currently living together	Cannot read simple sentence	5+	30-59 minutes	0	0	0	0	0	0	0	2	0	0	0	0	1	1	0	0	0	0	0	5			0	11		3	1	1	0		0	1	1	6	-1.85514	0	1	0
8	13	0	1	0	20-24	Other Christian	1	Married/currently living together	Can read the entire sentence	2	More than 2 hours	1	0	0	1	1	0	0	1	1	0	3	0	1	1	1	0	2	0	1	5	12	4	6	12	4	3	1	1	1	1	0	1	0	2	-1.52846	0	0	0
8	13	0	1	0	20-24	Other Christian	0	Married/currently living together	Can read part of the sentence	2	1-2 hours	1	0	0	0	0	0	0	1	0	0	3	1	1	1	1	0	1	0	1	4.8	12	4	6	13	4	3	1	1	1	1	0	1	1	2	-1.01232	0	0	1
8	13	0	1	0	>=35	Catholic	1	Married/currently living together	Cannot read simple sentence	5+	30-59 minutes	1	1	0	0	0	0	0	1	0	0	2	0	1	1	1	0	1	0	0	5	12	4	6	13	4	3	1	1	0		1	1	1	8	2.38283	0	1	0
8	13	0	1	0	15-19	Other Christian	1	Married/currently living together	Can read part of the sentence	1	1-2 hours	1	0	0	1	1	0	0	1	1	1	5	1	1	1	1	0	2	0	1	4.6	12	4	6	13	4	3	1	1	1	1	0	1	1	1	-1.52846	0	0	1
8	13	0	1	0	20-24	Other Christian	1	Married/currently living together	Can read the entire sentence	2	30-59 minutes	0	0	0	1	1	0	0	1	0	1	5	1	1	1	1	0	2	0	1	4.8	12	4	6	13	4	3	1	1	0	0	0	1	0	2	-1.17623	0	1	0
8	13	0	1	0	25-29	Other Christian	1	Married/currently living together	Can read the entire sentence	2	30-59 minutes	1	0	0	0	0	0	0	1	0	0	3	0	1	1	1	0	1	0	1	5	11	3	6	11	4	3	1	1	1	1	0	1	0	2	-0.914662	0	1	0
8	13	0	1	0	15-19	Other Christian	1	Married/currently living together	Can read the entire sentence	2	30-59 minutes	0	0	0	0	0	0	0	1	0	0	3	0	1	1	0	0	0	0	1	5			6	13		3	1	1	1	1	0	1	0	2	-0.107603	0	1	0
8	13	0	1	0	20-24	Other Christian	1	Married/currently living together	Can read part of the sentence	2	1-2 hours	0	0	0	0	0	0	0	1	0	0	3	0	1	1	1	0	3	0	1	5			6	13	4	3	1	1	1	1	0	1	1	2	-1.85514	0	0	1
8	13	0	1	0	25-29	Other Christian	1	Married/currently living together	Can read the entire sentence	3-4	1-2 hours	1	0	0	1	1	0	0	1	0	0	3	0	1	1	0	0	0	0	1	5	12	4	6	13		3	1	1	0	0	0	1	0	3	-0.883145	0	0	1
8	13	0	1	0	30-34	Other Christian	1	Married/currently living together	Can read the entire sentence	3-4	30-59 minutes	0	0	0	1	1	0	0	1	0	1	4	0	1	1	0	0	0	0	1	4.25	12	4	6	10		3	1	1	1	1	0	1	0	4	-0.725199	0	1	0
8	13	0	1	0	>=35	Other Christian	1	Married/currently living together	Can read the entire sentence	5+	More than 2 hours	1	0	0	1	1	0	0	1	0	1	4	1	1	1	0	0	0	0	1	5	12	4	6	11		3	1	1	1	1	0	1	0	5	-0.378725	0	0	0
8	13	0	1	0	>=35	Other Christian	1	Married/currently living together	Cannot read simple sentence	5+	1-2 hours	1	0	0	1	1	0	0	1	0	1	5	0	1	1	0	0	0	0	1	5	12	4	6	9		3	1	1	0	1	0	1	1	6	-1.52846	0	0	1
8	13	0	1	0	15-19	Other Christian	1	Married/currently living together	Cannot read simple sentence	2	1-2 hours	0	0	0	1	1	0	0	1	0	0	3	0	1	1	0	0	0	0	1	5	12	4	6	11		3	1	1	0	0	0	1	1	2	-1.85514	0	0	1
8	13	0	1	0	25-29	Other Christian	1	Married/currently living together	Can read the entire sentence	3-4	More than 2 hours	1	0	0	1	1	0	0	1	0	0	3	0	1	1	0	0	0	0	0	4.66667	11	3	6	11		3	1	1	0		0	1	0	3	1.55951	0	0	0
8	13	0	1	1	20-24	Other Christian	1	Married/currently living together	Can read the entire sentence	2	30-59 minutes	1	0	0	0	0	0	0	1	0	0	3	0	1	1	1	0	1	0	1	4.5			6	10	4	3	1	1	0	1	0	1	0	2	2.66172	0	1	0
8	13	0	1	0	20-24	Other Christian	1	Married/currently living together	Can read the entire sentence	1	30-59 minutes	1	0	0	0	0	0	0	1	0	0	3	0	1	1	0	0	0	0	1	5			6	10		3	1	1	0	0	0	1	0	1	2.02813	0	1	0
8	13	0	1	0	20-24	Other	0	Married/currently living together	Can read the entire sentence	1	30-59 minutes	0	0	0	0	0	0	0	1	0	0	2	0	1	1	1	0	1	0	1	5			6	9	4	3	1	1	1	1	0	1	0	1	0.599235	0	1	0
8	13	1	1	0	20-24	Catholic	1	Married/currently living together	Cannot read simple sentence	3-4	30-59 minutes	1	0	0	1	1	0	0	1	1	1	4	0	1	1	1	0	1	0	1	5	12	4	6	13	4	3	1	1	0	1	1	1	1	3	1.53971	0	1	0
8	13	1	1	0	20-24	Other	0	Married/currently living together	Can read the entire sentence	1	1-2 hours	1	0	0	1	1	0	0	1	1	1	4	0	1	1	1	0	3	0	1	4.8	12	4	6	12	4	3	1	1	0	1	0	1	0	1	1.53971	0	0	1
8	13	1	1	0	15-19	Other Christian	1	Married/currently living together	Cannot read simple sentence	1	1-2 hours	1	0	0	1	1	0	0	1	1	1	5	0	1	1	1	0	1	0	1	5	12	4	6	11	4	3	1	1	0	1	0	1	1	1	-1.03212	0	0	1
8	14	1	1	0	15-19	Other Christian	0	Married/currently living together	Can read the entire sentence	1	30-59 minutes	1	0	0	1	1	0	0	1	0	0	3	0	1	1	1	0	3	0	1	5	12	4	6	13	4	3	1	1	0	0	0	1	0	1	-1.52846	0	1	0
8	14	1	1	0	20-24	Other Christian	1	Married/currently living together	Cannot read simple sentence	1	1-2 hours	0	0	0	1	1	0	0	1	0	1	5	1	1	1	0	0	0	0	0	5	12	4	6	13		3	1	1	0		0	1	1	1	-0.673884	0	0	1
8	14	1	1	0	20-24	Other	1	Married/currently living together	Cannot read simple sentence	2	1-2 hours	0	0	0	1	1	0	0	1	0	1	4	0	1	1	1	0	2	0	1	5	12	4	6	13	4	3	1	1	1	1	0	1	1	2	-1.85514	0	0	1
8	14	0	1	0	20-24	Other Christian	1	Married/currently living together	Cannot read simple sentence	3-4	1-2 hours	0	0	0	0	0	0	0	1	0	0	3	0	1	1	1	0	1	0	1	5	12	3	6	12	4	3	1	0	0	0	0	1	1	4	-1.85514	0	0	1
8	14	0	1	0	25-29	Other Christian	1	Married/currently living together	Can read part of the sentence	3-4	1-2 hours	1	0	0	0	0	0	0	1	0	0	3	0	1	1	0	0	0	0	1	5	11	4	6	13		3	1	1	1	1	0	1	1	4	-0.378725	0	0	1
8	14	0	1	0	25-29	Other Christian	1	Married/currently living together	Can read part of the sentence	3-4	1-2 hours	1	1	0	0	0	0	0	1	0	0	3	0	1	1	1	0	1	0	1	5			6	11	3	3	1	1	1	0	0	1	1	3	-0.6123	0	0	1
8	14	1	1	0	20-24	Presbyterian	1	Married/currently living together	Can read the entire sentence	1	1-2 hours	0	0	0	0	0	0	0	1	0	0	3	0	1	1	1	0	1	0	1	5			5	11	4	2	1	1	0	0	0	1	0	1	0.102682	0	0	1
8	14	1	1	0	30-34	Other Christian	1	Married/currently living together	Cannot read simple sentence	3-4	More than 2 hours	0	0	0	0	0	0	0	1	0	1	4	0	1	1	1	0	1	0	1	5			6	12	4	2	1	1	0	0	0	1	1	4	-0.725199	0	0	0
8	14	1	1	0	30-34	Other Christian	1	Married/currently living together	Can read part of the sentence	1	1-2 hours	1	1	1	0	0	0	0	1	1	1	4	0	1	1	1	0	1	0	1	4.8	12	4	6	12	4	3	1	1	0	1	0	1	1	1	6.57016	0	0	1
8	14	1	1	0	25-29	Other Christian	1	Married/currently living together	Can read the entire sentence	2	1-2 hours	1	0	0	1	1	0	0	1	0	0	3	1	1	1	1	0	2	0	1	5	12	4	6	13	4	3	1	1	0	0	0	1	0	2	-0.288935	0	0	1
8	14	1	1	0	25-29	Other Christian	1	Married/currently living together	Cannot read simple sentence	5+	1-2 hours	1	0	0	1	1	0	0	1	1	1	5	1	1	1	1	0	1	0	1	5	12	4	6	12	4	3	1	1	1	1	0	1	1	5	0.429358	0	0	1
8	14	1	1	0	15-19	Other Christian	1	Married/currently living together	Cannot read simple sentence	1	1-2 hours	1	0	0	1	1	0	0	1	1	1	4	1	1	1	1	0	2	0	1	5	12	4	6	12	4	3	1	1	0	0	0	1	1	1	-0.914662	0	0	1
8	14	1	1	0	20-24	Other	0	Married/currently living together	Can read part of the sentence	3-4	1-2 hours	0	0	0	1	0	1	0	1	0	0	2	1	1	0	1	0	1	0	1	5	12	4	6	12	4	3	1	1	0	0	0	1	1	4	-1.20982	0	0	1
8	14	1	1	0	20-24	Other Christian	1	Married/currently living together	Cannot read simple sentence	2	1-2 hours	0	0	0	1	1	0	0	1	0	0	3	1	1	1	1	0	1	0	1	5	12	4	6	13	4	3	1	1	0	1	0	1	1	2	0.102682	0	0	1
8	14	1	1	0	20-24	Other Christian	1	Married/currently living together	Cannot read simple sentence	3-4	1-2 hours	0	0	0	1	1	0	0	1	1	1	4	1	1	1	1	0	2	0	1	5	12	4	6	12	4	3	1	1	0	1	0	1	1	3	-1.87493	0	0	1
8	14	1	1	1	30-34	Other Christian	1	Married/currently living together	Can read the entire sentence	3-4	1-2 hours	1	0	0	1	0	1	0	1	0	0	3	0	1	1	1	0	1	0	1	5	12	4	6	13	4	3	1	1	0	1	0	1	0	3	-0.954046	0	0	1
8	14	1	1	0	15-19	Other Christian	0	Divorced/separated/widowed	Cannot read simple sentence	1	1-2 hours	0	0	0	0	0	0	0	1	0	1	4	0	1	1	1	0	1	0	1	4.5			5	10	0	3	1	1	1	1	0	0	1	1	-1.35879	0	0	1
8	14	1	1	0	20-24	Other Christian	1	Married/currently living together	Cannot read simple sentence	1	More than 2 hours	0	0	0	1	1	0	0	1	0	1	4	0	1	1	1	0	1	0	1	5	12	1	4	11	3	1	1	1	0	1	0	1	1	1	-1.87493	0	0	0
8	14	0	1	0	20-24	Other Christian	1	Married/currently living together	Cannot read simple sentence	1	More than 2 hours	1	0	0	0	0	0	0	1	0	1	4	0	1	1	1	0	1	0	1	4.25			6	13	4	3	1	1	0	1	0	1	1	1	-1.52846	0	0	0
8	14	0	1	0	20-24	Catholic	1	Married/currently living together	Can read the entire sentence	3-4	More than 2 hours	1	0	0	1	1	0	0	1	0	0	2	0	1	1	1		1	0	1	4.6	11	3	6	13	1	3	1	1	0	0	1	1	0	3	0.286386	0	0	0
8	14	0	1	0	15-19	Other Christian	1	Married/currently living together	Can read the entire sentence	1	More than 2 hours	1	0	0	0	0	0	0	1	0	1	4	0	1	1	1	0	1	0	1	4.8	12	4	6	13	4	3	1	1	1	1	0	1	0	1	0.247003	0	0	0
8	14	0	1	0	20-24	Other Christian	1	Married/currently living together	Can read the entire sentence	2	More than 2 hours	1	0	0	0	0	0	0	1	0	0	3	0	1	1	0	0	0	0	1	4.25	12	3	5	8		3	1	1	1	0	0	1	0	2	-0.894865	0	0	0
8	14	0	1	0	25-29	Other Christian	1	Married/currently living together	Cannot read simple sentence	5+	More than 2 hours	0	0	0	0	0	0	0	1	0	0	2	0	1	1	1	0	1	1	1	3.5			6	8	4	3	1	1	0	0	0	1	1	5	-0.542632	0	0	0
8	14	0	1	0	20-24	Other Christian	1	Married/currently living together	Can read the entire sentence	1	More than 2 hours	1	0	0	1	1	0	0	1	0	1	4	0	1	1	1	0	2	0	1	4.8	11	3	6	11	2	3	1	1	0	0	0	1	0	1	0.286386	0	0	0
8	14	0	1	0	30-34	Other Christian	0	Divorced/separated/widowed	Cannot read simple sentence	5+	Less than 30 minutes	1	0	0	1	1	0	0	1	0	0	1	0	0	0	1	0	1	0	1	4.75	10	4	6		4	3	1	1	0	0	0	0	1	9	-1.52846	1	0	0
8	14	0	1	0	25-29	Other Christian	1	Married/currently living together	Cannot read simple sentence	3-4	1-2 hours	1	0	0	0	0	0	0	1	0	0	3	0	1	1	1	1	3	0	1	5			6	11	4	3	1	1	0	0	0	1	1	4	-1.52846	0	0	1
8	14	0	1	0	25-29	Other Christian	1	Married/currently living together	Can read part of the sentence	3-4	1-2 hours	1	0	0	0	0	0	0	1	0	0	3	0	1	1	0	0	0	0	0	5	10	4	6	11		3	1	1	1	0	0	1	1	4	-0.894865	0	0	1
8	14	0	1	0	30-34	Other Christian	0	Married/currently living together	Cannot read simple sentence	5+	1-2 hours	0	0	0	1	1	0	0	1	0	1	5	0	1	1	1	0	1	0	1	5	12	4	6	12	4	3	1	1	1	1	0	1	1	6	2.59297	0	0	1
8	14	0	1	0	15-19	Other Christian	0	Married/currently living together	Can read the entire sentence	1	1-2 hours	1	0	0	1	1	0	0	1	0	1	4	0	1	1	1	0	2	0	1	5	11	4	6	12	4	3	1	1	0	1	0	1	0	1	-0.229754	0	0	1
8	14	0	1	0	20-24	Other Christian	1	Married/currently living together	Can read the entire sentence	2	1-2 hours	0	0	0	1	1	0	0	1	1	0	3	0	1	1	1	1	2	0	1	5	12	3	6	12	4	3	1	1	0	0	0	1	0	2	-1.339	0	0	1
8	14	0	1	1	25-29	Other Christian	1	Married/currently living together	Cannot read simple sentence	2	1-2 hours	0	0	0	1	1	0	0	1	0	0	2	0	1	1	0	0	0	0	1	5	12	4	6	12		3	1	1	1	0	0	1	1	2	0.122479	0	0	1
8	14	0	1	1	30-34	Other Christian	1	Married/currently living together	Cannot read simple sentence	3-4	1-2 hours	0	0	0	1	1	0	0	1	0	0	2	0	1	1	1	0	2	0	1	5	11	4	6	11	4	3	1	1	0	0	0	1	1	4	-0.660086	0	0	1
8	14	1	1	1	25-29	Other Christian	1	Married/currently living together	Can read the entire sentence	3-4	1-2 hours	1	0	0	1	1	0	0	1	0	1	4	1	1	1	1	0	1	0	1	5	11	3	6	11	4	3	1	1	0	0	0	1	0	4	2.64193	0	0	1
8	14	1	1	0	25-29	Other	0	Married/currently living together	Cannot read simple sentence	3-4	1-2 hours	1	0	0	1	1	0	0	1	0	0	3	0	1	1	1	0	1	0	1	4.8	11	1	6	11	0	3	1	1	1	1	0	1	1	3	-0.398523	0	0	1
8	14	1	1	0	20-24	Other Christian	0	Married/currently living together	Can read the entire sentence	2	1-2 hours	0	0	0	1	1	0	0	1	1	1	4	0	1	1	1	0	1	0	1	5	11	3	6	11	4	3	1	1	1	1	0	1	0	2	0.102682	0	0	1
8	14	1	1	1	25-29	Catholic	1	Divorced/separated/widowed	Can read the entire sentence	5+	1-2 hours	0	0	0	0	0	0	0	1	1	1	5	0	1	1	1	0	1	0	1	5			6	10	4	3	1	1	0	0	1	0	0	6	-1.87493	0	0	1
8	14	1	1	1	20-24	Other Christian	1	Married/currently living together	Can read the entire sentence	2	1-2 hours	0	1	0	0	0	0	0	1	1	1	4	0	1	1	1	0	1	0	1	4.8	11	2	6	13	4	3	1	1	0	0	0	1	0	2	3.23141	0	0	1
8	14	1	1	1	20-24	Other Christian	0	Married/currently living together	Cannot read simple sentence	2	1-2 hours	0	0	0	1	1	0	0	1	1	1	4	1	1	1	1	0	1	0	1	4.8	11	3	6	9	4	3	1	1	1	1	0	1	1	2	-1.87493	0	0	1
8	14	1	1	1	20-24	Other Christian	1	Married/currently living together	Cannot read simple sentence	3-4	1-2 hours	0	0	0	1	1	0	0	1	0	1	4	1	1	1	1	0	2	0	1	5	11	4	6	13	4	3	1	1	1	1	0	1	1	3	1.21303	0	0	1
8	14	1	1	0	30-34	Other Christian	1	Married/currently living together	Cannot read simple sentence	3-4	1-2 hours	1	0	0	0	0	0	0	1	1	1	4	0	1	1	1	0	1	0	1	4			6	4	4	2	1	1	0	0	0	1	1	4	0.429358	0	0	1
8	14	1	1	0	30-34	Other	1	Married/currently living together	Cannot read simple sentence	5+	More than 2 hours	0	0	0	1	1	0	0	1	0	0	3	0	1	1	0	0	0	0	1	5			6	11		1	1	1	0	0	0	1	1	6	-1.35879	0	0	0
8	14	1	1	0	30-34	Catholic	1	Married/currently living together	Cannot read simple sentence	3-4	1-2 hours	1	0	0	0	0	0	0	1	0	1	4	1	1	1	1	0	1	0	1	5			6	10	4	3	1	0	1	1	1	1	1	4	-1.03212	0	0	1
8	14	1	1	0	15-19	Other	1	Married/currently living together	Cannot read simple sentence	2	30-59 minutes	0	0	0	0	0	0	0	1	0	1	4	1	1	1	1	0	1	0	1	4			6	10	4	3	1	1	0	0	0	1	1	2	-1.87493	0	1	0
8	14	1	1	0	30-34	Other Christian	1	Married/currently living together	Cannot read simple sentence	5+	1-2 hours	1	0	0	1	1	0	0	1	1	1	6	0	1	1	0	0	0	0	1	5	12	4	6	11		3	1	1	0	0	0	1	1	6	-0.249551	0	0	1
8	14	1	1	0	30-34	Other Christian	1	Married/currently living together	Can read the entire sentence	5+	More than 2 hours	1	0	0	0	0	0	0	1	1	1	4	0	1	1	1	0	1	0	1	4.6	12	4	6	10	4	2	1	1	1	1	0	1	0	6	-0.320452	0	0	0
8	14	1	1	0	25-29	Other Christian	1	Married/currently living together	Can read part of the sentence	3-4	1-2 hours	1	0	0	1	1	0	0	1	0	0	3	0	1	1	1	0	1	0	1	5	12	4	6	11	4	3	1	1	0	0	0	1	1	4	0.429358	0	0	1
8	14	1	1	0	25-29	Other Christian	1	Married/currently living together	Can read the entire sentence	3-4	1-2 hours	1	0	0	0	0	0	0	1	1	1	4	1	1	1	1	0	1	0	1	5			6	13	4	3	1	1	1	1	0	1	0	3	-0.215955	0	0	1
8	14	1	1	0	20-24	Other Christian	1	Married/currently living together	Can read the entire sentence	3-4	1-2 hours	0	0	0	0	0	0	0	1	0	0	3	0	1	1	0	0	0	0	1	5			6	13		3	1	1	0	0	0	1	0	3	0.638619	0	0	1
8	14	1	1	0	30-34	Other Christian	1	Married/currently living together	Cannot read simple sentence	5+	30-59 minutes	0	0	0	1	1	0	0	1	0	1	4	1	1	1	1	0	1	0	1	5	12	4	6	13	4	3	1	1	1	0	0	1	1	5	-0.627332	0	1	0
8	14	1	1	0	15-19	Other Christian	1	Never married & never lived together	Can read the entire sentence	1	1-2 hours	1	0	0	0	0	0	0	1	1	1	4	1	1	1	1	0	1	0	1	5			6	12	4	1	1	1	1	0	0	0	0	1	0.945498	0	0	1
8	14	1	1	0	20-24	Presbyterian	1	Married/currently living together	Cannot read simple sentence	1	More than 2 hours	1	0	0	1	1	0	0	1	0	0	3	0	1	1	1	0	1	0	1	4.8	12	4	6	12	4	2	1	1	0	0	0	1	1	1	0.429358	0	0	0
8	14	0	1	0	15-19	Other	0	Never married & never lived together	Cannot read simple sentence	1	1-2 hours	1	0	0	0	0	0	0	1	1	1	4	0	1	1	1	1	1	0	1	5			6	13	4	1	1	1	0	0	0	0	1	1	-0.418109	0	0	1
8	14	0	1	0	25-29	Other Christian	1	Married/currently living together	Can read part of the sentence	3-4	More than 2 hours	0	0	0	0	0	0	0	1	0	0	3	0	1	1	1	1	1	0	1	5	12	4	6	13	4	3	1	1	1	1	0	1	1	4	-1.22154	0	0	0
8	14	0	1	0	20-24	Other Christian	1	Married/currently living together	Can read part of the sentence	3-4	More than 2 hours	0	0	0	1	1	0	0	1	0	0	3	1	1	1	1	1	1	0	1	5	12	4	6	13	4	0	1	1	1	1	0	1	1	3	-1.19002	0	0	0
8	14	0	1	0	25-29	Catholic	1	Married/currently living together	Cannot read simple sentence	3-4	1-2 hours	1	0	0	0	0	0	0	1	0	0	3	0	1	1	0	0	0	0	0	5	12	4	4	10		2	1	1	1		1	1	1	4	-0.894865	0	0	1
8	14	0	1	0	>=35	Other Christian	1	Married/currently living together	Cannot read simple sentence	5+	1-2 hours	1	0	0	0	0	0	0	1	1	1	4	0	1	1	1	0	1	1	1	5	12	4	6	13	4	3	1	1	1	1	0	1	1	5	0.286386	0	0	1
8	14	0	1	0	30-34	Other	1	Married/currently living together	Can read the entire sentence	5+	1-2 hours	1	0	0	0	0	0	0	1	0	1	4	0	1	1	0	0	0	0	1	5	12	4	6	11		3	1	1	1	0	0	1	0	6	0.880596	0	0	1
8	14	0	1	0	30-34	Other Christian	1	Married/currently living together	Cannot read simple sentence	1	30-59 minutes	1	0	0	0	0	0	0	1	0	1	4	0	1	1	0	0	0	0	1	5			6	12		3	1	1	1	1	0	1	1	1	-1.52846	0	1	0
8	14	0	1	0	25-29	Other Christian	1	Married/currently living together	Cannot read simple sentence	5+	1-2 hours	0	0	0	0	0	0	0	1	0	1	4	0	1	1	1	1	1	0	1	5	12	4	6	13	4	3	1	1	1	0	0	1	1	5	-0.511115	0	0	1
8	14	0	1	0	20-24	Other Christian	1	Married/currently living together	Cannot read simple sentence	2	1-2 hours	0	0	0	1	1	0	0	1	0	1	4	0	1	1	0	0	0	0	1	4.75	11	1	6	11		3	1	1	0	0	0	1	1	2	-1.85514	0	0	1
8	14	0	1	0	20-24	Other Christian	1	Married/currently living together	Can read the entire sentence	3-4	1-2 hours	0	0	0	1	1	0	0	1	0	0	3	0	1	0	0	0	0	0	1	4.5	11	1	6	11		3	1	1	0	0	0	1	0	3	-1.85514	0	0	1
8	14	0	1	0	15-19	Other Christian	1	Married/currently living together	Can read part of the sentence	1	1-2 hours	0	0	0	1	1	0	0	1	0	0	3	1	1	0	0	0	0	0	1	4.25	12	1	5	12		2	1	1	0	0	0	1	1	1	-0.673884	0	0	1
8	14	0	1	0	25-29	Other Christian	1	Married/currently living together	Can read the entire sentence	3-4	1-2 hours	1	0	0	1	1	0	0	1	0	1	5	0	1	1	0	0	0	0	1	4.5	11	1	6	11		3	1	1	0	0	0	1	0	4	-0.863348	0	0	1
8	14	0	1	0	25-29	Other Christian	1	Married/currently living together	Can read part of the sentence	3-4	30-59 minutes	1	0	0	1	1	0	0	1	0	0	3	0	1	1	1	0	1	0	1	4.8	11	1	6	12	4	3	1	1	0	1	0	1	1	4	1.55951	0	1	0
8	14	0	1	0	30-34	Other Christian	1	Married/currently living together	Cannot read simple sentence	5+	More than 2 hours	1	0	0	0	0	0	0	1	0	1	4	0	1	1	0	0	0	0	1	4.66667			6	13		3	1	1	1	0	0	1	1	5	0.965295	0	0	0
8	14	0	1	0	25-29	Catholic	1	Married/currently living together	Can read the entire sentence	3-4	30-59 minutes	1	0	0	1	1	0	0	1	0	1	4	0	1	1	0	0	0	0	1	4.25	12	4	6	13		3	1	1	0	0	1	1	0	4	0.880596	0	1	0
8	14	0	1	0	25-29	Other Christian	1	Married/currently living together	Can read the entire sentence	3-4	30-59 minutes	1	0	0	0	0	0	0	1	0	0	3	0	1	1	0	0	0	0	0	3.5			6	12		3	1	1	1		0	1	0	4	4.6594	0	1	0
8	14	0	1	0	25-29	Catholic	1	Married/currently living together	Can read the entire sentence	3-4	More than 2 hours	0	0	0	1	1	0	0	1	0	0	3	0	1	1	0	0	0	0	0	4.33333	12	4	6	13		3	1	1	1		1	1	0	4	-1.22154	0	0	0
9	15	0	1	0	20-24	Presbyterian	1	Never married & never lived together	Cannot read simple sentence	2	Less than 30 minutes	0	1	0	0	0	0	0	1	0	0	3	0	1	1	1	0	1	0	1	5			6	13	4	3	1	1	0	0	0	0	1	2	2.14899	1	0	0
9	15	0	1	0	25-29	Catholic	0	Married/currently living together	Can read the entire sentence	1	Less than 30 minutes	0	0	0	1	0	1	0	1	0	0	3	1	1	0	1	0	1	1	1	5	12	4	6	13	4	3	1	1	1	1	1	1	0	1	-0.0658756	1	0	0
9	15	0	1	0	25-29	Other Christian	1	Married/currently living together	Can read the entire sentence	2	Less than 30 minutes	1	0	0	0	0	0	0	1	0	0	3	1	1	0	1	0	1	0	1	5			6	13	4	3	1	1	1	1	0	1	0	2	-0.333409	1	0	0
9	15	0	1	0	15-19	Presbyterian	1	Divorced/separated/widowed	Cannot read simple sentence	1	Less than 30 minutes	0	0	0	0	0	0	0	1	0	0	3	1	1	1	1	0	1	0	1	5			6	13	4	3	1	1	0	1	0	0	1	1	0.638619	1	0	0
9	15	0	1	0	15-19	Other Christian	1	Married/currently living together	Can read the entire sentence	1	Less than 30 minutes	1	0	0	0	0	0	0	1	0	0	2	1	1	1	1	1	2	0	1	4.25			6	10	4	3	1	1	1	1	0	1	0	1	0.981417	1	0	0
9	15	0	1	0	20-24	Presbyterian	1	Married/currently living together	Can read the entire sentence	1	Less than 30 minutes	0	0	0	1	1	0	0	1	0	0	3	1	1	1	1	1	2	0	1	4.6	12	3	6	11	4	3	1	1	1	1	0	1	0	1	0.00502524	1	0	0
9	15	0	1	0	25-29	Presbyterian	1	Married/currently living together	Can read the entire sentence	2	Less than 30 minutes	0	0	0	0	0	0	0	1	0	0	3	1	1	1	1	1	1	0	1	4	12	3	6	11	4	3	1	1	0	0	0	1	0	2	-1.85514	1	0	0
9	15	0	1	0	20-24	Presbyterian	1	Married/currently living together	Can read the entire sentence	2	Less than 30 minutes	1	0	0	0	0	0	0	1	0	1	4	1	1	1	1	1	1	0	1	4.2	12	3	6	11	4	3	1	1	1	1	0	1	0	2	1.14812	1	0	0
9	15	0	1	0	15-19	Other Christian	0	Never married & never lived together	Can read the entire sentence	1	Less than 30 minutes	0	0	0	1	1	0	0	1	0	0	3	1	1	1	1	1	1	0	1	4	12	3	6	7	4	3	1	1	0	0	0	0	0	1	-1.85514	1	0	0
9	15	1	1	0	25-29	Other Christian	0	Married/currently living together	Can read the entire sentence	2	Less than 30 minutes	1	1	1	0	0	0	0	1	0	0	3	1	1	1	1	0	1	0	1	5	12	4	6	11	4	2	1	1	1	1	0	1	0	2	6.63328	1	0	0
9	15	1	1	1	20-24	Other Christian	1	Divorced/separated/widowed	Can read the entire sentence	2	Less than 30 minutes	0	0	0	0	0	0	0	1	0	0	3	1	1	1	1	0	1	0	1	5	12	4	6	13	4	3	1	1	0	0	0	0	0	2	-1.26093	1	0	0
9	15	1	1	1	30-34	Presbyterian	1	Married/currently living together	Can read the entire sentence	3-4	Less than 30 minutes	1	0	1	1	0	1	0	1	0	1	5	0	1	1	1	0	1	0	1	5	11	4	6	12	4	3	1	1	0	0	0	1	0	3	2.61723	1	0	0
9	15	1	1	0	25-29	Other Christian	0	Married/currently living together	Can read the entire sentence	3-4	30-59 minutes	0	0	0	1	1	0	0	1	1	1	4	0	1	1	1	0	2	0	1	5	12	4	6	12	4	1	1	1	1	1	0	1	0	3	-1.87493	0	1	0
9	15	1	1	1	20-24	Presbyterian	1	Married/currently living together	Can read the entire sentence	2	Less than 30 minutes	1	0	0	1	1	0	0	1	0	1	4	1	1	1	1	0	2	0	1	5	12	4	6	12	4	3	1	1	0	1	0	1	0	2	-0.954046	1	0	0
9	15	1	1	0	30-34	Other Christian	1	Divorced/separated/widowed	Can read the entire sentence	3-4	Less than 30 minutes	0	0	0	1	0	1	0	1	1	1	4	1	1	1	1	0	1	0	1	5	12	4	6	13	4	3	1	0	0	0	0	0	0	3	-1.87493	1	0	0
9	15	1	1	1	30-34	Presbyterian	1	Married/currently living together	Can read the entire sentence	3-4	Less than 30 minutes	0	0	0	1	0	1	0	1	0	1	4	1	1	1	1	0	1	0	1	5	12	4	6	13	4	3	1	1	0	1	0	1	0	3	-1.20982	1	0	0
9	15	1	1	1	20-24	Other Christian	1	Married/currently living together	Can read the entire sentence	1	Less than 30 minutes	0	0	0	1	1	0	0	1	0	0	3	1	1	1	1	0	2	0	1	5	12	4	6	12	4	3	1	1	0	1	0	1	0	1	0.0632984	1	0	0
9	15	1	1	0	25-29	Other Christian	1	Married/currently living together	Can read the entire sentence	3-4	Less than 30 minutes	1	1	0	0	0	0	0	1	0	0	3	1	1	1	1	0	1	0	1	5	12	4	6	13	4	3	1	1	0	1	0	1	0	3	0.0468125	1	0	0
9	15	0	1	0	15-19	Other Christian	0	Married/currently living together	Can read the entire sentence	1	30-59 minutes	1	0	0	1	1	0	0	1	1	1	5	0	1	1	1	0	2	0	1	5	12	4	6	13	4	3	1	1	0	1	0	1	0	1	1.51199	0	1	0
9	15	0	1	0	30-34	Catholic	0	Married/currently living together	Can read the entire sentence	3-4	1-2 hours	1	1	0	1	0	1	0	1	1	1	4	1	1	1	1	0	2	0	1	5	12	4	6	12	4	3	1	1	1	1	1	1	0	4	3.57788	0	0	1
9	15	1	1	1	20-24	Catholic	1	Married/currently living together	Can read the entire sentence	1	Less than 30 minutes	0	0	0	1	1	0	0	1	1	1	4	1	1	1	1	0	1	0	1	5	12	4	6	11	4	3	1	1	1	1	1	1	0	1	1.23283	1	0	0
9	15	1	1	0	30-34	Other	1	Married/currently living together	Cannot read simple sentence	5+	Less than 30 minutes	0	0	0	1	1	0	0	1	0	1	4	0	1	1	1	0	2	0	1	5	12	4	6	11	4	3	1	1	1	1	0	1	1	5	0.0179823	1	0	0
9	15	0	1	0	25-29	Presbyterian	1	Married/currently living together	Can read the entire sentence	3-4	30-59 minutes	1	0	0	1	1	0	0	1	0	0	3	0	1	1	1	0	1	0	1	5	12	4	6	13	4	3	1	1	0	0	0	1	0	3	0.925912	0	1	0
9	15	0	1	0	20-24	Catholic	1	Married/currently living together	Can read the entire sentence	3-4	1-2 hours	1	0	0	1	0	1	0	1	0	0	3	1	1	1	1	0	1	0	1	5	12	4	6	12	4	3	1	1	1	1	1	1	0	3	-0.255339	0	0	1
9	15	0	1	0	15-19	Catholic	1	Married/currently living together	Can read the entire sentence	1	1-2 hours	1	0	0	1	1	0	0	1	1	1	4	1	1	1	1	0	2	0	1	5	12	4	6	13	4	3	1	1	1	1	1	1	0	1	-0.215955	0	0	1
9	15	0	1	0	30-34	Catholic	1	Married/currently living together	Can read part of the sentence	3-4	30-59 minutes	1	1	0	1	0	1	0	1	1	1	4	1	1	1	1	0	2	0	1	5	12	4	6	13	4	3	1	1	0	1	1	1	1	4	1.20254	0	1	0
9	15	0	1	0	20-24	Other Christian	1	Married/currently living together	Cannot read simple sentence	2	30-59 minutes	0	0	0	1	1	0	0	1	1	0	3	1	1	1	1	0	1	0	1	5	12	4	6	11	3	3	1	1	1	0	0	1	1	2	-1.85514	0	1	0
9	15	1	1	1	20-24	Presbyterian	1	Married/currently living together	Can read the entire sentence	1	1-2 hours	0	0	0	0	0	0	0	1	0	1	4	0	1	1	0	0	0	0	1	5			6	11		2	1	1	0	0	0	1	0	1	-1.17623	0	0	1
9	15	1	1	1	20-24	Catholic	1	Married/currently living together	Can read the entire sentence	1	1-2 hours	1	0	0	1	1	0	0	1	1	1	4	0	1	1	1	0	1	0	1	5	12	4	6	11	4	3	1	1	1	1	1	1	0	1	0.286386	0	0	1
9	15	1	1	1	20-24	Other Christian	1	Married/currently living together	Can read part of the sentence	1	1-2 hours	1	1	0	1	1	0	0	1	1	1	4	0	1	1	1	0	1	0	1	5	12	3	6	10	4	3	1	1	0	0	0	1	1	1	0.647021	0	0	1
9	15	1	1	0	30-34	Presbyterian	1	Married/currently living together	Can read the entire sentence	3-4	1-2 hours	1	1	0	0	0	0	0	1	0	0	3	0	1	1	0	0	0	0	1	5	12	2	6	12		3	1	1	0	0	0	1	0	4	3.06174	0	0	1
9	15	1	1	1	15-19	Other Christian	0	Married/currently living together	Can read the entire sentence	1	Less than 30 minutes	0	0	0	1	1	0	0	1	0	1	4	1	1	1	1	0	1	0	1	5	11	3	6	12	4	3	1	1	1	1	0	1	0	1	1.21303	1	0	0
9	15	0	1	0	20-24	Presbyterian	1	Divorced/separated/widowed	Can read the entire sentence	1	Less than 30 minutes	1	1	1	0	0	0	0	1	1	1	4	0	1	1	1	1	1	0	1	4.6	11	4	6	10	4	3	1	1	0	0	0	0	0	1	2.82889	1	0	0
9	15	0	1	0	25-29	Presbyterian	1	Married/currently living together	Can read the entire sentence	2	Less than 30 minutes	0	0	0	0	0	0	0	1	0	1	4	0	1	1	1	1	2	0	1	5	11	4	6	9	4	3	1	1	0	0	0	1	0	2	-0.744785	1	0	0
9	15	0	1	0	20-24	Presbyterian	1	Married/currently living together	Can read the entire sentence	1	Less than 30 minutes	0	0	0	1	1	0	0	1	0	1	4	0	1	1	1	1	2	0	1	4.6	12	4	6	11	4	3	1	1	1	0	0	1	0	1	-0.111192	1	0	0
9	15	0	1	0	20-24	Catholic	1	Married/currently living together	Can read the entire sentence	2	Less than 30 minutes	0	0	0	1	0	1	0	1	0	1	4	1	1	1	1	1	1	0	1	4.8	9	4	6	10	4	3	1	1	1	1	1	1	0	2	-0.0796741	1	0	0
9	15	0	1	0	15-19	Presbyterian	1	Married/currently living together	Can read the entire sentence	1	Less than 30 minutes	1	0	0	0	0	0	0	1	0	1	4	1	1	1	1	1	2	0	1	4.75			6	11	4	3	1	1	0	0	0	1	0	1	-0.934248	1	0	0
9	15	1	1	0	>=35	Other Christian	1	Married/currently living together	Can read the entire sentence	3-4	Less than 30 minutes	1	1	0	1	0	1	0	1	0	1	4	1	1	1	1	0	1	0	1	5	12	4	6	13	4	3	1	1	1	1	0	1	0	4	2.89897	1	0	0
9	15	1	1	0	15-19	Presbyterian	1	Divorced/separated/widowed	Cannot read simple sentence	1	1-2 hours	0	0	0	1	1	0	0	1	1	1	4	1	1	1	1	0	1	0	1	5	12	4	6	13	4	3	1	1	0	0	0	0	1	1	-1.85514	0	0	1
9	15	1	1	0	20-24	Catholic	1	Married/currently living together	Can read the entire sentence	1	1-2 hours	1	0	0	0	0	0	0	1	0	0	3	0	1	1	1	0	1	0	1	5			6	13	4	3	1	1	1	1	1	1	0	1	0.449156	0	0	1
9	15	1	1	0	25-29	Presbyterian	1	Married/currently living together	Can read the entire sentence	2	Less than 30 minutes	0	0	0	1	0	1	0	1	0	0	3	0	1	1	1	0	1	0	1	5	12	4	6	13	4	3	1	1	1	0	0	1	0	2	-1.339	1	0	0
9	15	1	1	0	25-29	Presbyterian	1	Married/currently living together	Can read the entire sentence	2	Less than 30 minutes	0	0	0	1	0	1	0	1	0	0	3	1	1	1	1	0	1	0	1	5	12	4	6	13	4	3	1	1	1	1	0	1	0	2	0.442133	1	0	0
9	15	0	1	0	25-29	Other Christian	1	Married/currently living together	Can read the entire sentence	2	1-2 hours	1	0	0	1	0	1	0	1	0	1	5	1	1	1	1	0	1	0	1	5	11	4	6	12	4	3	1	1	1	1	0	1	0	2	0.449156	0	0	1
9	15	0	1	0	30-34	Other	1	Never married & never lived together	Cannot read simple sentence	2	1-2 hours	1	0	0	0	0	0	0	1	0	0	3	1	0	0	0	0	0	0	1	5			6			1	1	1	0	0	0	0	1	2	-1.52846	0	0	1
9	15	1	1	0	30-34	Other Christian	1	Married/currently living together	Can read the entire sentence	3-4	Less than 30 minutes	1	0	0	1	0	1	0	1	1	1	4	1	1	1	1	0	2	0	1	5	12	4	6	13	4	3	1	1	0	1	0	1	0	4	-0.849549	1	0	0
9	15	1	1	0	20-24	Other Christian	0	Married/currently living together	Can read the entire sentence	1	30-59 minutes	0	1	0	1	1	0	0	1	0	0	3	0	1	1	1	0	1	0	1	5	12	4	6	13	4	3	1	1	1	1	0	1	0	1	0.256073	0	1	0
10	16	0	1	0	25-29	Other Christian	1	Married/currently living together	Can read the entire sentence	3-4	1-2 hours	0	0	0	0	0	0	0	1	1	0	3	0	1	1	0	0	0	0	1	5	11	4	6	12		3	1	1	1	1	0	1	0	3	-1.85514	0	0	1
10	16	0	1	0	20-24	Other Christian	1	Married/currently living together	Can read part of the sentence	2	1-2 hours	0	0	0	1	1	0	0	1	1	0	2	0	1	1	1	0	2	0	1	4.8	12	4	6	12	4	3	1	1	1	1	0	1	1	2	-1.26093	0	0	1
10	16	0	1	0	25-29	Presbyterian	1	Married/currently living together	Can read the entire sentence	3-4	1-2 hours	1	0	0	0	0	0	0	1	0	1	4	0	1	1	1	0	1	0	1	4.8	12	4	6	11	4	3	1	1	1	0	0	1	0	3	-0.418109	0	0	1
10	16	0	1	0	20-24	Presbyterian	1	Married/currently living together	Can read the entire sentence	2	1-2 hours	0	0	0					1	1	1	4	1	1	1	1	0	1	0	1	5	12	4	6	11	4	3	1	1	0	0	0	1	0	2	-1.85514	0	0	1
10	16	0	1	0	20-24	Presbyterian	1	Married/currently living together	Can read the entire sentence	1	1-2 hours	0	0	0	1	1	0	0	1	1	1	4	0	1	1	1	0	1	0	1	4.8	12	4	6	11	4	3	1	0	0	0	0	1	0	1	-1.85514	0	0	1
10	16	0	1	0	15-19	Catholic	1	Married/currently living together	Can read the entire sentence	1	1-2 hours	0	0	0	1	1	0	0	1	0	0	3	0	1	1	1	0	1	0	1	5	12	4	6	12	4	3	1		0	1	1	1	0	1	-1.339	0	0	1
10	16	0	1	0	20-24	Other	1	Divorced/separated/widowed	Cannot read simple sentence	2	1-2 hours	0	0	0	0	0	0	0	1	0	1	4	0	1	0	1	0	1	0	1	4			6	5	2	1	1	1	0	0	0	0	1	2	-1.85514	0	0	1
10	16	0	1	0	15-19	Presbyterian	1	Married/currently living together	Can read the entire sentence	1	More than 2 hours	0	0	0	1	1	0	0	1	1	1	5	0	1	1	1	0	2	0	0	5	12	4	6	13	4	3	1	1	0		0	1	0	1	-1.339	0	0	0
10	16	0	1	0	20-24	Presbyterian	1	Married/currently living together	Cannot read simple sentence	2	More than 2 hours	1	0	0	0	0	0	0	1	1	0	3	0	1	1	1	0	2	0	1	4.2	12	4	5	10	1	3	1	1	0	0	0	1	1	2	-0.863348	0	0	0
10	16	0	1	0	30-34	Presbyterian	0	Married/currently living together	Can read the entire sentence	2	1-2 hours	0	0	0	0	0	0	0	1	1	0	3	0	1	1	1	0	1	0	1	4.8	12	4	6	5	4	1	1	1	0	1	0	1	0	2	-0.511115	0	0	1
10	16	0	1	0	25-29	Other Christian	1	Divorced/separated/widowed	Cannot read simple sentence	3-4	1-2 hours	0	0	0	0	0	0	0	1	0	0	3	0	1	1	1	0	1	0	1	5			6	12	4	3	1	1	0	0	0	0	1	3	-0.744785	0	0	1
10	16	1	1	0	15-19	Catholic	1	Never married & never lived together	Can read part of the sentence	1	30-59 minutes	0	0	0	1	0	1	0	1	0	0	2	1	1	1	0	0	0	0	1	5	12	4	6	13		3	1	1	0	0	1	0	1	1	-1.87493	0	1	0
10	16	1	1	0	15-19	Catholic	1	Divorced/separated/widowed	Cannot read simple sentence	2	30-59 minutes	1	0	0	1	0	1	0	1	0	0	3	1	1	1	1	0	1	0	1	5	12	4	6	13	4	3	1	1	0	0	1	0	1	2	-1.54826	0	1	0
10	16	1	1	0	20-24	Other Christian	0	Married/currently living together	Can read part of the sentence	3-4	1-2 hours	1	0	0	1	1	0	0	1	1	1	4	1	1	1	1	0	1	0	1	5	12	4	6	13	4	3	1	1	0	1	0	1	1	3	2.04772	0	0	1
10	16	1	1	0	25-29	Other Christian	1	Married/currently living together	Can read the entire sentence	3-4	1-2 hours	0	0	0	1	1	0	0	1	0	0	3	1	1	1	1	0	1	0	1	5	12	4	6	13	4	3	1	1	0	1	0	1	0	3	-1.19602	0	0	1
10	16	1	1	1	25-29	Presbyterian	1	Married/currently living together	Can read the entire sentence	3-4	30-59 minutes	0	0	0	0	0	0	0	1	0	0	3	0	1	1	1	0	1	0	1	5	12	4	6	12	4	3	1	1	0	0	0	1	0	4	-1.19602	0	1	0
10	16	1	1	0	25-29	Other Christian	1	Married/currently living together	Cannot read simple sentence	3-4	1-2 hours	0	0	0	1	1	0	0	1	1	1	4	1	1	1	1	0	3	0	1	5	12	4	6	12	4	3	1	1	1	1	0	1	1	3	-1.87493	0	0	1
10	16	1	1	1	20-24	Presbyterian	1	Married/currently living together	Can read the entire sentence	2	1-2 hours	0	0	0	1	1	0	0	1	0	0	3	1	1	1	1	0	1	0	1	5	12	4	6	12	4	3	1	1	0	1	0	1	0	2	-0.576228	0	0	1
10	16	1	1	0	30-34	Other Christian	1	Married/currently living together	Can read part of the sentence	5+	Less than 30 minutes	1	0	0	1	1	0	0	1	0	0	1	0	0	0	1	0	2	0	1	5	8	4	6		4	2	1	0	1	1	0	1	1	6	-1.54826	1	0	0
10	16	1	1	0	20-24	Catholic	1	Divorced/separated/widowed	Can read the entire sentence	1	30-59 minutes	1	0	0	0	0	0	0	1	1	1	5	0	1	1	1	0	1	0	1	4.75			6	9	4	3	1	1	0	0	1	0	0	1	-0.437906	0	1	0
10	16	1	1	0	20-24	Other Christian	1	Divorced/separated/widowed	Can read the entire sentence	1	30-59 minutes	1	0	0	0	0	0	0	1	1	1	4	1	1	1	1	0	2	1	1	5			5	10	4	2	1	1	0	0	0	0	0	1	-1.54826	0	1	0
10	16	1	1	0	30-34	Presbyterian	1	Married/currently living together	Can read the entire sentence	3-4	30-59 minutes	0	0	0	1	0	1	0	1	0	1	4	0	1	1	1	0	1	1	1	5	11	3	6	11	4	3	1	1	0	1	0	1	0	4	-1.87493	0	1	0
10	16	0	1	0	30-34	Presbyterian	1	Married/currently living together	Cannot read simple sentence	5+	Less than 30 minutes	1	0	0	0	0	0	0	1	0	0	2	0	1	1	1	1	1	0	1	5	12	4	6	11	4	3	1	0	0	0	0	1	1	5	-0.418109	1	0	0
10	16	0	1	0	20-24	Other Christian	1	Married/currently living together	Cannot read simple sentence	3-4	Less than 30 minutes	1	0	0	0	0	0	0	1	1	0	3	0	1	1	1	0	1	0	1	5	12	4	6	12	4	3	1	1	0	0	0	1	1	4	-1.52846	1	0	0
10	16	0	1	0	15-19	Presbyterian	1	Married/currently living together	Cannot read simple sentence	1	Less than 30 minutes	0	0	0	0	0	0	0	1	1	0	2	0	1	1	1	0	1	0	1	5			6	10	4	3	1	0	0	0	0	1	1	1	-1.17623	1	0	0
10	16	0	1	0	25-29	Presbyterian	1	Married/currently living together	Cannot read simple sentence	3-4	Less than 30 minutes	1	0	0	0	0	0	0	1	1	0	2	0	1	1	1	0	1	0	1	5	12	4	6	12	4	3	1	0	0	0	0	1	1	3	-0.347208	1	0	0
10	16	0	1	0	30-34	Presbyterian	1	Married/currently living together	Can read part of the sentence	5+	30-59 minutes	1	0	0	0	0	0	0	1	0	0	2	0	1	1	1	1	2	0	1	5	12	4	6	13	4	3	1	1	1	1	0	1	1	6	0.925912	0	1	0
10	16	0	1	0	30-34	Catholic	1	Married/currently living together	Cannot read simple sentence	5+	30-59 minutes	0	0	0	0	0	0	0	1	1	1	6	1	1	1	1	1	2	0	1	5	12	4	6	13	4	3	1	1	1	1	1	1	1	5	-0.744785	0	1	0
10	16	0	1	0	30-34	Catholic	1	Divorced/separated/widowed	Can read the entire sentence	5+	30-59 minutes	1	0	0	0	0	0	0	1	1	1	5	0	1	1	1	1	2	0	1	5			6	13	4	3	1	1	0	0	1	0	0	5	0.215485	0	1	0
10	16	0	1	0	>=35	Other Christian	1	Married/currently living together	Can read the entire sentence	5+	30-59 minutes	1	0	0	1	1	0	0	1	1	1	5	1	1	1	1	1	2	0	1	4.8	12	4	6	13	4	3	1	1	1	0	0	1	0	5	-0.269137	0	1	0
10	16	0	1	0	20-24	Catholic	1	Married/currently living together	Can read the entire sentence	3-4	30-59 minutes	0	0	0	0	0	0	0	1	0	0	3	0	1	1	1	1	2	0	1	5	12	4	6	10	4	3	1	1	0	0	1	1	0	3	-1.85514	0	1	0
10	16	1	1	0	20-24	Presbyterian	1	Married/currently living together	Can read the entire sentence	2	1-2 hours	1	0	0	0	0	0	0	1	0	1	4	1	1	1	1	0	1	0	1	5			6	12	4	1	1	1	0	1	0	1	0	2	-0.333409	0	0	1
10	16	1	1	1	>=35	Other Christian	1	Married/currently living together	Can read the entire sentence	5+	1-2 hours	1	0	0	1	0	1	0	1	1	1	6	1	1	1	1	0	1	0	1	5	12	4	6	9	4	3	1	1	1	1	0	1	0	7	-0.347208	0	0	1
10	16	1	1	1	25-29	Other Christian	1	Divorced/separated/widowed	Can read part of the sentence	5+	Less than 30 minutes	1	0	0	1	1	0	0	1	0	0	3	1	1	1	1	0	1	0	1	5			6	11	4	3	1	1	0	0	0	0	1	6	-1.54826	1	0	0
10	16	1	1	0	30-34	Presbyterian	1	Married/currently living together	Cannot read simple sentence	5+	More than 2 hours	1	0	0	1	1	0	0	1	0	1	5	0	1	1	1	0	1	0	1	5	12	4	6	11	4	3	1	1	1	1	0	1	1	5	-0.934248	0	0	0
10	16	1	1	1	15-19	Presbyterian	1	Married/currently living together	Can read part of the sentence	1	Less than 30 minutes	0	0	0	1	1	0	0	1	0	1	5	1	1	1	1	0	1	0	1	5			6	13	4	0	1	1	1	0	0	1	1	1	0.534122	1	0	0
10	16	1	1	0	25-29	Catholic	1	Married/currently living together	Can read part of the sentence	2	Less than 30 minutes	1	0	0	1	0	1	0	1	0	0	3	0	1	1	1	0	1	0	1	5			6	13	4	3	1	1	1	1	1	1	1	2	-1.54826	1	0	0
10	16	1	1	1	30-34	Other Christian	1	Married/currently living together	Cannot read simple sentence	3-4	30-59 minutes	1	0	0	0	0	0	0	1	0	0	1	1	1	1	1	0	1	0	1	5	12	4	6	13	4	3	1	1	0	1	0	1	1	4	-1.03212	0	1	0
10	16	1	1	1	>=35	Presbyterian	1	Married/currently living together	Can read the entire sentence	5+	Less than 30 minutes	1	0	0	1	1	0	0	1	1	1	4	1	1	1	1	0	2	0	1	5	12	4	6	12	4	3	1	1	1	1	0	1	0	5	-0.353206	1	0	0
10	16	1	1	1	20-24	Other Christian	1	Married/currently living together	Can read the entire sentence	2	Less than 30 minutes	1	0	0	0	0	0	0	1	0	0	3	1	1	1	1	0	1	0	1	5	11	4	6	13	4	2	1	1	1	1	0	1	0	2	0.280387	1	0	0
10	16	0	1	0	30-34	Presbyterian	0	Married/currently living together	Can read the entire sentence	5+	30-59 minutes	0	0	0	0	0	0	0	1	0	1	4	0	1	1	1	0	2	0	1	5	12	4	6	13	3	3	1	1	1	1	0	1	0	5	0.716689	0	1	0
10	16	0	1	0	15-19	Presbyterian	0	Never married & never lived together	Cannot read simple sentence	1	30-59 minutes	0	0	0	1	1	0	0	1	0	0	2	0	1	1	0	0	0	0	1	4	12	0	6	10		3	1	1	0	0	0	0	1	1	-1.339	0	1	0
10	16	0	1	0	30-34	Presbyterian	1	Married/currently living together	Can read the entire sentence	3-4	30-59 minutes	0	0	0	1	0	1	0	1	0	1	4	1	1	1	1	0	2	0	1	5	12	4	6	13	4	3	1	1	1	1	0	1	0	4	-0.744785	0	1	0
10	16	0	1	0	30-34	Presbyterian	0	Married/currently living together	Can read the entire sentence	3-4	30-59 minutes	0	0	0	1	1	0	0	1	0	1	4	0	1	1	1	0	1	0	1	5	12	4	6	13	4	3	1	1	1	1	0	1	0	3	-1.26093	0	1	0
10	16	0	1	0	>=35	Other Christian	0	Married/currently living together	Can read the entire sentence	5+	30-59 minutes	1	0	0	1	1	0	0	1	0	1	5	0	1	1	0	0	0	0	1	5	12	4	6	12		3	1	1	1	0	0	1	0	6	-1.52846	0	1	0
10	16	0	1	0	25-29	Presbyterian	1	Married/currently living together	Can read the entire sentence	3-4	30-59 minutes	1	0	0	0	0	0	0	1	0	0	3	0	1	1	1	1	3	0	1	4.8	12	3	6	11	4	3	1	1	0	1	0	1	0	4	-0.378725	0	1	0
10	16	0	1	0	20-24	Other Christian	1	Married/currently living together	Cannot read simple sentence	3-4	30-59 minutes	1	0	0	1	1	0	0	1	0	1	4	0	1	1	1	1	2	0	1	4.2	12	3	6	11	4	3	1	1	1	1	0	1	1	3	-0.418109	0	1	0
10	16	0	1	0	15-19	Other Christian	1	Divorced/separated/widowed	Can read the entire sentence	1	1-2 hours	1	0	0	0	0	0	0	1	1	0	3	0	1	1	1	1	2	0	1	4.75			6	11	4	3	1	1	1	1	0	0	0	1	0.364456	0	0	1
10	16	0	1	0	30-34	Other Christian	1	Married/currently living together	Can read the entire sentence	3-4	30-59 minutes	0	0	0	0	0	0	0	1	0	0	3	0	1	1	1	1	4	0	1	5	12	3	6	11	4	3	1	1	1	1	0	1	0	4	-0.660086	0	1	0
10	16	0	1	0	30-34	Presbyterian	1	Married/currently living together	Can read the entire sentence	5+	More than 2 hours	1	0	0	0	0	0	0	1	1	1	4	0	1	1	1	1	2	0	1	4.4	12	3	6	11	4	3	1	1	1	1	0	1	0	6	0.260801	0	0	0
10	16	1	1	0	30-34	Presbyterian	1	Married/currently living together	Can read the entire sentence	2	Less than 30 minutes	0	0	0	0	0	0	0	1	0	1	5	1	1	1	0	0	0	0	1	5			6	12		1	1	1	0	1	0	1	0	2	-0.693682	1	0	0
10	16	1	1	1	20-24	Other Christian	1	Married/currently living together	Can read the entire sentence	3-4	Less than 30 minutes	0	0	0	1	0	1	0	1	0	1	4	0	1	1	1	0	1	0	1	5	12	4	6	12	4	3	1	1	0	1	0	1	0	3	1.21303	1	0	0
10	16	1	1	0	>=35	Other Christian	1	Married/currently living together	Cannot read simple sentence	5+	Less than 30 minutes	1	0	0	1	1	0	0	1	0	1	4	1	1	1	1	0	2	0	1	5	12	4	6	12	4	3	1	1	0	1	0	1	1	7	-0.883145	1	0	0
10	16	1	1	0	20-24	Other Christian	1	Married/currently living together	Can read the entire sentence	1	Less than 30 minutes	1	0	0	1	1	0	0	1	0	1	4	1	1	1	1	0	1	0	1	5	12	4	6	12	4	3	1	1	1	1	0	1	0	1	-0.204235	1	0	0
10	16	1	1	0	20-24	Other Christian	1	Married/currently living together	Can read the entire sentence	2	Less than 30 minutes	1	0	0	1	1	0	0	1	0	0	3	1	1	0	0	0	0	0	1	4.25	12	4	6	3		3	1	1	1	1	0	1	0	2	-1.54826	1	0	0
10	16	1	1	0	15-19	Other Christian	1	Never married & never lived together	Can read the entire sentence	1	Less than 30 minutes	1	1	0	1	1	0	0	1	0	0	3	1	1	1	1	0	2	1	1	5	11	3	6	10	4	3	1	1	0	0	0	0	0	1	3.55809	1	0	0
10	16	1	1	0	25-29	Presbyterian	1	Married/currently living together	Cannot read simple sentence	2	Less than 30 minutes	1	0	0	0	0	0	0	1	0	1	4	0	1	1	1	0	1	0	1	5			5	10	4	3	1	1	0	0	0	1	1	2	-1.54826	1	0	0
10	16	1	1	1	25-29	Presbyterian	1	Married/currently living together	Cannot read simple sentence	3-4	1-2 hours	1	0	0	1	0	1	0	1	0	0	2	0	1	1	1	0	1	0	1	5	12	4	6	11	4	3	1	1	1	1	0	1	1	4	0.866466	0	0	1
10	16	1	1	0	25-29	Presbyterian	1	Married/currently living together	Can read the entire sentence	1	More than 2 hours	1	1	0	1	0	1	0	1	1	0	3	1	1	1	1	0	2	0	1	5	12	4	6	12	4	3	1	1	1	1	0	1	0	1	3.55809	0	0	0
10	16	1	1	1	20-24	Catholic	0	Married/currently living together	Cannot read simple sentence	2	Less than 30 minutes	0	0	0	1	1	0	0	1	0	0	3	0	1	1	1	0	1	0	1	5	12	4	6	12	4	3	1	1	1	1	1	1	1	2	-1.87493	1	0	0
10	16	0	1	0	30-34	Other Christian	1	Married/currently living together	Cannot read simple sentence	5+	1-2 hours	0	0	0	0	0	0	0	1	0	0	3	0	1	1	1	0	1	0	1	5	12	4	6	13	4	0	1	1	0	0	0	1	1	5	-0.679883	0	0	1
10	16	0	1	0	25-29	Presbyterian	1	Married/currently living together	Cannot read simple sentence	3-4	More than 2 hours	0	0	0	1	1	0	0	1	1	1	6	0	1	1	1	0	2	0	1	5	12	4	6	13	4	2	1	1	0	0	0	1	1	4	-0.693682	0	0	0
10	16	0	1	0	20-24	Presbyterian	1	Married/currently living together	Can read part of the sentence	2	1-2 hours	1	0	0	1	1	0	0	1	0	1	4	0	1	1	1	0	1	0	1	5	12	4	6	13	4	1	1	1	0	0	0	1	1	2	0.311905	0	0	1
10	16	0	1	0	15-19	Presbyterian	1	Married/currently living together	Cannot read simple sentence	1	1-2 hours	0	0	0	1	1	0	0	1	0	0	3	0	1	1	1	0	1	0	1	5	12	4	6	13	4	2	1	1	0	0	0	1	1	1	0.696892	0	0	1
10	16	0	1	0	>=35	Other Christian	1	Married/currently living together	Cannot read simple sentence	5+	1-2 hours	1	0	0	1	1	0	0	1	0	0	3	0	1	1	1	0	1	0	1	5	12	4	5	13	4	0	1	1	0	0	0	1	1	7	-1.54826	0	0	1
10	16	0	1	0	20-24	Presbyterian	1	Married/currently living together	Cannot read simple sentence	2	1-2 hours	0	0	0	1	1	0	0	1	1	1	4	0	1	1	1	0	2	0	1	5	12	3	6	13	4	0	1	1	0	0	0	1	1	2	-1.35879	0	0	1
10	16	0	1	0	20-24	Other Christian	1	Married/currently living together	Cannot read simple sentence	2	30-59 minutes	1	0	0	0	0	0	0	1	0	0	2	0	1	1	1	0	1	0	1	4.75			5	13	4	3	1	1	1	1	0	1	1	2	-1.03212	0	1	0
10	16	0	1	0	20-24	Other Christian	1	Married/currently living together	Can read the entire sentence	2	30-59 minutes	1	0	0	1	1	0	0	1	0	1	4	0	1	1	1	0	1	0	1	5	12	4	6	13	4	3	1	1	1	1	0	1	0	2	0.227205	0	1	0
10	16	0	1	0	20-24	Other Christian	1	Divorced/separated/widowed	Can read the entire sentence	3-4	30-59 minutes	0	0	0	0	0	0	0	1	0	0	3	1	1	1	1	0	1	0	1	5			6	13	4	3	1	1	0	0	0	0	0	3	0.0377795	0	1	0
10	16	0	1	0	15-19	Presbyterian	1	Married/currently living together	Cannot read simple sentence	1	1-2 hours	0	0	0	1	1	0	0	1	0	1	4	0	1	1	1	0	1	0	1	5	12	4	6	13	4	3	1	1	0	0	0	1	1	1	-1.17623	0	0	1
10	16	0	1	0	20-24	Presbyterian	1	Married/currently living together	Cannot read simple sentence	2	30-59 minutes	1	0	0	1	1	0	0	1	0	0	3	0	1	1	1	0	1	0	1	5	12	4	6	13	4	3	1	1	0	1	0	1	1	2	-1.01232	0	1	0
10	16	1	1	0	15-19	Presbyterian	1	Married/currently living together	Can read part of the sentence	1	30-59 minutes	0	0	0	0	0	0	0	1	0	1	4	1	1	1	1	0	2	0	1	4.25			6	8	4	2	1	1	1	1	0	1	1	1	-1.35879	0	1	0
10	16	1	1	0	15-19	Catholic	1	Married/currently living together	Can read the entire sentence	1	30-59 minutes	0	0	0	0	0	0	0	1	1	1	5	0	1	1	1	0	1	0	1	5			6	11	4	3	1	1	0	1	1	1	0	1	-1.339	0	1	0
10	16	1	1	0	15-19	Presbyterian	1	Never married & never lived together	Can read the entire sentence	1	30-59 minutes	0	0	0	0	0	0	0	1	0	0	2	0	1	1	1	0	1	0	1	5			6	11	4	3	1	1	0	1	0	0	0	1	-1.26093	0	1	0
10	16	1	1	0	30-34	Other Christian	1	Married/currently living together	Can read part of the sentence	3-4	30-59 minutes	0	0	0	1	0	1	0	1	0	1	4	1	1	1	1	0	1	0	1	5	12	4	6	12	4	3	1	1	1	1	0	1	1	3	-1.339	0	1	0
10	16	1	1	0	20-24	Other Christian	1	Married/currently living together	Can read part of the sentence	2	More than 2 hours	0	1	0	1	0	1	0	1	0	0	1	0	1	1	1	0	1	0	1	4.75			6	11	4	3	1	1	1	1	0	1	1	2	0.151576	0	0	0
10	16	1	1	1	15-19	Presbyterian	1	Married/currently living together	Can read the entire sentence	2	1-2 hours	1	1	0	1	0	1	0	1	0	0	1	0	1	1	1	0	1	1	1	5	12	4	6	12	4	3	1	1	0	0	0	1	0	2	3.55809	0	0	1
10	16	1	1	0	20-24	Presbyterian	1	Married/currently living together	Can read the entire sentence	2	1-2 hours	1	0	0	1	1	0	0	1	0	1	4	1	1	1	1	0	2	0	1	5	12	4	6	11	4	2	1	1	1	1	0	1	0	2	0.906115	0	0	1
10	16	1	1	0	>=35	Other Christian	1	Married/currently living together	Can read the entire sentence	5+	1-2 hours	1	0	0	1	1	0	0	1	0	0	3	1	1	1	1	0	3	0	1	5	12	4	6	13	4	3	1	1	1	0	0	1	0	5	-0.204235	0	0	1
10	16	1	1	1	25-29	Catholic	1	Married/currently living together	Can read the entire sentence	3-4	30-59 minutes	1	0	0	1	1	0	0	1	1	1	5	0	1	1	1	0	1	0	1	5			6	9	4	3	1	1	0	1	1	1	0	3	-0.914662	0	1	0
10	16	1	1	0	20-24	Presbyterian	1	Married/currently living together	Can read the entire sentence	2	1-2 hours	1	0	0	1	0	1	0	1	1	1	4	1	1	1	1	0	1	0	1	5	12	4	6	12	4	0	1	1	1	1	0	1	0	2	-0.437906	0	0	1
10	16	1	1	0	20-24	Other Christian	1	Married/currently living together	Cannot read simple sentence	1	30-59 minutes	1	0	0	1	1	0	0	1	0	0	3	0	1	1	1	0	1	0	1	5			6	10	4	3	1	1	0	1	0	1	1	1	-0.249551	0	1	0
11	37	1	0	0	20-24	Presbyterian	1	Never married & never lived together	Can read the entire sentence	1	1-2 hours	0	1	0	0	0	0	0	1	0	1	4	0	1	1	1	0	1	0	1	5			6	11	4	3	1	1	0	0	0	0	0	1	2.14899	0	0	1
11	37	1	0	0	15-19	Other Christian	1	Never married & never lived together	Can read the entire sentence	1	1-2 hours	1	0	0	1	1	0	0	1	1	0	3	0	1	1	1	0	1	0	1	4.6	12	4	6	12	4	3	1	1	1	1	0	0	0	1	-0.367005	0	0	1
11	37	1	0	0	15-19	Other Christian	1	Married/currently living together	Cannot read simple sentence	1	More than 2 hours	0	0	0	1	1	0	0	1	0	1	4	0	1	1	1	0	1	0	1	4.2	12	4	6	11	4	3	1	1	1	1	0	1	1	1	-1.85514	0	0	0
11	37	1	0	0	15-19	Other Christian	1	Married/currently living together	Can read the entire sentence	1	1-2 hours	0	0	0	0	0	0	0	1	0	1	4	1	1	1	1	0	1	0	1	4.25			6	12	3	3	1	1	1	1	0	1	0	1	-0.511115	0	0	1
11	37	0	0	0	>=35	Catholic	1	Married/currently living together	Can read the entire sentence	5+	1-2 hours	0	0	0	0	0	0	0	1	0	1	4	0	1	1	1	0	2	0	1	5			6	13	4	3	1	1	0	1	1	1	0	6	-0.556431	0	0	1
11	37	0	0	0	25-29	Catholic	1	Married/currently living together	Cannot read simple sentence	5+	1-2 hours	1	0	0	0	0	0	0	1	0	1	5	0	1	1	1	0	3	0	1	5			6	13	4	3	1	1	1	0	1	1	1	5	-1.52846	0	0	1
11	37	0	0	0	20-24	Other Christian	1	Married/currently living together	Can read the entire sentence	2	1-2 hours	1	0	0	0	0	0	0	1	0	0	3	1	1	1	1	0	1	0	1	5	12	3	6	13	4	3	1	1	0	0	0	1	0	2	-1.01232	0	0	1
11	37	0	0	0	15-19	Other Christian	1	Never married & never lived together	Can read the entire sentence	1	1-2 hours	1	1	0	0	0	0	0	1	0	0	1	0	1	1	1	0	1	0	1	4.25			6	12	4	3	1	1	0	0	0	0	0	1	2.26538	0	0	1
11	37	1	0	0	20-24	Other Christian	1	Married/currently living together	Cannot read simple sentence	2	30-59 minutes	1	0	0	1	0	1	0	1	1	1	4	0	1	1	1	0	1	0	1	5	3	4	6	11	4	3	1	1	0	1	0	1	1	2	-1.54826	0	1	0
11	37	1	0	1	30-34	Other Christian	0	Married/currently living together	Cannot read simple sentence	5+	Less than 30 minutes	1	0	0	1	0	1	0	1	1	1	4	1	1	1	1	0	1	0	1	5	11	3	6	11	4	3	1	1	1	1	0	1	1	7	-1.54826	1	0	0
11	37	1	0	0	15-19	Other Christian	1	Married/currently living together	Can read the entire sentence	1	30-59 minutes	0	0	0	1	1	0	0	1	0	0	3	0	1	1	1	0	1	0	1	4.2	11	1	6	9	2	3	1	1	0	0	0	1	0	1	0.553919	0	1	0
11	37	1	0	0	20-24	Other Christian	1	Married/currently living together	Can read the entire sentence	1	1-2 hours	0	0	0	1	0	1	0	1	1	1	4	0	1	1	0	0	0	0	1	5	12	4	6	12		3	1	1	1	1	0	1	0	1	-1.17623	0	0	1
11	37	1	0	0	30-34	Other Christian	0	Married/currently living together	Cannot read simple sentence	3-4	30-59 minutes	1	1	0	0	0	0	0	1	0	0	2	1	1	1	1	0	1	0	1	5	12	4	5	12	3	2	1	1	1	1	0	1	1	4	-0.6123	0	1	0
11	37	0	0	0	15-19	Other Christian	1	Never married & never lived together	Can read the entire sentence	1	30-59 minutes	0	0	0	0	0	0	0	1	0	0	3	0	1	1	1	0	1	0	1	5			6	11	4	3	1	1	0	0	0	0	0	1	-1.85514	0	1	0
11	37	0	0	0	15-19	Catholic	1	Married/currently living together	Can read the entire sentence	1	30-59 minutes	1	0	0	0	0	0	0	1	0	0	3	0	1	1	1	0	1	0	1	5			6	11	4	3	1	1	0	0	1	1	0	1	-0.863348	0	1	0
11	37	0	0	0	20-24	Other Christian	1	Never married & never lived together	Can read the entire sentence	1	30-59 minutes	0	0	0	0	0	0	0	1	0	0	3	0	1	1	1	0	1	1	1	5			6	11	4	3	1	1	0	0	0	0	0	1	2.33505	0	1	0
11	37	0	0	0	25-29	Other Christian	1	Married/currently living together	Can read the entire sentence	5+	30-59 minutes	1	0	0	0	0	0	0	1	0	1	4	0	1	1	1	0	1	1	1	5			6	11	4	3	1	1	0	0	0	1	0	6	2.66172	0	1	0
11	37	0	0	0	20-24	Other Christian	1	Married/currently living together	Cannot read simple sentence	1	30-59 minutes	0	0	0	1	0	1	0	1	1	1	4	0	1	1	1	0	1	1	1	5			3	12	4	3	1	1	0	1	0	1	1	1	0.122479	0	1	0
12	38	1	0	0	20-24	Other Christian	1	Married/currently living together	Can read the entire sentence	2	Less than 30 minutes	0	0	0	1	0	1	0	1	1	1	4	1	1	1	1	0	2	0	1	5	11	3	6	13	4	3	1	1	1	1	0	1	0	2	0.122479	1	0	0
12	38	1	0	0	20-24	Other Christian	1	Married/currently living together	Can read the entire sentence	2	Less than 30 minutes	0	1	1	0	0	0	0	1	0	1	4	1	1	1	1	0	1	0	1	5	12	4	6	12	4	3	1	1	0	1	0	1	0	2	6.26722	1	0	0
12	38	1	0	0	25-29	Other Christian	1	Married/currently living together	Can read the entire sentence	2	Less than 30 minutes	0	0	0	1	1	0	0	1	0	0	3	1	1	1	1	0	1	0	1	5	12	4	6	12	4	3	1	1	0	1	0	1	0	2	1.10724	1	0	0
12	38	1	0	1	20-24	Other Christian	1	Married/currently living together	Can read the entire sentence	2	Less than 30 minutes	1	1	0	1	1	0	0	1	1	0	3	0	1	1	1	0	2	0	1	5	11	4	6	13	4	3	1	1	1	1	0	1	0	2	1.81414	1	0	0
12	38	1	0	0	>=35	Presbyterian	1	Married/currently living together	Can read the entire sentence	5+	Less than 30 minutes	0	1	1	1	1	0	0	1	0	0	3	0	1	1	1	0	1	0	1	5	12	3	6	10	4	3	1	1	0	0	0	1	0	5	6.2868	1	0	0
12	38	0	0	0	25-29	Other Christian	1	Married/currently living together	Can read the entire sentence	2	Less than 30 minutes	1	0	0	0	0	0	0	1	0	0	3	0	1	1	1	1	2	0	1	5			6	12	4	3	1	1	0	0	0	1	0	2	-0.934248	1	0	0
12	38	1	0	0	>=35	Presbyterian	0	Married/currently living together	Can read the entire sentence	5+	Less than 30 minutes	1	1	0	1	0	1	0	1	0	1	5	0	1	1	1	0	2	0	1	5	12	4	6	13	4	3	1	1	1	1	0	1	0	5	1.81414	1	0	0
12	38	0	0	0	20-24	Other Christian	1	Married/currently living together	Can read the entire sentence	1	Less than 30 minutes	0	0	0	1	1	0	0	1	1	1	4	1	1	1	1	1	2	0	1	4.8	12	4	6	13	4	3	1	1	0	0	0	1	0	1	0.599235	1	0	0
12	38	1	0	0	20-24	Other Christian	1	Married/currently living together	Can read the entire sentence	1	Less than 30 minutes	0	0	0	1	1	0	0	1	0	0	1	0	1	1	1	0	1	0	1	5			6	11	4	3	1	1	1	1	0	1	0	1	-0.0994714	1	0	0
12	38	0	0	0	25-29	Other Christian	1	Married/currently living together	Can read the entire sentence	3-4	Less than 30 minutes	1	0	0	0	0	0	0	1	1	1	4	0	1	1	1	1	2	0	1	4.8	11	4	6	10	4	3	1	1	1	0	0	1	0	3	-0.255339	1	0	0
12	38	1	0	0	20-24	Presbyterian	1	Married/currently living together	Can read the entire sentence	2	Less than 30 minutes	0	1	0	0	0	0	0	1	0	1	4	1	1	1	1	0	1	0	1	4.75			6	11	4	1	1		0	1	0	1	0	2	2.12106	1	0	0
12	38	0	0	0	20-24	Catholic	1	Married/currently living together	Can read part of the sentence	2	Less than 30 minutes	0	0	0	1	0	1	0	1	0	1	4	0	1	1	1		3	0	0	5	12	2	6	11	1	3	1	1	0		1	1	1	2	-1.85514	1	0	0
12	38	1	0	0	20-24	Other Christian	1	Married/currently living together	Can read the entire sentence	2	Less than 30 minutes	1	1	0	1	0	1	0	1	0	0	3	0	1	0	1	0	1	0	1	5	8	4	6	9	4	0	1	1	0	1	0	1	0	2	3.55809	1	0	0
12	38	0	0	0	30-34	Other Christian	1	Married/currently living together	Can read part of the sentence	3-4	Less than 30 minutes	0	0	0	1	1	0	0	1	1	1	4	0	1	1	1		2	0	1	5	9	1	5	10	2	3	1	1	0	0	0	1	1	3	1.65614	1	0	0
12	38	1	0	0	20-24	Other Christian	0	Married/currently living together	Can read the entire sentence	1	Less than 30 minutes	1	1	1	1	0	1	0	1	1	1	6	0	1	1	1	0	1	0	1	5	11	4	6	9	4	3	1	0	0	1	0	1	0	1	4.38133	1	0	0
12	38	0	0	0	20-24	Other Christian	1	Married/currently living together	Can read the entire sentence	1	Less than 30 minutes	0	0	0	1	1	0	0	1	0	1	4	0	1	1	1		3	0	1	4.8	11	2	5	11	3	3	1	1	0	0	0	1	0	1	2.33505	1	0	0
12	38	1	0	0	15-19	Other Christian	1	Never married & never lived together	Can read the entire sentence	1	Less than 30 minutes	0	0	0	1	1	0	0	1	0	1	4	1	1	1	1	0	1	0	1	5	12	4	6	12	4	3	1	1	0	0	0	0	0	1	0.00502524	1	0	0
12	38	0	0	0	25-29	Other Christian	1	Married/currently living together	Can read the entire sentence	2	Less than 30 minutes	1	0	0	0	0	0	0	1	0	0	3	0	1	1	1		2	0	1	5	11	1	6	12	0	3	1	1	0	0	0	1	0	2	-0.863348	1	0	0
12	38	1	0	0	15-19	Other Christian	0	Never married & never lived together	Can read the entire sentence	1	Less than 30 minutes	0	0	0	0	0	0	0	1	0	1	4	1	1	1	1	0	1	0	1	5			6	12	4	2	1	0	0	0	0	0	0	1	0.638619	1	0	0
12	38	0	0	0	25-29	Other Christian	1	Married/currently living together	Can read the entire sentence	2	Less than 30 minutes	1	0	0	1	1	0	0	1	1	1	4	1	1	1	1	0	2	0	1	5	12	3	6	13	4	3	1	1	1	1	0	1	0	2	4.14326	1	0	0
12	38	1	0	0	25-29	Other Christian	1	Married/currently living together	Cannot read simple sentence	2	Less than 30 minutes	0	0	0	0	0	0	0	1	0	0	3	0	1	1	1	0	3	0	1	5	12	4	6	11	4	3	1	1	1	1	0	1	1	2	-0.530912	1	0	0
12	38	0	0	0	20-24	Other Christian	1	Never married & never lived together	Can read the entire sentence	1	Less than 30 minutes	0	1	0	1	0	1	0	1	0	0	3	0	1	1	1	0	2	0	1	5	12	3	6	11	4	3	1	1	0	0	0	0	0	1	2.5861	1	0	0
12	38	1	0	0	30-34	Other Christian	1	Married/currently living together	Can read the entire sentence	3-4	Less than 30 minutes	0	1	0	1	1	0	0	1	0	0	2	1	1	1	1	0	2	0	1	5	12	4	6	13	4	3	1	1	0	0	0	1	0	3	2.6372	1	0	0
12	38	0	0	0	25-29	Catholic	0	Married/currently living together	Can read the entire sentence	2	30-59 minutes	0	0	0	0	0	0	0	1	0	1	4	1	1	1	1	0	1	0	1	4.8	12	3	6	13	4	3	1	1	1	1	1	1	0	2	1.2247	0	1	0
12	38	1	0	0	>=35	Other	1	Never married & never lived together	Can read the entire sentence	5+	Less than 30 minutes	0	0	0	0	0	0	0	1	0	0	1	0	1	1	1	0	1	0	1	4.2	12	4	4	12	4	3	1	1	0	0	0	0	0	5	-1.35879	1	0	0
12	38	0	0	0	20-24	Catholic	0	Married/currently living together	Can read the entire sentence	1	Less than 30 minutes	0	0	0	0	0	0	0	1	1	1	5	1	1	1	1	0	2	0	1	5			6	10	4	3	1	1	1	1	1	1	0	1	1.2247	1	0	0
12	38	1	0	1	30-34	Other Christian	1	Married/currently living together	Can read the entire sentence	2	Less than 30 minutes	0	0	0	1	1	0	0	1	0	1	4	0	1	1	1	0	1	0	1	5	12	4	6	10	4	3	1	1	1	1	0	1	0	2	-0.530912	1	0	0
12	38	0	0	0	15-19	Other Christian	1	Never married & never lived together	Cannot read simple sentence	1	More than 2 hours	1	1	0	1	1	0	0	1	0	1	4	0	1	1	1	1	2	0	1	5	12	3	6	10	4	3	1	1	0	0	0	0	1	1	2.94429	0	0	0
12	38	1	0	0	20-24	Other Christian	1	Divorced/separated/widowed	Can read the entire sentence	2	Less than 30 minutes	0	1	0	1	0	1	0	1	0	1	4	0	1	1	1	0	1	0	1	5	12	4	6	11	4	3	1	1	0	0	0	0	0	2	-0.279864	1	0	0
12	38	0	0	0	15-19	Catholic	1	Divorced/separated/widowed	Can read the entire sentence	1	More than 2 hours	1	1	0	1	0	1	0	1	0	0	3	0	1	1	1	1	2	0	1	4.8	11	3	6	12	4	3	1	1	0	1	1	0	0	1	2.94429	0	0	0
12	38	1	0	0	30-34	Other Christian	1	Divorced/separated/widowed	Can read the entire sentence	2	Less than 30 minutes	1	1	0	1	0	1	0	1	1	1	5	0	1	1	1	0	1	0	1	5	11	4	6	10	4	3	1	1	0	0	0	0	0	2	-0.632097	1	0	0
12	38	0	0	0	25-29	Catholic	1	Married/currently living together	Cannot read simple sentence	3-4	30-59 minutes	0	0	0	1	1	0	0	1	0	1	4	0	1	1	1	1	2	0	1	4.2	12	3	6	11	4	3	1	1	1	1	1	1	1	3	-0.0402909	0	1	0
12	38	0	0	0	25-29	Catholic	1	Married/currently living together	Can read the entire sentence	1	More than 2 hours	1	1	0	1	1	0	0	1	0	0	3	0	1	1	1	1	2	0	1	5	11	3	6	11	4	3	1	1	1	0	1	1	0	1	3.06174	0	0	0
12	38	0	0	0	20-24	Other Christian	0	Married/currently living together	Can read the entire sentence	2	Less than 30 minutes	0	0	0	0	0	0	0	1	0	0	3	0	1	1	1	0	1	0	1	5	10	3	6	12	4	3	1	1	0	0	0	1	0	2	-1.22154	1	0	0
12	38	0	0	0	>=35	Other Christian	0	Married/currently living together	Can read the entire sentence	5+	Less than 30 minutes	1	1	0	1	0	1	0	1	0	1	10	0	1	1	1	0	1	0	1	5	11	4	6	13	4	3	1	1	0	0	0	1	0	6	3.57788	1	0	0
12	38	0	0	0	25-29	Catholic	0	Married/currently living together	Can read the entire sentence	3-4	Less than 30 minutes	1	0	0	1	1	0	0	1	0	0	2	0	1	1	1	0	1	0	1	5	12	4	6	11	4	3	1	1	0	1	1	1	0	4	0.965295	1	0	0
12	38	0	0	0	20-24	Other Christian	1	Married/currently living together	Can read the entire sentence	2	Less than 30 minutes	0	0	0	0	0	0	0	1	0	0	3	0	1	1	1	0	2	0	1	5			6	12	4	3	1	1	0	0	0	1	0	2	-1.85514	1	0	0
12	38	0	0	0	30-34	Other Christian	1	Married/currently living together	Can read the entire sentence	3-4	Less than 30 minutes	1	0	0	0	0	0	0	1	0	1	4	0	1	1	1	0	2	0	1	5	11	4	6	12	4	3	1	1	0	0	0	1	0	4	-0.849549	1	0	0
12	38	0	0	0	20-24	Other Christian	1	Married/currently living together	Can read the entire sentence	1	Less than 30 minutes	0	1	0	1	1	0	0	1	0	0	3	0	1	1	1	0	1	0	1	5	12	4	6	11	4	3	1	0	1	1	0	1	0	1	3.50494	1	0	0
12	38	1	0	0	20-24	Other Christian	0	Married/currently living together	Can read the entire sentence	2	Less than 30 minutes	1	0	0	0	0	0	0	1	1	1	4	0	1	1	1	0	1	0	1	4.4	11	3	6	10	4	3	1	1	0	0	0	1	0	2	0.897983	1	0	0
12	38	0	0	0	15-19	Other Christian	0	Divorced/separated/widowed	Can read the entire sentence	1	Less than 30 minutes	1	1	0	1	1	0	0	1	0	0	3	1	1	1	1	1	1	0	1	5	12	3	6	11	4	3	1	1	0	0	0	0	0	1	3.57788	1	0	0
12	38	1	0	0	30-34	Other Christian	1	Married/currently living together	Can read the entire sentence	3-4	Less than 30 minutes	0	0	0	1	0	1	0	1	0	0	3	0	1	1	1	0	1	0	1	4.6	11	3	6	11	4	3	1	1	1	1	0	1	0	4	-0.772714	1	0	0
12	38	0	0	0	20-24	Catholic	1	Married/currently living together	Can read the entire sentence	3-4	Less than 30 minutes	1	1	1	1	0	1	0	1	0	1	5	1	1	1	1	1	2	0	1	4.8	12	3	6	11	4	3	1	1	1	1	1	1	0	3	9.57814	1	0	0
12	38	1	0	0	15-19	Presbyterian	1	Never married & never lived together	Can read the entire sentence	1	30-59 minutes	0	0	0	1	0	1	0	1	0	0	3	1	1	1	1	0	2	0	1	5	12	4	6	13	4	3	1	1	0	0	0	0	0	1	-1.87493	0	1	0
12	38	0	0	0	25-29	Other Christian	1	Married/currently living together	Can read the entire sentence	2	30-59 minutes	1	1	0	0	0	0	0	1	1	1	4	0	1	0	1	1	5	0	1	4.8	12	3	6	11	4	3	1	1	0	1	0	1	0	2	5.57556	0	1	0
12	38	1	0	0	25-29	Other Christian	1	Married/currently living together	Can read the entire sentence	5+	Less than 30 minutes	0	1	1	0	0	0	0	1	1	1	5	0	1	1	1	0	2	0	1	5	12	4	6	12	4	3	1	1	0	0	0	1	0	5	3.1394	1	0	0
12	38	0	0	0	15-19	Catholic	1	Never married & never lived together	Can read the entire sentence	1	Less than 30 minutes	0	0	1	0	0	0	0	1	0	0	3	0	1	1	1	0	1	0	1	5			6	11	4	3	1	1	0	0	1	0	0	1	7.18557	1	0	0
12	38	1	0	0	20-24	Other Christian	1	Married/currently living together	Can read the entire sentence	1	Less than 30 minutes	1	1	0	1	0	1	0	1	1	1	4	1	1	1	1	0	1	0	1	5	12	4	6	13	4	3	1	1	0	1	0	1	0	1	2.96388	1	0	0
12	38	0	0	0	15-19	Presbyterian	1	Never married & never lived together	Can read the entire sentence	1	30-59 minutes	0	0	0	0	0	0	0	1	0	0	2	0	1	1	1	0	1	0	0	4.66667			6	12	4	3	1	1	0		0	0	0	1	-1.26093	0	1	0
12	38	1	0	0	15-19	Presbyterian	1	Never married & never lived together	Can read the entire sentence	1	Less than 30 minutes	1	1	0	0	0	0	0	1	0	1	4	0	1	1	1	0	1	0	1	5			6	12	4	0	1	1	0	1	0	0	0	1	5.55576	1	0	0
12	38	0	0	0	15-19	Other Christian	1	Never married & never lived together	Can read the entire sentence	1	30-59 minutes	1	1	1	1	1	0	0	1	0	1	4	1	1	1	1	0	1	0	1	5	12	4	6	12	4	3	1	1	1	1	0	0	0	1	9.02262	0	1	0
12	38	1	0	0	15-19	Presbyterian	1	Married/currently living together	Can read the entire sentence	1	Less than 30 minutes	0	0	0	1	0	1	0	1	0	0	3	0	1	1	1	0	2	0	1	5	12	4	6	12	4	3	1	1	1	1	0	1	0	1	2.56898	1	0	0
12	38	0	0	0	20-24	Other Christian	1	Divorced/separated/widowed	Cannot read simple sentence	3-4	1-2 hours	0	0	0	0	0	0	0	1	0	1	4	0	1	1	1	0	1	0	1	5	12	4	6	12	4	3	1	1	0	0	0	0	1	3	-1.85514	0	0	1
12	38	1	0	0	20-24	Other Christian	1	Married/currently living together	Can read the entire sentence	2	Less than 30 minutes	0	1	0	1	1	0	0	1	0	1	4	0	1	1	1	0	2	0	1	5	12	4	6	12	4	3	1	1	1	1	0	1	0	2	3.23141	1	0	0
12	38	0	0	0	25-29	Other Christian	1	Married/currently living together	Can read the entire sentence	2	30-59 minutes	0	0	0	0	0	0	0	1	0	1	4	0	1	1	1	0	1	0	1	5	12	3	6	13	4	3	1	1	0	1	0	1	0	2	-0.582015	0	1	0
12	38	1	0	0	20-24	Other Christian	1	Married/currently living together	Cannot read simple sentence	2	Less than 30 minutes	0	0	0	1	0	1	0	1	1	1	4	0	1	1	1	0	1	0	1	5	11	4	6	11	4	3	1	1	0	0	0	1	1	2	-1.87493	1	0	0
12	38	0	0	0	30-34	Presbyterian	1	Married/currently living together	Can read the entire sentence	3-4	30-59 minutes	1	1	1	0	0	0	0	1	0	0	3	0	1	1	0	0	0	0	1	5	12	4	5	12		3	1	1	0	0	0	1	0	3	9.07013	0	1	0
12	38	1	0	0	25-29	Other Christian	1	Married/currently living together	Can read the entire sentence	3-4	Less than 30 minutes	1	1	0	1	0	1	0	1	0	0	3	0	1	1	1	0	1	0	1	5	12	4	6	12	4	3	1	1	0	0	0	1	0	3	2.40835	1	0	0
12	38	0	0	0	20-24	Other Christian	1	Married/currently living together	Can read the entire sentence	2	30-59 minutes	0	1	0	1	1	0	0	1	0	1	4	0	1	1	1	0	3	0	1	4.2	12	1	5	12	3	3	1	1	0	0	0	1	0	2	3.25121	0	1	0
12	38	1	0	0	20-24	Presbyterian	1	Married/currently living together	Can read the entire sentence	1	Less than 30 minutes	0	1	0	1	0	1	0	1	0	1	4	0	1	1	1	0	2	0	1	5			6	11	4	3	1	1	0	0	0	1	0	1	0.385247	1	0	0
12	38	0	0	0	15-19	Presbyterian	1	Never married & never lived together	Can read the entire sentence	1	30-59 minutes	1	0	0	1	1	0	0	1	0	0	2	0	1	1	0	0	0	0	1	4	12	1	5	12		3	1	1	0	0	0	0	0	1	1.99661	0	1	0
12	38	1	0	0	20-24	Other	1	Married/currently living together	Can read the entire sentence	2	Less than 30 minutes	0	1	1	0	0	0	0	1	1	0	2	0	1	1	1	0	2	0	1	5			6	13	4	3	1	1	1	1	0	1	0	2	3.1592	1	0	0
12	38	0	0	0	25-29	Other Christian	0	Married/currently living together	Can read the entire sentence	3-4	Less than 30 minutes	0	1	0	1	0	1	0	1	0	1	4	1	1	0	0	0	0	0	1	5	12	3	6	11		3	1	1	0	0	0	1	0	3	4.13853	1	0	0
12	38	1	0	0	25-29	Other Christian	0	Married/currently living together	Can read the entire sentence	3-4	Less than 30 minutes	0	0	0	0	0	0	0	1	1	0	3	0	1	1	1	0	1	0	1	5			6	11	4	3	1	1	0	0	0	1	0	3	0.591104	1	0	0
12	38	1	0	0	20-24	Other	1	Married/currently living together	Cannot read simple sentence	3-4	1-2 hours	1	1	0	1	0	1	0	1	0	0	3	0	1	1	0	0	0	0	1	4	12	4	6	9		3	1	1	1	1	0	1	1	3	2.46753	0	0	1
12	38	1	0	1	25-29	Other Christian	1	Married/currently living together	Cannot read simple sentence	3-4	30-59 minutes	0	1	0	1	1	0	0	1	0	0	3	0	1	1	1	0	1	0	1	5	12	4	6	13	4	3	1	1	0	1	0	1	1	4	-0.958774	0	1	0
12	38	1	0	0	15-19	Other Christian	1	Married/currently living together	Cannot read simple sentence	2	30-59 minutes	0	1	0	0	0	0	0	1	0	0	2	1	1	1	1	0	1	0	1	4.4	11	1	6	11	3	3	1	1	1	1	0	1	1	2	-0.364563	0	1	0
12	38	1	0	0	15-19	Presbyterian	1	Married/currently living together	Can read the entire sentence	1	30-59 minutes	0	0	0	1	1	0	0	1	0	0	2	0	1	1	1	0	1	0	1	4.6	10	2	6	13	3	1	1	1	0	0	0	1	0	1	-1.87493	0	1	0
12	38	1	0	0	15-19	Other Christian	1	Never married & never lived together	Can read the entire sentence	1	30-59 minutes	1	1	0	0	0	0	0	1	1	0	3	0	1	1	1	0	1	0	1	4.75			6	13	4	3	1	1	0	0	0	0	0	1	1.93973	0	1	0
12	38	1	0	1	15-19	Other Christian	1	Married/currently living together	Can read part of the sentence	2	30-59 minutes	0	0	0	1	0	1	0	1	1	1	4	0	1	1	1	0	2	0	1	4.4	11	4	6	12	4	3	1	1	1	1	0	1	1	2	-1.85514	0	1	0
12	38	1	0	0	20-24	Presbyterian	1	Married/currently living together	Can read the entire sentence	2	30-59 minutes	1	0	0	1	0	1	0	1	1	1	4	0	1	1	1	0	1	0	1	4	10	4	6	13	4	3	1	1	0	1	0	1	0	2	-0.934248	0	1	0
12	38	1	0	0	25-29	Other Christian	1	Married/currently living together	Can read the entire sentence	1	1-2 hours	1	0	0	0	0	0	0	1	0	1	4	1	1	1	1	0	1	0	1	4			6	11	4	3	1	1	1	1	0	1	0	1	-1.52846	0	0	1
12	38	1	0	0	20-24	Presbyterian	1	Married/currently living together	Can read the entire sentence	2	30-59 minutes	1	0	0	0	0	0	0	1	0	0	3	1	1	1	1	0	1	0	1	5	12	4	6	9	4	3	1	1	1	1	0	1	0	2	-0.249551	0	1	0
12	38	1	0	0	20-24	Presbyterian	1	Married/currently living together	Can read part of the sentence		1-2 hours	1	0	0	1	1	0	0	1	0	0	3	0	1	1	1	0	3	0	1	4.6	11	1	5	12	4	3	1	1	0	0	0	1	1		1.04337	0	0	1
12	38	1	0	0	30-34	Presbyterian	1	Married/currently living together	Can read part of the sentence	3-4	30-59 minutes	0	0	0	1	1	0	0	1	0	0	3	0	1	1	1	0	1	0	1	4.4	12	4	6	13	4	3	1	1	0	0	0	1	1	4	-0.562429	0	1	0
12	38	0	0	0	20-24	Presbyterian	1	Married/currently living together	Cannot read simple sentence	3-4	30-59 minutes	1	1	0	1	1	0	0	1	0	0	3	0	1	1	1	0	1	0	1	4.8	12	3	6	13	4	3	1	1	0	0	0	1	1	4	1.84207	0	1	0
12	38	0	0	0	20-24	Other Christian	1	Married/currently living together	Cannot read simple sentence	3-4	30-59 minutes	1	0	0	1	1	0	0	1	1	1	4	0	1	1	1	0	1	0	1	5	12	4	6	13	4	3	1	1	1	0	0	1	1	3	-0.934248	0	1	0
12	38	0	0	0	20-24	Presbyterian	1	Married/currently living together	Can read the entire sentence	2	1-2 hours	0	0	0	0	0	0	0	1	0	1	4	0	1	1	1	0	1	0	1	5			6	13	4	2	1	0	0	1	0	1	0	2	1.48656	0	0	1
12	38	0	0	0	20-24	Presbyterian	1	Divorced/separated/widowed	Can read the entire sentence	1	30-59 minutes	1	1	0	0	0	0	0	1	0	1	4	0	1	1	1	0	1	0	1	5			6	12	4	3	1	1	1	1	0	0	0	1	-0.0180896	0	1	0
12	38	0	0	0	15-19	Presbyterian	1	Married/currently living together	Can read the entire sentence	1	30-59 minutes	0	0	0	0	0	0	0	1	0	1	4	0	1	1	1	0	2	0	1	5			6	13	4	1	1	1	1	0	0	1	0	1	-1.19002	0	1	0
12	38	0	0	0	15-19	Presbyterian	1	Married/currently living together	Can read the entire sentence	1	30-59 minutes	1	0	0	0	0	0	0	1	0	0	2	0	1	1	1	0	1	0	1	5			5	13	4	2	1	1	0	0	0	1	0	1	-0.347208	0	1	0
12	38	0	0	0	25-29	Presbyterian	1	Married/currently living together	Can read the entire sentence	3-4	1-2 hours	0	1	0	1	0	1	0	1	0	1	4	0	1	1	0	0	0	0	1	5	12	4	6	13		3	1	1	0	1	0	1	0	3	0.320345	0	0	1
12	38	0	0	0	30-34	Presbyterian	1	Married/currently living together	Can read the entire sentence	3-4	1-2 hours	1	1	0	0	0	0	0	1	0	0	3	0	1	1	0	0	0	0	1	5			6	13		1	1	1	0	0	0	1	0	4	1.32593	0	0	1
12	38	1	0	0	25-29	Catholic	1	Married/currently living together	Can read the entire sentence	3-4	30-59 minutes	0	0	0	0	0	0	0	1	0	0	3	1	1	1	1	0	1	0	1	4.4	10	4	6	10	4	3	1	1	0	1	1	1	0	3	-1.26093	0	1	0
12	38	1	0	0	20-24	Catholic	1	Divorced/separated/widowed	Can read the entire sentence	2	30-59 minutes	1	0	0	0	0	0	0	1	1	1	8	1	1	1	1	0	1	0	1	4.8	10	4	4	13	3	3	1	1	1	1	1	0	0	2	-0.954046	0	1	0
12	38	1	0	1	15-19	Presbyterian	1	Married/currently living together	Can read the entire sentence	1	1-2 hours	0	0	0	1	0	1	0	1	0	1	4	1	1	1	1	0	1	0	1	4	12	4	6	13	4	3	1	1	1	1	0	1	0	1	-0.601813	0	0	1
12	38	1	0	1	20-24	Presbyterian	1	Married/currently living together	Can read part of the sentence	2	1-2 hours	1	0	0	1	0	1	0	1	1	1	4	1	1	1	1	0	2	0	1	4.4	12	1	6	10	4	3	1	1	1	1	0	1	1	2	-0.883145	0	0	1
12	38	1	0	0	30-34	Presbyterian	1	Married/currently living together	Cannot read simple sentence	3-4	1-2 hours	0	0	0	1	0	1	0	1	0	0	3	0	1	1	1	0	1	0	1	4.4	12	4	6	11	4	2	1	1	1	1	0	1	1	3	-1.87493	0	0	1
12	38	0	0	0	25-29	Other Christian	1	Married/currently living together	Cannot read simple sentence	3-4	More than 2 hours	1	0	0	1	1	0	0	1	0	1	4	0	1	1	1	0	2	0	1	5	12	4	6	13	4	1	1	1	0	0	0	1	1	3	-0.347208	0	0	0
12	38	1	0	0	15-19	Presbyterian	1	Married/currently living together	Cannot read simple sentence	1	30-59 minutes	0	0	0	1	1	0	0	1	0	1	5	0	1	1	1	0	1	0	1	4	12	4	6	12	4	3	1	1	1	1	0	1	1	1	-1.87493	0	1	0
12	38	0	0	0	>=35	Presbyterian	1	Divorced/separated/widowed	Cannot read simple sentence	5+	More than 2 hours	1	0	0	0	0	0	0	1	0	0	3	0	1	1	1	0	1	0	1	5	12	4	6	13	4	2	1	1	0	0	0	0	1	6	-0.437906	0	0	0
12	38	0	0	0	20-24	Presbyterian	1	Married/currently living together	Cannot read simple sentence	2	1-2 hours	1	0	0	1	1	0	0	1	0	1	4	0	1	1	1	0	1	0	1	5	12	4	6	13	4	0	1	1	0	1	0	1	1	2	-1.03212	0	0	1
12	38	0	0	0	30-34	Catholic	1	Married/currently living together	Cannot read simple sentence	5+	More than 2 hours	1	1	0	1	1	0	0	1	0	0	3	0	1	1	1	0	1	0	1	5	12	3	5	13	4	2	1	1	0	0	1	1	1	5	-0.0180896	0	0	0
12	38	0	0	0	25-29	Presbyterian	1	Married/currently living together	Can read the entire sentence	3-4	Less than 30 minutes	0	0	0	1	1	0	0	1	0	0	2	0	1	1	0	0	0	0	1	5	11	2	5	11		3	1	1	0	1	0	1	0	4	-1.85514	1	0	0
12	38	0	0	0	20-24	Presbyterian	1	Married/currently living together	Cannot read simple sentence	3-4	30-59 minutes	0	0	0	1	1	0	0	1	0	1	4	0	0	0	1	1	1	0	1	5	11	4	6		4	3	1	1	0	0	0	1	1	3	-1.85514	0	1	0
12	38	0	0	0	>=35	Presbyterian	1	Married/currently living together	Can read the entire sentence	5+	30-59 minutes	1	0	0	0	0	0	0	1	0	1	5	0	1	1	1	0	1	0	0	3	10		2	4	1	3	1	1	0	0	0	1	0	6	-1.52846	0	1	0
12	38	0	0	0	30-34	Presbyterian	1	Married/currently living together	Can read part of the sentence	3-4	30-59 minutes	0	0	0	1	0	1	0	1	0	0	3	0	1	1	0	0	0	0	1	5	11	4	4	9		3	1	1	0	0	0	1	1	4	0.0830957	0	1	0
12	39	1	0	0	>=35	Catholic	1	Married/currently living together	Can read the entire sentence	5+	30-59 minutes	1	0	0	1	1	0	0	1	0	1	4	0	1	1	1	0	1	0	1	5	12	4	6	13	4	3	1	1	1	1	1	1	0	5	-0.934248	0	1	0
12	39	1	0	0	15-19	Presbyterian	1	Married/currently living together	Cannot read simple sentence	1	Less than 30 minutes	0	0	0	1	1	0	0	1	0	1	4	0	1	1	0	0	0	0	1	5	12	4	6	13		3	1	1	1	1	0	1	1	1	-1.26093	1	0	0
12	39	1	0	0	30-34	Presbyterian	1	Married/currently living together	Can read part of the sentence	3-4	Less than 30 minutes	1	1	0	1	0	1	0	1	0	1	5	1	1	1	1	0	1	0	1	5	12	4	6	12	4	3	1	1	1	1	0	1	1	4	1.36531	1	0	0
12	39	1	0	0	30-34	Other Christian	1	Married/currently living together	Can read the entire sentence	3-4	30-59 minutes	1	1	0	1	0	1	0	1	1	1	4	1	1	1	1	0	2	0	1	5	12	4	6	12	4	3	1	1	1	1	0	1	0	4	2.45587	0	1	0
12	39	1	0	0	30-34	Presbyterian	1	Married/currently living together	Can read the entire sentence	3-4	1-2 hours	0	0	0	1	0	1	0	1	1	1	4	1	1	1	1	0	1	0	1	5	12	4	6	12	4	3	1	1	1	1	0	1	0	4	-1.20982	0	0	1
12	39	1	0	0	20-24	Other Christian	1	Married/currently living together	Cannot read simple sentence	3-4	30-59 minutes	0	0	0	1	0	1	0	1	0	0	3	1	1	1	1	0	1	0	1	5	12	4	6	12	4	3	1	1	1	1	0	1	1	3	-0.693682	0	1	0
12	39	1	0	0	30-34	Other Christian	1	Married/currently living together	Cannot read simple sentence	3-4	1-2 hours	1	0	0	1	0	1	0	1	0	0	3	1	1	1	1	0	1	0	1	5	12	4	6	10	4	3	1	1	0	0	0	1	1	3	-0.869346	0	0	1
12	39	1	0	0	25-29	Presbyterian	1	Married/currently living together	Cannot read simple sentence	3-4	1-2 hours	1	0	0	1	0	1	0	1	1	1	4	1	1	1	1	0	1	0	1	5			6	12	4	3	1	1	1	1	0	1	1	3	-0.883145	0	0	1
12	39	1	0	0	30-34	Other Christian	1	Married/currently living together	Cannot read simple sentence	5+	1-2 hours	0	0	0	0	0	0	0	1	0	0	3	1	1	1	0	0	0	0	1	5	11	4	6	12		3	1	1	1	1	0	1	1	5	-1.35879	0	0	1
12	39	1	0	0	20-24	Presbyterian	1	Married/currently living together	Cannot read simple sentence	2	1-2 hours	1	1	0	0	0	0	0	1	0	0	3	0	1	1	1	0	1	0	1	5			5	10	4	3	1	1	0	1	0	1	1	2	1.30613	0	0	1
12	39	1	0	0	15-19	Presbyterian	0	Married/currently living together	Can read the entire sentence	2	More than 2 hours	1	0	0	0	0	0	0	1	1	1	4	0	1	1	1	0	1	0	1	5	12	4	6	10	4	3	1	1	1	1	0	1	0	2	-1.03212	0	0	0
12	39	1	0	0	25-29	Other Christian	1	Married/currently living together	Cannot read simple sentence	3-4	1-2 hours	1	0	0	0	0	0	0	1	1	1	6	0	1	1	1	0	2	0	1	4.75			6	10	4	3	1	1	0	0	0	1	1	4	-0.883145	0	0	1
12	39	1	0	0	15-19	Presbyterian	1	Married/currently living together	Cannot read simple sentence	1	1-2 hours	1	0	0	0	0	0	0	1	0	0	3	0	1	1	0	0	0	0	1	3.66667			6	6		3	1	1	0	1	0	1	1	1	-0.883145	0	0	1
12	39	1	0	0	15-19	Presbyterian	1	Married/currently living together	Cannot read simple sentence	1	1-2 hours	1	0	0	1	1	0	0	1	0	0	3	1	1	1	1	0	1	0	1	5	12	4	6	9	3	3	1	1	0	1	0	1	1	1	0.906115	0	0	1
12	39	1	0	0	20-24	Presbyterian	1	Married/currently living together	Cannot read simple sentence	2	1-2 hours	1	0	0	1	1	0	0	1	1	1	4	1	1	1	1	0	1	0	1	4.5			6	10	4	3	1	1	1	0	0	1	1	2	1.53971	0	0	1
12	39	0	0	0	25-29	Presbyterian	1	Married/currently living together	Can read part of the sentence	5+	30-59 minutes	0	0	0	1	1	0	0	1	1	1	6	1	1	1	1	0	1	0	1	4.4	11	4	6	12	4	3	1	1	0	0	0	1	1	5	-0.627332	0	1	0
12	39	0	0	0	15-19	Presbyterian	1	Married/currently living together	Can read part of the sentence	1	30-59 minutes	1	1	0	0	0	0	0	1	0	1	4	0	1	1	1	0	1	0	1	4.5			6	11	4	3	1	1	0	0	0	1	1	1	2.47566	0	1	0
12	39	0	0	0	20-24	Presbyterian	1	Married/currently living together	Cannot read simple sentence	2	1-2 hours	0	1	0	0	0	0	0	1	0	1	5	0	1	1	1	0	1	0	1	4.6	10	4	6	12	4	3	1	1	0	0	0	1	1	2	-0.938976	0	0	1
12	39	0	0	0	20-24	Presbyterian	1	Married/currently living together	Cannot read simple sentence	1	1-2 hours	0	0	0	0	0	0	0	1	0	0	3	0	1	1	1	0	1	0	1	4.25			6	12	4	3	1	1	0	1	0	1	1	1	-0.511115	0	0	1
12	39	0	0	0	25-29	Presbyterian	1	Married/currently living together	Can read the entire sentence	3-4	1-2 hours	0	1	0	0	0	0	0	1	0	0	3	1	1	1	0	0	0	0	1	4.25	12	4	6	12		3	1	1	0	0	0	1	0	4	-0.938976	0	0	1
12	39	0	0	0	20-24	Presbyterian	1	Married/currently living together	Cannot read simple sentence	1	More than 2 hours	1	1	0	0	0	0	0	1	0	1	5	0	1	1	0	0	0	0	1	5			6	11		2	1	1	0	0	0	1	1	1	1.95952	0	0	0
12	39	0	0	0	15-19	Presbyterian	1	Never married & never lived together	Can read the entire sentence	1	More than 2 hours	1	1	0	0	0	0	0	1	0	0	1	0	1	1	0	0	0	0	1	5			6	4		0	1	1	0	0	0	0	0	1	2.89297	0	0	0
12	39	0	0	0	20-24	Presbyterian	1	Married/currently living together	Can read part of the sentence	3-4	More than 2 hours	1	0	0	0	0	0	0	1	0	0	2	0	1	1	0	0	0	0	1	5	12	4	6	12		3	1	1	0	0	0	1	1	3	0.880596	0	0	0
12	39	0	0	0	25-29	Presbyterian	1	Married/currently living together	Can read the entire sentence	3-4	1-2 hours	0	1	0	0	0	0	0	1	1	1	4	1	1	1	0	0	0	0	1	5	12	4	6	11		3	1	1	0	0	0	1	0	4	2.14899	0	0	1
12	39	0	0	0	25-29	Presbyterian	1	Married/currently living together	Cannot read simple sentence	3-4	1-2 hours	0	1	0	1	1	0	0	1	1	1	4	0	1	1	1	0	2	0	1	4.8	12	4	6	12	4	3	1	1	0	0	0	1	1	3	0.151576	0	0	1
12	39	0	0	0	20-24	Catholic	1	Married/currently living together	Can read the entire sentence	2	30-59 minutes	0	0	0	1	0	1	0	1	0	1	4	1	1	1	1	0	2	0	1	5	12	4	6	13	4	3	1	1	0	0	1	1	0	2	-1.87493	0	1	0
12	39	0	0	0	15-19	Presbyterian	1	Married/currently living together	Cannot read simple sentence	1	1-2 hours	0	0	0	1	1	0	0	1	0	0	3	0	1	1	1	0	2	0	1	5	12	4	6	13	4	3	1	1	0	0	0	1	1	1	-1.28072	0	0	1
12	39	0	0	0	25-29	Presbyterian	1	Married/currently living together	Cannot read simple sentence	3-4	1-2 hours	1	0	0	1	0	1	0	1	1	0	3	0	1	1	0	0	0	0	1	5	12	4	6	13		3	1	1	0	0	0	1	1	4	0.215485	0	0	1
12	39	0	0	0	20-24	Presbyterian	1	Married/currently living together	Cannot read simple sentence	2	1-2 hours	0	0	0	1	1	0	0	1	0	0	3	0	1	1	1	0	2	0	1	5	12	4	6	11	4	3	1	1	0	0	0	1	1	2	-1.85514	0	0	1
12	39	0	0	0	25-29	Presbyterian	1	Married/currently living together	Cannot read simple sentence	3-4	1-2 hours	1	0	0	0	0	0	0	1	0	0	3	0	1	1	1	0	2	0	1	5	12	4	6	13	4	3	1	1	0	0	0	1	1	4	-1.52846	0	0	1
12	39	1	0	0	20-24	Presbyterian	1	Never married & never lived together	Cannot read simple sentence	1	1-2 hours	1	1	0	0	0	0	0	1	0	1	4	0	1	1	1	0	1	0	1	5			5	11	4	3	1	0	0	0	0	0	1	1	0.666607	0	0	1
12	39	1	0	0	15-19	Other Christian	1	Never married & never lived together	Cannot read simple sentence	1	1-2 hours	0	0	0	0	0	0	0	1	0	0	1	0	1	1	1	0	1	0	1	5			6	11	4	3	1	1	0	0	0	0	1	1	0.71695	0	0	1
12	39	1	0	0	25-29	Other Christian	1	Married/currently living together	Cannot read simple sentence	3-4	1-2 hours	0	1	0	0	0	0	0	1	0	0	2	0	1	1	1	0	1	0	1	5	12	4	6	11	4	3	1	1	0	1	0	1	1	4	-0.958774	0	0	1
12	39	1	0	0	20-24	Presbyterian	1	Married/currently living together	Cannot read simple sentence	1	1-2 hours	1	0	0	1	1	0	0	1	0	0	3	0	1	1	1	0	1	0	1	5			6	11	4	3	1	1	1	1	0	1	1	1	-0.235753	0	0	1
12	39	1	0	0	25-29	Presbyterian	1	Married/currently living together	Can read the entire sentence	2	1-2 hours	1	0	0	0	0	0	0	1	0	0	3	0	1	1	1	0	1	0	1	4.75			6	11	4	3	1	1	0	0	0	1	0	2	-1.03212	0	0	1
12	39	1	0	0	15-19	Other Christian	1	Never married & never lived together	Cannot read simple sentence	1	1-2 hours	0	0	0	0	0	0	0	1	0	0	3	0	1	1	1	0	1	0	1	5			6	11	4	3	1	1	0	0	0	0	1	1	-1.35879	0	0	1
12	39	1	0	0	20-24	Catholic	1	Married/currently living together	Can read the entire sentence	1	More than 2 hours	0	0	0	1	1	0	0	1	0	0	3	1	1	1	0	0	0	0	1	5			6	11		3	1	1	1	1	1	1	0	1	-1.87493	0	0	0
12	39	1	0	0	30-34	Catholic	1	Married/currently living together	Cannot read simple sentence	5+	30-59 minutes	1	1	0	1	0	1	0	1	1	1	7	1	1	1	1	0	1	0	1	5	12	4	6	13	4	3	1	1	0	1	1	1	1	5	1.34552	0	1	0
12	39	1	0	0	15-19	Other Christian	1	Never married & never lived together	Cannot read simple sentence	1	30-59 minutes	0	0	0	1	1	0	0	1	0	1	4	0	1	1	1	0	2	0	1	5	12	4	6	12	4	3	1	1	0	0	0	0	1	1	-1.87493	0	1	0
12	39	1	0	0	15-19	Presbyterian	1	Never married & never lived together	Can read part of the sentence	1	30-59 minutes	0	0	0	0	0	0	0	1	0	1	5	0	1	1	1	0	1	0	1	5			6	13	4	3	1	1	0	0	0	0	1	1	-1.87493	0	1	0
12	39	1	0	0	20-24	Presbyterian	1	Married/currently living together	Can read the entire sentence	2	30-59 minutes	0	0	0	0	0	0	0	1	1	1	4	0	1	1	1	0	2	0	1	5	12	4	6	12	4	3	1	1	0	0	0	1	0	2	-1.24134	0	1	0
12	39	1	0	0	20-24	Other Christian	1	Married/currently living together	Can read the entire sentence	2	1-2 hours	1	0	0	1	1	0	0	1	1	1	4	0	1	1	1	0	1	0	1	5	12	4	6	13	4	3	1	1	0	1	0	1	0	2	-0.914662	0	0	1
12	39	1	0	0	20-24	Catholic	1	Married/currently living together	Cannot read simple sentence	2	30-59 minutes	0	0	0	1	1	0	0	1	0	0	3	1	1	1	1	0	1	0	1	5	12	4	6	12	4	3	1	1	0	1	1	1	1	2	-0.615611	0	1	0
12	39	1	0	0	20-24	Other Christian	1	Married/currently living together	Can read the entire sentence	3-4	More than 2 hours	1	1	0	1	1	0	0	1	0	0	3	0	1	1	1	0	1	0	1	4.8	12	2	6	11	4	1	1	1	0	1	0	1	0	4	-0.115957	0	0	0
12	39	1	0	0	30-34	Other Christian	1	Married/currently living together	Can read the entire sentence	3-4	30-59 minutes	0	0	0	0	0	0	0	1	0	0	3	0	1	1	0	0	0	0	1	5	12	4	6	12		3	1	1	0	1	0	1	0	4	-1.87493	0	1	0
12	39	1	0	0	25-29	Other Christian	0	Married/currently living together	Can read the entire sentence	1	30-59 minutes	0	0	0	0	0	0	0	1	1	1	5	0	1	1	1	0	2	0	1	5			6	11	4	2	1	1	1	1	0	1	0	1	-1.19602	0	1	0
12	39	1	0	0	15-19	Presbyterian	1	Never married & never lived together	Can read the entire sentence	2	1-2 hours	0	1	0	0	0	0	0	1	0	0	3	0	1	1	1	0	1	0	1	4.4	12	4	6	11	4	2	1	1	0	0	0	0	0	2	-0.293663	0	0	1
12	39	1	0	0	30-34	Presbyterian	1	Married/currently living together	Can read the entire sentence	3-4	1-2 hours	0	0	0	0	0	0	0	1	0	1	4	0	1	1	0	0	0	0	1	4.66667			6	11		2	1	1	0	1	0	1	0	3	-1.87493	0	0	1
12	39	1	0	0	15-19	Other Christian	1	Married/currently living together	Can read the entire sentence	1	1-2 hours	0	0	0	1	1	0	0	1	0	1	4	1	1	1	1	0	1	0	1	4.8	12	3	6	13	4	3	1	1	0	0	0	1	0	1	-0.0600881	0	0	1
12	39	1	0	0	>=35	Other	0	Married/currently living together	Can read the entire sentence	5+	Less than 30 minutes	1	1	0	1	0	1	0	1	0	1	4	0	1	1	1	0	1	0	1	5	11	3	6	11	4	3	1	1	0	0	0	1	0	6	1.81414	1	0	0
12	39	0	0	0	25-29	Presbyterian	1	Married/currently living together	Can read the entire sentence	3-4	1-2 hours	1	1	0	0	0	0	0	1	0	0	2	0	1	1	1	0	1	0	1	4.6	12	2	6	11	0	3	1	1	0	0	0	1	0	3	1.84207	0	0	1
12	39	0	0	0	30-34	Catholic	1	Married/currently living together	Can read the entire sentence	2	1-2 hours	1	1	0	0	0	0	1	1	0	0	3	0	1	1	1	0	1	0	1	5			6	10	3	3	1	1	0	0	1	1	0	2	3.57788	0	0	1
12	39	0	0	0	>=35	Catholic	1	Married/currently living together	Can read the entire sentence	3-4	1-2 hours	1	1	1	1	0	1	0	1	0	1	4	0	1	1	1	0	1	0	1	5	11	3	6	12	3	3	1	1	1	0	1	1	0	3	7.22749	0	0	1
12	39	0	0	0	15-19	Catholic	1	Married/currently living together	Can read the entire sentence	1	1-2 hours	0	0	0	1	0	1	0	1	1	0	3	0	1	1	1	0	2	0	1	5	6	3	6	12	4	3	1	1	0	1	1	1	0	1	0.591104	0	0	1
12	39	0	0	0	25-29	Catholic	1	Married/currently living together	Can read the entire sentence	3-4	1-2 hours	0	0	0	1	1	0	0	1	0	1	4	0	1	1	1	0	1	1	1	5	12	3	6	12	3	3	1	1	0	0	1	1	0	3	-0.764582	0	0	1
12	39	0	0	0	15-19	Catholic	1	Never married & never lived together	Can read the entire sentence	1	1-2 hours	0	1	0	0	0	0	0	1	0	1	4	0	1	1	1	0	1	1	1	5			6	12	3	3	1	1	0	0	1	0	0	1	1.01884	0	0	1
12	39	0	0	0	20-24	Presbyterian	1	Married/currently living together	Can read the entire sentence	3-4	More than 2 hours	1	1	0	1	1	0	0	1	0	0	3	0	1	1	1	0	1	0	1	5	12	1	6	13	3	2	1	1	0	1	0	1	0	3	2.47566	0	0	0
12	39	0	0	0	20-24	Catholic	1	Married/currently living together	Cannot read simple sentence	1	More than 2 hours	0	0	0					1	1	0	2	0	1	1	1	0	1	0	1	5			5	11	0	2	1	1	0	0	1	1	1	1	-1.85514	0	0	0
12	39	0	0	0	30-34	Presbyterian	1	Married/currently living together	Can read the entire sentence	3-4	30-59 minutes	0	1	0	1	1	0	0	1	1	0	3	0	0	0	1	0	1	0	1	4	12	4	6		4	2	1	1	0	1	0	1	0	4	-0.938976	0	1	0
12	39	0	0	0	15-19	Catholic	1	Married/currently living together	Can read the entire sentence	1	1-2 hours	0	1	0	0	0	0	0	1	0	0	3	0	1	1	1	0	2	0	0	4.66667			6	11	0	2	1	1	0		1	1	0	1	1.03864	0	0	1
12	39	0	0	0	20-24	Other Christian	1	Married/currently living together	Can read the entire sentence	1	1-2 hours	1	1	0	0	0	0	0	1	0	1	4	0	1	1	1	0	2	0	1	4.75			6	10	2	2	1	1	0	0	0	1	0	1	2.47566	0	0	1
12	39	0	0	0	25-29	Presbyterian	1	Married/currently living together	Can read the entire sentence	3-4	1-2 hours	0	1	0	0	0	0	0	1	0	0	3	0	1	0	1	0	1	0	1	4			6	4	4	2	1	1	0	0	0	1	0	3	2.7965	0	0	1
12	39	0	0	0	20-24	Catholic	1	Married/currently living together	Can read part of the sentence	1	30-59 minutes	0	0	0					1	0	0	3	0	1	1	1	0	1	0	1	5			6	12	4	3	1	1	0	0	1	1	1	1	-1.85514	0	1	0
12	39	0	0	0		Catholic	1	Married/currently living together	Can read the entire sentence	3-4	30-59 minutes	1	0	0	1	0	1	0	1	0	1	4	0	1	1	0	0	0	0	1	5	10	4	6	13		3	1	1	1	1	1	1	0	3	-0.347208	0	1	0
12	39	0	0	0	15-19	Catholic	1	Married/currently living together	Can read the entire sentence	1	30-59 minutes	0	0	0	0	0	0	0	1	1	1	4	0	1	1	0	0	0	0	0	5			6	12		3	1	1	0		1	1	0	1	-1.19002	0	1	0
12	39	0	0	0	20-24	Catholic	1	Married/currently living together	Can read the entire sentence	2	30-59 minutes	1	0	0	1	1	0	0	1	0	0	3	1	1	1	0	0	0	0	0	5	12	4	6	12		3	1	1	0		1	1	0	2	-1.52846	0	1	0
12	39	0	0	0	30-34	Catholic	1	Married/currently living together	Can read part of the sentence	3-4	30-59 minutes	0	1	0	1	1	0	0	1	1	1	4	0	1	1	1	0	2	0	1	5	12	3	6	11	4	3	1	1	1	0	1	1	1	4	1.51539	0	1	0
12	39	0	0	0	15-19	Other Christian	1	Married/currently living together	Cannot read simple sentence	1	30-59 minutes	1	0	0	0	0	0	0	1	0	0	3	0	1	1	1	0	1	0	1	5			6	12	4	3	1	1	0	1	0	1	1	1	-1.52846	0	1	0
12	39	0	0	0	25-29	Other Christian	1	Married/currently living together	Can read the entire sentence	3-4	30-59 minutes	0	0	0	1	0	1	0	1	1	1	4	0	1	1	0	0	0	0	1	5	12	4	6	12		3	1	1	1	1	0	1	0	4	-1.26093	0	1	0
13	40	1	0	0	>=35	Other Christian	1	Married/currently living together	Can read the entire sentence	3-4	1-2 hours	1	1	0	1	1	0	0	1	0	0	3	0	1	1	1	0	3	0	1	5	12	4	6	13	4	3	1	1	0	0	0	1	0	3	0.711924	0	0	1
13	40	1	0	0	15-19	Other Christian	1	Married/currently living together	Can read part of the sentence	1	Less than 30 minutes	0	0	0	0	0	0	0	1	0	1	4	1	1	0	1	0	1	0	1	5			6	2	4	3	1	1	1	1	0	1	1	1	-1.20982	1	0	0
13	40	1	0	0	30-34	Other Christian	1	Married/currently living together	Can read the entire sentence	3-4	Less than 30 minutes	1	0	0	0	0	0	0	1	0	0	2	0	1	1	1	0	4	0	1	4.6	11	4	6	8	4	2	1	1	0	0	0	1	0	4	-1.54826	1	0	0
13	40	1	0	0	20-24	Other Christian	1	Married/currently living together	Can read part of the sentence	1	30-59 minutes	0	1	0	1	0	1	0	1	1	0	3	0	1	1	1	0	3	0	1	5	12	4	6	12	4	3	1	1	1	1	0	1	1	1	-0.364563	0	1	0
13	40	1	0	0	30-34	Other Christian	0	Married/currently living together	Can read the entire sentence	3-4	30-59 minutes	0	1	0	1	0	1	0	1	0	0	2	0	1	1	1	0	1	0	1	5	12	4	6	13	4	3	1	1	0	0	0	1	0	4	1.46408	0	1	0
13	40	1	0	0	15-19	Other Christian	1	Married/currently living together	Can read the entire sentence	1	30-59 minutes	0	0	0	0	0	0	0	1	0	1	5	0	1	1	1	0	1	0	1	5			6	12	4	3	1	1	0	1	0	1	0	1	-1.28072	0	1	0
13	40	1	0	0	20-24	Other Christian	0	Married/currently living together	Can read the entire sentence	2	30-59 minutes	1	0	0	1	1	0	0	1	0	0	2	1	1	1	1	0	1	0	1	5	12	4	6	12	4	3	1	1	0	1	0	1	0	2	-0.954046	0	1	0
13	40	1	0	0	20-24	Other Christian	1	Married/currently living together	Can read the entire sentence	2	30-59 minutes	0	1	0	1	1	0	0	1	0	1	4	0	1	1	1	0	1	0	1	5	12	4	6	13	4	3	1	1	1	1	0	1	0	2	2.12919	0	1	0
13	40	1	0	0	15-19	Catholic	1	Married/currently living together	Cannot read simple sentence	2	Less than 30 minutes	0	0	0	0	0	0	0	1	1	0	3	1	1	1	1	0	1	0	1	5	12	4	6	13	4	3	1	1	1	1	1	1	1	2	0.0179823	1	0	0
13	40	1	0	0	30-34	Other Christian	1	Married/currently living together	Can read the entire sentence	2	1-2 hours	0	0	0	0	0	0	0	1	0	0	3	1	1	1	1	0	8	0	1	5	12	4	6	13	4	3	1	1	0	1	0	1	0	2	-0.13912	0	0	1
13	40	0	0	0	20-24	Other Christian	1	Married/currently living together	Cannot read simple sentence	3-4	Less than 30 minutes	1	1	0	1	1	0	0	1	1	0	3	1	1	1	1	1	2	0	1	4.6	12	3	6	11	4	3	1	1	0	0	0	1	1	4	3.57788	1	0	0
13	40	0	0	0	20-24	Other Christian	1	Married/currently living together	Can read the entire sentence	3-4	Less than 30 minutes	1	0	0	1	1	0	0	1	0	0	3	0	1	1	1	1	1	0	1	4.6	12	3	6	10	4	3	1	1	0	0	0	1	0	3	2.14558	1	0	0
13	40	0	0	0	25-29	Other Christian	1	Divorced/separated/widowed	Can read the entire sentence	2	30-59 minutes	0	0	0	1	0	1	0	1	0	1	5	0	1	1	1	1	2	0	1	4.2	12	3	6	11	4	3	1	1	0	0	0	0	0	2	-0.0878056	0	1	0
13	40	0	0	0	20-24	Presbyterian	1	Married/currently living together	Can read the entire sentence	2	1-2 hours	1	0	0	1	1	0	0	1	0	1	4	1	1	1	1	0	1	0	1	4.8	12	4	6	13	4	3	1	1	0	0	0	1	0	2	0.247003	0	0	1
13	40	0	0	0	25-29	Other Christian	0	Divorced/separated/widowed	Cannot read simple sentence	3-4	1-2 hours	1	0	0	1	1	0	0	1	0	0	3	0	1	1	1	0	1	0	1	4.6	12	2	6	13	4	3	1	1	0	0	0	0	1	3	-0.418109	0	0	1
13	40	0	0	0	30-34	Other Christian	1	Married/currently living together	Can read the entire sentence	3-4	30-59 minutes	1	0	0	1	1	0	0	1	0	0	3	0	1	1	1	0	1	0	1	5	12	3	6	11	3	3	1	1	0	0	0	1	0	3	-1.52846	0	1	0
13	40	0	0	0	15-19	Catholic	1	Divorced/separated/widowed	Can read the entire sentence	1	More than 2 hours	0	0	0	0	0	0	0	1	0	1	5	0	1	1	0	0	0	0	1	5			6	10		0	1	1	0	0	1	0	0	1	-1.339	0	0	0
13	40	0	0	0	20-24	Other Christian	1	Married/currently living together	Cannot read simple sentence	3-4	More than 2 hours	0	0	0	0	0	0	0	1	1	1	5	0	1	1	0	0	0	0	1	5			3	11		1	1	1	0	0	0	1	1	4	-1.26093	0	0	0
13	40	0	0	0	15-19	Other Christian	1	Married/currently living together	Can read the entire sentence	1	1-2 hours	1	0	0	1	1	0	0	1	0	1	4	0	1	1	0	0	0	0	1	5	12	4	5	12		0	1	1	0	1	0	1	0	1	-0.378725	0	0	1
13	40	0	0	0	20-24	Other Christian	0	Married/currently living together	Can read the entire sentence	1	More than 2 hours	1	0	0	1	1	0	0	1	0	0	3	0	1	1	0	0	0	0	1	5	11	4	6	9		1	1	1	0	0	0	1	0	1	-1.52846	0	0	0
13	40	1	0	0	30-34	Other Christian	1	Married/currently living together	Can read the entire sentence	3-4	30-59 minutes	0	0	0	0	0	0	0	1	0	1	4	0	1	1	1	0	1	0	1	5	12	4	6	12	4	3	1	1	1	1	0	1	0	4	0.547921	0	1	0
13	40	1	0	0	30-34	Other Christian	1	Married/currently living together	Can read the entire sentence	5+	1-2 hours	1	0	0	1	1	0	0	1	0	1	4	0	1	0	1	0	1	0	1	5	12	4	6	13	4	1	1	1	1	1	0	1	0	5	-0.367005	0	0	1
13	40	0	0	0	20-24	Presbyterian	1	Married/currently living together	Cannot read simple sentence	2	1-2 hours	0	0	0	0	0	0	0	1	0	0	2	0	1	1	1		2	0	1	4.8	12	3	6	13	4	2	1	1	0	0	0	1	1	2	0.102682	0	0	1
13	40	0	0	0	25-29	Presbyterian	1	Married/currently living together	Can read the entire sentence	3-4	1-2 hours	1	0	0	1	0	1	0	1	1	1	6	1	1	1	1		2	0	1	5	12	3	6	12	4	3	1	1	1	0	0	1	0	4	0.219074	0	0	1
13	40	1	0	1	15-19	Presbyterian	1	Divorced/separated/widowed	Can read the entire sentence	1	Less than 30 minutes	1	0	0	1	0	1	0	1	1	1	6	0	1	1	0	0	0	0	1	5	12	4	6	12		3	1	1	1	1	0	0	0	1	0.227205	1	0	0
13	40	1	0	0	25-29	Other Christian	1	Married/currently living together	Can read the entire sentence	3-4	Less than 30 minutes	0	0	0	1	0	1	0	1	0	1	4	0	1	1	1	0	1	0	1	4.75			6	10	4	2	1	1	0	0	0	1	0	3	0.102682	1	0	0
13	40	0	0	0	25-29	Presbyterian	1	Married/currently living together	Can read the entire sentence	2	30-59 minutes	0	0	0	1	1	0	0	1	0	1	5	0	1	1	1	0	2	0	1	5	12	3	6	13	2	2	1	1	0	0	0	1	0	2	-0.744785	0	1	0
13	40	0	0	0	20-24	Other Christian	1	Divorced/separated/widowed	Can read the entire sentence	2	30-59 minutes	0	1	0	0	0	0	0	1	0	0	3	0	1	1	1		3	0	1	5	11	2	6	12	4	1	1	1	0	0	0	0	0	2	-0.938976	0	1	0
13	40	1	0	0	20-24	Other Christian	1	Married/currently living together	Can read the entire sentence	3-4	1-2 hours	1	1	0	1	1	0	0	1	0	0	3	0	1	1	1	0	2	0	0	5	11	4	6	13	4	3	1	1	1	1	0	1	0	3	1.78262	0	0	1
13	40	1	0	1	20-24	Other Christian	1	Married/currently living together	Can read the entire sentence	3-4	30-59 minutes	1	0	0	0	0	0	0	1	0	0	2	0	1	1	0	0	0	0	1	5	12	4	5	13		3	1	1	1	1	0	1	0	3	-0.367005	0	1	0
13	40	1	0	0	25-29	Other Christian	1	Married/currently living together	Cannot read simple sentence	5+	1-2 hours	0	0	0	1	1	0	0	1	0	0	3	0	1	1	1	0	1	0	1	5	11	1	5	13	3	3	1	1	0	0	0	1	1	5	-1.87493	0	0	1
13	40	1	0	0	20-24	Other Christian	1	Married/currently living together	Cannot read simple sentence	3-4	1-2 hours	0	0	0	1	1	0	0	1	1	1	4	0	1	1	1	0	1	0	1	5	11	3	6	13	4	2	1	1	0	0	0	1	1	3	-1.87493	0	0	1
13	40	1	0	0	30-34	Other Christian	0	Married/currently living together	Can read the entire sentence	2	1-2 hours	1	1	0	1	1	0	0	1	0	0	3	0	1	0	1	0	4	0	1	5	10	3	6	11	4	3	1	1	0	1	0	1	0	2	4.44541	0	0	1
13	40	1	0	0	30-34	Catholic	1	Married/currently living together	Can read the entire sentence	3-4	1-2 hours	0	0	0	1	1	0	0	1	0	1	4	0	1	1	0	0	0	0	1	5	11	4	6	12		1	1	1	1	1	1	1	0	4	-0.601813	0	0	1
13	40	1	0	0	30-34	Catholic	1	Married/currently living together	Can read the entire sentence	2	1-2 hours	0	1	0	0	0	0	0	1	0	0	2	0	1	1	0	0	0	0	1	5			6	11		3	1	1	0	0	1	1	0	2	-0.32518	0	0	1
13	40	1	0	0	15-19	Catholic	0	Married/currently living together	Can read the entire sentence	2	Less than 30 minutes	1	1	0	0	0	0	0	1	0	0	3	0	1	1	1	0	1	0	1	5			6	10	4	3	1	1	1	1	1	1	0	2	0.517636	1	0	0
13	40	1	0	0	15-19	Catholic	1	Never married & never lived together	Can read the entire sentence	1	1-2 hours	0	0	0	1	1	0	0	1	0	0	3	0	1	1	1	0	2	0	1	5	12	4	6	13	4	3	1	1	0	1	1	0	0	1	-1.87493	0	0	1
13	40	1	0	0	30-34	Catholic	1	Married/currently living together	Can read the entire sentence	3-4	Less than 30 minutes	1	1	0	1	0	1	0	1	1	1	7	1	1	1	1	0	2	0	1	5	12	4	6	13	4	3	1	1	1	1	1	1	0	4	0.627224	1	0	0
13	40	1	0	0	15-19	Catholic	1	Married/currently living together	Can read the entire sentence	1	Less than 30 minutes	0	1	0	1	0	1	0	1	0	1	4	0	1	1	1	0	1	0	1	5	12	4	6	11	4	3	1	1	0	0	1	1	0	1	2.12919	1	0	0
13	40	1	0	0	>=35	Other Christian	1	Married/currently living together	Cannot read simple sentence	5+	More than 2 hours	0	0	0	1	1	0	0	1	0	0	3	1	1	1	1	0	1	0	1	5	10	4	6	10	4	3	1	1	0	0	0	1	1	6	-1.87493	0	0	0
13	40	1	0	0	20-24	Other Christian	0	Married/currently living together	Can read the entire sentence	1	Less than 30 minutes	0	0	0	0	0	0	0	1	1	1	7	0	1	1	1	0	1	0	1	5			6	9	4	2	1	1	1	1	0	1	0	1	-1.87493	1	0	0
13	40	1	0	0	15-19	Other Christian	1	Married/currently living together	Can read the entire sentence	1	Less than 30 minutes	0	0	0	0	0	0	0	1	0	0	3	0	1	1	1	0	1	0	1	4.75			6	11	4	3	1	1	0	0	0	1	0	1	-0.530912	1	0	0
13	40	1	0	0	20-24	Other Christian	1	Married/currently living together	Can read the entire sentence	3-4	More than 2 hours	1	0	0	1	1	0	0	1	0	0	3	0	1	1	1	0	1	0	1	4.5			6	10	4	1	1	1	1	1	0	1	0	3	-0.883145	0	0	0
13	40	1	0	0	15-19	Presbyterian	1	Married/currently living together	Can read the entire sentence	3-4	Less than 30 minutes	1	1	1	1	0	1	0	1	0	1	4	1	1	1	1	0	1	0	1	4.8	11	4	6	10	4	1	1	1	1	0	0	1	0	4	8.89323	1	0	0
13	40	0	0	0	25-29	Presbyterian	1	Married/currently living together	Can read the entire sentence	2	30-59 minutes	0	0	0	0	0	0	0	1	0	1	5	0	1	1	1	1	2	0	1	4.8	12	4	6	9	4	3	1	1	0	0	0	1	0	2	0.553919	0	1	0
13	40	0	0	0	25-29	Other Christian	1	Never married & never lived together	Cannot read simple sentence	3-4	30-59 minutes	1	0	0	0	0	0	0	1	0	0	3	0	1	1	1	1	2	0	1	4.8	12	4	6	11	4	3	1	1	0	0	0	0	1	3	0.409772	0	1	0
13	40	0	0	0	15-19	Other Christian	1	Married/currently living together	Can read the entire sentence	2	30-59 minutes	1	1	0	1	1	0	0	2	0	0	0	0	1	1	1	1	2	0	0	4.75	12	4	0	12	4	3	1	1	0	0	0	1	0	2	4.46521	0	1	0
13	40	0	0	0	15-19	Other Christian	1	Never married & never lived together	Cannot read simple sentence	1	30-59 minutes	0	0	0	0	0	0	0	1	1	1	6	0	1	1	1	1	2	0	1	4.75			6	11	4	3	1	1	0	0	0	0	1	1	-1.19002	0	1	0
13	40	0	0	0	30-34	Other Christian	1	Married/currently living together	Cannot read simple sentence	3-4	30-59 minutes	1	0	0	1	0	1	0	1	0	1	4	0	1	1	1	0	1	0	1	4	12	4	6	13	4	2	1	1	0	0	0	1	1	4	-1.01232	0	1	0
13	40	0	0	0	20-24	Other Christian	1	Married/currently living together	Cannot read simple sentence	3-4	30-59 minutes	1	0	0	0	0	0	0	1	0	1	4	0	1	1	1	0	1	0	1	4.6	11	4	6	13	4	3	1	1	0	0	0	1	1	4	-0.849549	0	1	0
13	40	0	0	0	25-29	Other Christian	1	Married/currently living together	Cannot read simple sentence	5+	30-59 minutes	0	0	0	0	0	0	0	1	1	1	4	0	1	1	1	0	1	0	1	4.4	12	3	6	11	4	2	1	1	0	0	0	1	1	5	-1.85514	0	1	0
13	40	0	0	0	25-29	Other Christian	0	Married/currently living together	Can read part of the sentence	5+	30-59 minutes	1	0	0	1	0	1	0	1	0	0	2	0	1	1	1	0	1	0	1	4.6	12	4	5	13	3	3	1	1	0	0	0	1	1	5	-1.52846	0	1	0
13	40	0	0	0	20-24	Other Christian	1	Married/currently living together	Cannot read simple sentence	3-4	Less than 30 minutes	0	0	0	1	1	0	0	1	0	1	5	1	1	1	1	0	1	0	1	5	12	4	6	13	4	3	1	1	0	1	0	1	1	3	-1.19002	1	0	0
13	40	0	0	0	25-29	Other Christian	1	Married/currently living together	Cannot read simple sentence	3-4	Less than 30 minutes	1	0	0	1	1	0	0	1	1			1	1	1	1	0	2	0	1	4.8	12	4	6	12	4	3	1	1	1	1	0	1	1	3	1.34922	1	0	0
13	40	0	0	0	15-19	Catholic	1	Married/currently living together	Can read the entire sentence	1	Less than 30 minutes	0	0	0	0	0	0	0	1	0	1	4	0	1	1	1	0	1	0	1	4.75			6	11	4	3	1	1	0	0	1	1	0	1	-0.0796741	1	0	0
13	40	0	0	0	25-29	Catholic	1	Married/currently living together	Cannot read simple sentence	1	Less than 30 minutes	1	0	0	0	0	0	0	1	0	1	5	0	1	1	1	0	1	0	1	4.5			6	12	4	3	1	1	0	0	1	1	1	1	-0.378725	1	0	0
13	40	0	0	0	20-24	Other Christian	1	Married/currently living together	Cannot read simple sentence	2	Less than 30 minutes	0	0	0	0	0	0	0	1	0	0	2	0	1	1	1	0	1	0	1	5	12	4	6	13	4	2	1	1	0	0	0	1	1	2	-1.339	1	0	0
13	40	0	0	0	20-24	Catholic	1	Married/currently living together	Can read the entire sentence	2	30-59 minutes	1	0	0	1	1	0	0	1	0	1	4	0	1	1	1	0	1	0	1	5	12	4	6	12	4	3	1	1	0	1	1	1	0	2	0.925912	0	1	0
13	40	0	0	0	30-34	Other Christian	1	Married/currently living together	Cannot read simple sentence	5+	Less than 30 minutes	1	0	0	1	1	0	0	1	0	1	5	0	1	1	1	0	1	0	1	5	12	4	6	13	4	2	1	1	0	0	0	1	1	6	-1.52846	1	0	0
13	40	0	0	0	15-19	Catholic	1	Married/currently living together	Cannot read simple sentence	2	30-59 minutes	0	0	0	1	1	0	0	1	0	0	3	0	1	1	1	0	1	0	1	5	12	4	6	13	4	3	1	1	0	0	1	1	1	2	-1.85514	0	1	0
14	41	1	0	0	25-29	Other Christian	1	Married/currently living together	Can read the entire sentence	3-4	1-2 hours	0	0	0	0	0	0	0	1	1	1	4	0	1	1	0	0	0	0	1	5	10	2	6	9		2	1	1	0	0	0	1	0	3	0.696892	0	0	1
14	41	1	0	0	30-34	Other Christian	0	Married/currently living together	Can read the entire sentence	1	More than 2 hours	1	1	0	0	0	0	0	1	0	1	4	0	1	1	1	0	2	0	1	5			6	12	4	3	1	1	0	1	0	1	0	1	0.033014	0	0	0
14	41	1	0	0	25-29	Other	1	Married/currently living together	Can read the entire sentence	3-4	30-59 minutes	0	1	0	1	1	0	0	1	0	1	4	1	1	1	1	0	2	0	1	5	12	4	6	13	4	3	1	1	0	0	0	1	0	3	1.63285	0	1	0
14	41	1	0	0	30-34	Other	1	Married/currently living together	Can read the entire sentence	3-4	30-59 minutes	1	0	0	1	1	0	0	1	0	1	4	0	1	1	1	0	2	0	1	5	12	4	6	13	4	3	1	1	1	1	0	1	0	3	1.53971	0	1	0
14	41	1	0	0	15-19	Other Christian	0	Married/currently living together	Can read the entire sentence	1	1-2 hours	0	0	0	1	1	0	0	1	0	1	4	1	1	1	1	0	2	0	1	5	12	1	6	12	4	3	1	1	0	0	0	1	0	1	-0.130989	0	0	1
14	41	1	0	0	25-29	Other Christian	1	Married/currently living together	Can read the entire sentence	2	30-59 minutes	1	0	0	1	1	0	0	1	0	1	4	0	1	1	1	0	1	0	1	5	12	4	6	12	4	2	1	1	1	1	0	1	0	2	0.311905	0	1	0
14	41	1	0	0	20-24	Other Christian	1	Married/currently living together	Can read the entire sentence	3-4	1-2 hours	1	0	0	0	0	0	0	1	0	1	4	0	1	1	1	0	2	0	1	5			6	12	4	3	1	1	1	1	0	1	0	3	-0.914662	0	0	1
14	41	1	0	0	>=35	Other Christian	1	Married/currently living together	Can read the entire sentence	5+	1-2 hours	1	0	0	1	1	0	0	1	0	0	3	0	1	1	1	0	1	0	1	5	12	4	6	12	3	2	1	1	0	1	0	1	0	6	0.227205	0	0	1
14	41	1	0	0	20-24	Catholic	1	Married/currently living together	Can read part of the sentence	1	30-59 minutes	0	0	0	0	0	0	0	1	0	0	3	0	1	1	1	0	1	0	1	5			5	10	4	1	1	1	0	0	1	1	1	1	-0.764582	0	1	0
14	41	1	0	0	15-19	Other Christian	1	Never married & never lived together	Can read the entire sentence	1	1-2 hours	1	0	1	0	0	0	0	1	0	0	3	1	1	1	1	0	2	0	1	5			4	10	4	2	1	1	0	0	0	0	0	1	1.363	0	0	1
14	41	1	0	0	30-34	Other Christian	1	Married/currently living together	Cannot read simple sentence	5+	1-2 hours	0	0	0	0	0	0	0	1	0	1	4	0	1	1	1	0	2	1	1	4.8	11	3	6	8	4	3	1	1	0	0	0	1	1	5	-1.24134	0	0	1
14	41	1	0	0	25-29	Catholic	1	Married/currently living together	Cannot read simple sentence	3-4	30-59 minutes	0	0	0	0	0	0	0	1	0	0	2	0	1	1	0	0	0	0	1	4.75	11	4	6	10		0	1	1	0	0	1	1	1	4	1.21303	0	1	0
14	41	1	0	0	30-34	Other	1	Married/currently living together	Can read the entire sentence	3-4	30-59 minutes	0	0	0	0	0	0	0	1	0	0	3	1	1	1	1	0	1	0	1	5	12	4	6	12	4	3	1	1	0	0	0	1	0	4	1.21303	0	1	0
14	41	1	0	0	20-24	Other Christian	1	Married/currently living together	Can read the entire sentence	2	1-2 hours	0	0	0	1	1	0	0	1	0	1	4	1	1	1	1	0	1	0	1	5	12	4	6	11	4	3	1	1	1	1	0	1	0	2	0.102682	0	0	1
14	41	1	0	0	30-34	Other Christian	1	Married/currently living together	Can read the entire sentence		1-2 hours	0	0	0	0	0	0	0	1	0	0	3	0	1	1	1	0	1	0	1	5			6	11	4	3	1	1	0	1	0	1	0		-0.0600881	0	0	1
14	41	1	0	0	15-19	Other Christian	1	Divorced/separated/widowed	Can read the entire sentence	1	30-59 minutes	0	1	0	0	0	0	0	1	0	1	4	0	1	1	1	0	1	0	1	5			6	12	4	3	1	1	0	1	0	0	0	1	2.12919	0	1	0
14	41	1	0	0	20-24	Other Christian	1	Married/currently living together	Can read the entire sentence	2	1-2 hours	0	0	0	1	1	0	0	1	0	0	3	0	1	1	1	0	1	0	1	5	12	4	6	13	4	3	1	1	0	1	0	1	0	2	-0.530912	0	0	1
14	41	1	0	0	30-34	Other	1	Married/currently living together	Cannot read simple sentence	5+	1-2 hours	0	0	0	1	0	1	0	1	1	1	4	1	1	1	1	0	2	0	1	5	11	3	5	10	0	3	1	1	0	1	0	1	1	6	-1.35879	0	0	1
14	41	1	0	0	20-24	Other Christian	1	Married/currently living together	Can read the entire sentence	1	30-59 minutes	1	0	0	0	0	0	0	1	0	0	3	1	1	1	1	0	1	0	1	5			6	13	4	3	1	1	0	1	0	1	0	1	-0.288935	0	1	0
14	41	1	0	0	>=35	Other	1	Married/currently living together	Can read the entire sentence	5+	1-2 hours	1	0	0	0	0	0	0	1	0	0	3	1	1	1	1	0	1	1	1	5			6	12	4	3	1	1	1	1	0	1	0	7	0.925912	0	0	1
14	41	1	0	0	25-29	Other Christian	1	Married/currently living together	Can read part of the sentence	3-4	More than 2 hours	0	0	0	0	0	0	0	1	0	0	2	0	1	1	1	0	1	0	1	5	9	3	6	13	3	3	1	1	0	0	0	1	1	4	-1.19602	0	0	0
14	41	0	0	0	30-34	Other Christian	1	Married/currently living together	Cannot read simple sentence	5+	1-2 hours	1	0	0	0	0	0	0	1	0	0	3	0	1	1	1		2	0	1	5			6	13	4	2	1	1	0	0	0	1	1	5	-0.883145	0	0	1
14	41	0	0	0	30-34	Other Christian	1	Married/currently living together	Can read the entire sentence	5+	1-2 hours	1	0	0	1	1	0	0	1	0	0	3	0	1	1	1		2	0	0	5	10	2	6	13	4	3	1	1	0	0	0	1	0	5	0.860799	0	0	1
14	41	0	0	0	25-29	Other Christian	1	Married/currently living together	Cannot read simple sentence	5+	30-59 minutes	0	0	0	1	1	0	0	1	0	1	4	1	1	1	0	0	0	0	1	5	12	4	5	11		3	1	1	1	1	0	1	1	5	-1.19002	0	1	0
14	41	0	0	0	30-34	Catholic	1	Married/currently living together	Can read the entire sentence	5+	30-59 minutes	1	0	0	1	1	0	0	1	0	0	3	0	1	1	1	0	1	0	1	5	12		6	13	4	3	1	1	0	0	1	1	0	5	1.55951	0	1	0
14	41	0	0	0	25-29	Other Christian	1	Married/currently living together	Can read the entire sentence	3-4	30-59 minutes	1	0	0	0	0	0	0	1	0	0	3	0	1	1	1	1	2	0	1	5	12	4	6	12	4	3	1	1	1	1	0	1	0	4	-0.398523	0	1	0
14	41	0	0	0	30-34	Catholic	1	Married/currently living together	Can read the entire sentence	5+	1-2 hours	1	0	0	0	0	0	0	1	0	0	3	0	1	1	1	1	2	0	1	5	12	4	6	13	4	3	1	1	0	0	1	1	0	9	-0.398523	0	0	1
14	41	0	0	0	30-34	Other Christian	1	Married/currently living together	Can read the entire sentence	3-4	1-2 hours	0	0	0	0	0	0	0	1	0	0	3	0	1	1	1	0	1	0	1	5	12	4	6	12	4	3	1	1	0	0	0	1	0	4	0.0515781	0	0	1
14	41	0	0	0	>=35	Other Christian	1	Married/currently living together	Can read the entire sentence	5+	1-2 hours	0	1	0	0	0	0	0	1	0	1	4	0	1	1	1	0	1	0	1	5	12	4	6	12	4	3	1	1	0	0	0	1	0	5	0.953938	0	0	1
14	41	0	0	0	20-24	Other Christian	1	Married/currently living together	Can read the entire sentence	1	More than 2 hours	0	0	0	0	0	0	0	1	0	1	4	0	1	1	1	0	1	0	1	4.75			6	12	4	3	1	1	0	0	0	1	0	1	-0.693682	0	0	0
14	41	0	0	0	25-29	Catholic	1	Married/currently living together	Cannot read simple sentence	3-4	30-59 minutes	0	0	0	1	1	0	0	1	0	0	2	0	1	1	1	0	2	0	1	5	11	4	6	12	4	3	1	1	0	1	1	1	1	3	0.579438	0	1	0
14	41	0	0	0	25-29	Other Christian	1	Divorced/separated/widowed	Cannot read simple sentence	3-4	1-2 hours	0	0	0	0	0	0	0	1	0	0	3	0	1	1	0	0	0	0	0	5			5	10		3	1	1	0		0	0	1	3	-1.73899	0	0	1
14	41	0	0	0	30-34	Other Christian	1	Divorced/separated/widowed	Can read part of the sentence	3-4	1-2 hours	0	0	0	0	0	0	0	1	0	0	3	0	1	1	0	0	0	0	1	5	12	1	6	12		3	1	1	0	1	0	0	1	3	-1.19002	0	0	1
14	41	0	0	0	20-24	Other Christian	1	Married/currently living together	Can read the entire sentence	3-4	1-2 hours	0	0	0	0	0	0	0	1	0	0	3	0	1	1	1	0	1	0	1	5	12	3	6	11	4	3	1	1	0	1	0	1	0	3	-1.35879	0	0	1
14	41	0	0	0	25-29	Other Christian	1	Married/currently living together	Can read the entire sentence	3-4	1-2 hours	0	0	0	0	0	0	0	1	0	1	4	0	1	1	1	0	2	0	1	5	12	3	5	13	4	3	1	1	1	1	0	1	0	4	-0.693682	0	0	1
14	41	0	0	0	20-24	Other Christian	1	Married/currently living together	Cannot read simple sentence	3-4	30-59 minutes	0	0	0	1	1	0	0	1	0	0	3	0	1	1	1	1	1	0	1	5	12	3	6	12	4	3	1	1	0	1	0	1	1	4	-1.35879	0	1	0
14	41	0	0	0	30-34	Other	0	Married/currently living together	Cannot read simple sentence	2	30-59 minutes	1	0	0	0	0	0	0	1	0	0	2	0	1	1	1	1	2	0	1	5			6	13	4	3	1	1	0	1	0	1	1	2	1.38261	0	1	0
14	41	0	0	0	20-24	Catholic	1	Married/currently living together	Cannot read simple sentence	3-4	30-59 minutes	0	1	0	1	1	0	0	1	0	1	5	0	1	1	1	0	1	0	1	5	12	4	6	13	4	3	1	1	0	0	1	1	1	4	0.875868	0	1	0
14	41	0	0	0	30-34	Other Christian	1	Married/currently living together	Cannot read simple sentence	5+	Less than 30 minutes	0	0	0	0	0	0	0	1	0	0	3	0	1	1	1	0	1	0	1	5			6	13	4	3	1	1	0	0	0	1	1	5	-1.87493	1	0	0
14	41	0	0	0	25-29	Other	1	Married/currently living together	Cannot read simple sentence	3-4	30-59 minutes	0	1	0	1	1	0	0	1	0	1	4	0	1	1	1	1	3	0	1	4.8	12	3	6	11	4	3	1	1	0	1	0	1	1	3	-0.273865	0	1	0
14	41	0	0	0	25-29	Other Christian	1	Married/currently living together	Can read the entire sentence	3-4	30-59 minutes	1	1	1	0	0	0	0	1	0	1	5	0	1	1	1	1	1	0	1	4.75			6	10	4	3	1	1	0	0	0	1	0	3	5.48355	0	1	0
14	41	0	0	0	15-19	Other Christian	1	Never married & never lived together	Can read the entire sentence	1	1-2 hours	0	1	0	0	0	0	0	1	0	1	4	0	1	1	1		2	0	1	5			6	11	4	0	1	1	0	0	0	0	0	1	3.29885	0	0	1
14	41	1	0	0	>=35	Other Christian	0	Married/currently living together	Can read the entire sentence	5+	1-2 hours	1	1	1	0	0	0	0	1	0	0	3	0	1	1	1	0	1	0	1	5			5	10	3	3	1	1	0	0	0	1	0	5	4.06029	0	0	1
14	41	1	0	0	20-24	Catholic	0	Married/currently living together	Can read the entire sentence	1	30-59 minutes	0	0	0	1	1	0	0	1	0	0	3	1	1	1	1	0	1	0	1	5			6	10	4	3	1	1	0	0	1	1	0	1	-0.014772	0	1	0
14	41	0	0	0	20-24	Other Christian	1	Married/currently living together	Can read the entire sentence	2	1-2 hours	1	0	0	1	1	0	0	1	0	0	3	0	1	1	1	0	1	0	1	5	12	4	6	11	4	3	1	1	0	0	0	1	0	2	-0.320452	0	0	1
14	41	0	0	0	30-34	Other Christian	1	Married/currently living together	Can read part of the sentence	5+	1-2 hours	1	0	0	0	0	0	0	1	0	0	3	0	1	1	1	0	1	0	1	5	11	4	6	12	4	3	1	1	0	0	0	1	1	5	0.266589	0	0	1
14	42	1	0	0	25-29	Other Christian	1	Married/currently living together	Can read the entire sentence	2	1-2 hours	0	0	0	0	0	0	0	1	0	0	3	0	1	1	1	0	1	0	1	5	12	4	6	12	4	3	1	1	0	0	0	1	0	2	1.72104	0	0	1
14	42	1	0	0	>=35	Other Christian	1	Married/currently living together	Cannot read simple sentence	5+	1-2 hours	0	0	0	0	0	0	0	1	0	1	4	0	1	1	1	0	1	0	1	5	12	4	6	11	4	3	1	1	0	0	0	1	1	6	1.21303	0	0	1
14	42	1	0	0	20-24	Other Christian	1	Married/currently living together	Can read the entire sentence	1	1-2 hours	1	0	0	1	1	0	0	1	0	1	4	0	1	1	1	0	1	0	1	5	12	4	5	10	4	1	1	1	0	0	0	1	0	1	-0.249551	0	0	1
14	42	1	0	0	25-29	Other Christian	1	Married/currently living together	Can read the entire sentence	3-4	1-2 hours	0	0	0	0	0	0	0	1	0	0	3	0	1	1	1	0	2	0	1	5	11	4	6	9	2	2	1	1	0	0	0	1	0	3	0.547921	0	0	1
14	42	0	0	0	15-19	Other Christian	1	Married/currently living together	Can read the entire sentence	1	1-2 hours	0	0	0	1	1	0	0	1	0	0	3	0	1	1	1	0	2	0	1	5	12	0	6	13	4	3	1	1	0	1	0	1	0	1	-1.24134	0	0	1
14	42	0	0	0	>=35	Other Christian	1	Married/currently living together	Cannot read simple sentence	5+	30-59 minutes	0	0	0	0	0	0	0	1	0	0	2	0	1	1	1	0	2	0	1	5	12	4	6	12	4	3	1	1	0	0	0	1	1	7	-0.615611	0	1	0
14	42	0	0	0	25-29	Other Christian	1	Married/currently living together	Cannot read simple sentence	3-4	30-59 minutes	0	1	0	1	1	0	0	1	0	0	3	1	1	1	1	0	1	0	1	5	12	3	6	11	4	3	1	1	0	0	0	1	1	4	0.937305	0	1	0
14	42	0	0	0	20-24	Other Christian	1	Married/currently living together	Can read the entire sentence	2	30-59 minutes	0	0	0	1	1	0	0	1	0	1	4	1	1	1	1	0	1	1	1	5	12	3	6	11	1	3	1	1	0	0	0	1	0	2	0.0830957	0	1	0
14	42	1	0	0	15-19	Other Christian	1	Married/currently living together	Can read the entire sentence	1	30-59 minutes	0	0	0	1	0	1	0	1	0	0	1	0	1	1	1	0	1	0	1	4.6	11	1	2	12	2	2	1	1	0	0	0	1	0	1	-0.764582	0	1	0
14	42	1	0	0	20-24	Other	1	Married/currently living together	Can read part of the sentence	3-4	More than 2 hours	0	0	1	0	0	0	0	1	1	0	3	0	1	1	0	0	0	0	1	5	12	4	6	11		3	1	1	0	0	0	1	1	3	-0.222999	0	0	0
14	42	1	0	0	30-34	Other Christian	1	Married/currently living together	Can read the entire sentence	3-4	30-59 minutes	0	0	0	0	0	0	0	1	0	1	4	0	1	1	1	0	2	0	1	5	12	4	6	13	4	3	1	1	0	0	0	1	0	3	-1.87493	0	1	0
14	42	0	0	0	30-34	Other Christian	1	Married/currently living together	Cannot read simple sentence	3-4	1-2 hours	1	0	0	0	0	0	0	1	0	1	5	0	1	1	1	0	1	1	1	5			6	13	4	3	1	1	0	1	0	1	1	4	-1.01232	0	0	1
14	42	0	0	0	25-29	Other Christian	1	Married/currently living together	Cannot read simple sentence	3-4	More than 2 hours	1	0	0	0	0	0	0	1	0	1	5	0	0	0	1	0	2	0	1	4.75	12	2	4		1	2	1	1	0	0	0	1	1	3	-0.229754	0	0	0
14	42	0	0	0	20-24	Other Christian	1	Married/currently living together	Can read the entire sentence	1	More than 2 hours	0	1	0	0	0	0	0	1	0	1	5	0	1	1	1	0	1	0	1	4.75			6	13	4	3	1	1	0	0	0	1	0	1	-0.260067	0	0	0
14	42	1	0	0	>=35	Other Christian	1	Married/currently living together	Can read the entire sentence	5+	1-2 hours	1	0	0	1	1	0	0	1	0	0	3	1	1	1	1	0	1	0	1	5	12	4	6	13	4	3	1	1	0	0	0	1	0	7	1.55951	0	0	1
14	42	1	0	0	30-34	Other Christian	1	Married/currently living together	Can read the entire sentence	5+	Less than 30 minutes	1	1	0	0	0	0	0	1	0	0	2	1	1	1	1	0	2	0	1	5			6	13	4	3	1	1	1	1	0	1	0	5	1.17696	1	0	0
14	42	1	0	0	20-24	Other Christian	1	Married/currently living together	Can read part of the sentence	3-4	1-2 hours	1	0	0	1	0	1	0	1	1	0	3	1	1	1	1	0	2	0	1	4.8	11	3	6	10	4	3	1	1	0	0	0	1	1	3	1.53971	0	0	1
14	42	1	0	0	30-34	Presbyterian	1	Married/currently living together	Can read part of the sentence	3-4	More than 2 hours	1	0	0	0	0	0	0	1	0	0	3	0	1	1	1	0	2	0	1	4.8	11	3	6	10	4	3	1	1	0	0	0	1	1	4	0.344659	0	0	0
14	42	1	0	0	15-19	Other	1	Divorced/separated/widowed	Can read the entire sentence	1	1-2 hours	0	0	0	0	0	0	0	1	1	1	4	1	1	1	1	0	2	0	1	5			4	13	3	2	1	1	0	0	0	0	0	1	-1.85514	0	0	1
14	42	1	0	0	20-24	Other Christian	1	Married/currently living together	Can read the entire sentence	1	1-2 hours	0	1	0	0	0	0	0	1	1	1	4	1	1	1	1	0	2	0	1	5	12	2	6	13	1	3	1	1	1	0	0	1	0	1	-0.260067	0	0	1
14	42	0	0	0	20-24	Catholic	0	Never married & never lived together	Can read the entire sentence	1	30-59 minutes	0	0	0	1	1	0	0	1	0	1	6	0	1	1	0	0	0	0	1	5	12	3	6	13		2	1	1	0	0	1	0	0	1	-1.26093	0	1	0
14	42	0	0	0	25-29	Other Christian	1	Married/currently living together	Can read the entire sentence	2	1-2 hours	1	1	0	0	0	0	0	1	0	1	4	1	1	1	1	0	1	0	1	5	12	4	6	11	4	3	1	1	0	0	0	1	0	2	2.91277	0	0	1
14	42	0	0	0	>=35	Other Christian	1	Divorced/separated/widowed	Cannot read simple sentence	3-4	1-2 hours	0	0	0	0	0	0	0	1	0	0	3	0	1	1	1	0	1	0	1	5			6	11	4	3	1	1	0	1	0	0	1	3	-1.26093	0	0	1
14	42	0	0	0	15-19	Other Christian	1	Never married & never lived together	Can read the entire sentence	1	1-2 hours	0	1	0	0	0	0	0	1	0	0	3	1	1	1	0	0	0	0	1	5			6	11		2	1	1	0	1	0	0	0	1	2.14899	0	0	1
14	42	0	0	0	25-29	Other Christian	1	Married/currently living together	Can read the entire sentence	3-4	1-2 hours	1	0	0	0	0	0	0	1	0	0	3	1	1	1	1	0	3	0	1	5	11	4	6	11	4	3	1	1	0	0	0	1	0	4	0.286386	0	0	1
14	42	0	0	0	15-19	Other Christian	1	Married/currently living together	Can read the entire sentence	2	1-2 hours	1	0	0	0	0	0	0	1	0	1	5	1	1	1	1	0	1	0	1	5	11	4	6	12	4	3	1	1	0	0	0	1	0	2	1.55951	0	0	1
15	43	1	0	0	15-19	Other Christian	1	Never married & never lived together	Can read part of the sentence	1	1-2 hours	0	0	0	0	0	0	0	1	0	0	3	0	1	1	1	0	1	0	1	5			6	9	4	2	1	1	1	1	0	0	1	1	-1.85514	0	0	1
15	43	1	0	0	20-24	Other Christian	1	Married/currently living together	Can read part of the sentence	1	Less than 30 minutes	0	0	0	1	1	0	0	1	0	1	4	0	1	1	1	0	1	0	1	4.8	12	1	6	10	4	3	1	1	0	0	0	1	1	1	0.00502524	1	0	0
15	43	1	0	0	25-29	Other Christian	1	Married/currently living together	Can read the entire sentence	3-4	1-2 hours	1	0	0	1	1	0	0	1	0	1	4	0	1	1	1	0	1	0	1	4.8	11	2	6	11	3	0	1	1	1	1	0	1	0	3	0.906115	0	0	1
15	43	1	0	0	25-29	Other Christian	1	Married/currently living together	Can read the entire sentence	3-4	Less than 30 minutes	1	1	0	1	1	0	0	1	0	1	4	0	1	1	1	0	1	0	1	5	12	3	6	13	4	3	1	1	1	1	0	1	0	3	1.13164	1	0	0
15	43	1	0	0	30-34	Other Christian	1	Married/currently living together	Can read the entire sentence	3-4	1-2 hours	0	1	0	1	1	0	0	1	0	1	4	0	1	1	1	0	1	0	1	4.8	12	0	6	13	4	3	1	1	1	1	0	1	0	4	0.222477	0	0	1
15	43	1	0	0	30-34	Other Christian	1	Married/currently living together	Can read the entire sentence	3-4	Less than 30 minutes	0	0	0	1	1	0	0	1	0	0	2	0	1	1	0	0	0	0	0	4.66667	11	4	6	11		2	1	1	1		0	1	0	4	-1.87493	1	0	0
15	43	1	0	0	20-24	Other Christian	1	Never married & never lived together	Can read the entire sentence	1	Less than 30 minutes	1	1	0	1	1	0	0	1	0	0	3	1	1	1	1	0	1	0	1	5	11	3	6	11	3	3	1	1	1	1	0	0	0	1	-0.632097	1	0	0
15	43	1	0	0	25-29	Other Christian	1	Married/currently living together	Can read part of the sentence	3-4	30-59 minutes	0	0	0	1	1	0	0	1	0	1	4	0	1	1	1	0	1	0	1	4.6	12	1	6	11	2	3	1	1	1	1	0	1	1	4	-1.35879	0	1	0
15	43	1	0	0	20-24	Other Christian	1	Married/currently living together	Can read the entire sentence	2	1-2 hours	1	0	0	1	1	0	0	1	0	0	3	1	1	1	1	0	2	0	1	4.4	12	4	6	12	4	3	1	1	1	1	0	1	0	2	-0.204235	0	0	1
15	43	1	0	0	20-24	Other Christian	1	Married/currently living together	Can read the entire sentence	2	30-59 minutes	0	0	0	1	1	0	0	1	0	0	3	0	1	1	1	0	1	0	1	4.8	12	4	6	13	4	3	1	1	1	1	0	1	0	2	-1.35879	0	1	0
15	43	1	0	0	20-24	Other Christian	1	Married/currently living together	Can read the entire sentence	2	Less than 30 minutes	0	0	0	0	0	0	0	1	0	1	4	1	1	1	1	0	2	0	1	4.4	12	1	6	11	3	3	1	1	1	1	0	1	0	2	-0.673884	1	0	0
15	43	1	0	0	30-34	Other Christian	1	Married/currently living together	Can read the entire sentence	3-4	Less than 30 minutes	0	0	0	0	0	0	0	1	0	0	3	0	1	1	1	0	3	0	1	4.2	12	2	6	9	3	3	1	1	1	1	0	1	0	3	-0.511115	1	0	0
15	43	1	0	0	>=35	Catholic	1	Married/currently living together	Can read the entire sentence	5+	30-59 minutes	1	1	0	1	1	0	0	1	0	0	3	0	1	1	1	0	3	0	1	4.6	11	1	6	12	4	3	1	1	1	1	1	1	0	5	1.84207	0	1	0
15	43	1	0	0	25-29	Other Christian	0	Married/currently living together	Cannot read simple sentence	3-4	Less than 30 minutes	1	1	0	1	1	0	0	1	0	0	2	0	1	1	1	0	1	0	1	4.8	11	2	6	11	4	3	1	1	1	1	0	1	1	3	0.033014	1	0	0
15	43	1	0	0	20-24	Other Christian	1	Married/currently living together	Can read the entire sentence	1	Less than 30 minutes	1	0	0	0	0	0	0	1	0	0	3	0	1	1	1	0	1	0	1	5			6	6	4	3	1	1	1	1	0	1	0	1	1.55951	1	0	0
15	43	1	0	0	30-34	Other Christian	0	Married/currently living together	Can read the entire sentence	3-4	Less than 30 minutes	1	0	0	1	1	0	0	1	0	1	4	1	1	1	1	0	1	0	1	5	11	3	6	11	4	3	1	1	1	1	0	1	0	4	2.64193	1	0	0
15	43	1	0	0	>=35	Other Christian	0	Married/currently living together	Cannot read simple sentence	5+	1-2 hours	0	0	0	1	0	1	0	1	1	1	4	0	1	1	1	0	1	0	0	5	12	4	6	10	4	3	1	1	1	0	0	1	1	7	0.716689	0	0	1
15	43	1	0	1	30-34	Presbyterian	1	Married/currently living together	Can read the entire sentence	3-4	30-59 minutes	0	0	0	0	0	0	0	1	0	0	3	0	1	0	1	0	1	0	1	5			6	11	4	3	1	1	1	1	0	1	0	4	-0.673884	0	1	0
15	43	0	0	0	20-24	Other Christian	1	Married/currently living together	Can read the entire sentence	1	Less than 30 minutes	1	0	0	0	0	0	0	1	0	0	2	0	1	1	1		2	0	1	5			6	13	3	3	1	1	1	1	0	1	0	1	0.68411	1	0	0
15	43	0	0	0	25-29	Other Christian	1	Married/currently living together	Can read the entire sentence	2	Less than 30 minutes	0	0	0	1	1	0	0	1	0	0	3	0	1	1	1		3	0	1	5	12	3	6	11	3	3	1	1	1	1	0	1	0	2	-1.85514	1	0	0
15	43	0	0	0	30-34	Other Christian	1	Married/currently living together	Can read part of the sentence	3-4	Less than 30 minutes	1	0	0	0	0	0	0	1	0	0	3	0	1	1	1		3	0	1	5	12	2	6	12	4	3	1	1	1	1	0	1	1	4	-1.52846	1	0	0
15	43	0	0	0	15-19	Other Christian	1	Married/currently living together	Can read the entire sentence	1	Less than 30 minutes	0	0	0	1	1	0	0	1	0	0	3	0	1	1	1	0	1	0	1	5	11	4	6	12	4	3	1	1	0	0	0	1	0	1	-1.19002	1	0	0
15	43	0	0	0	25-29	Other Christian	1	Married/currently living together	Can read the entire sentence	3-4	Less than 30 minutes	1	1	0	0	0	0	0	1	0	0	3	0	1	1	1	0	1	0	1	4.8	11	4	6	11	4	3	1	1	1	1	0	1	0	3	0.49805	1	0	0
15	43	0	0	0	20-24	Other Christian	0	Married/currently living together	Can read the entire sentence	2	Less than 30 minutes	0	0	0	1	0	1	0	1	0	0	3	0	0	1	1	0	1	0	1	5	12	4	6		4	3	1	1	0	1	0	1	0	2	-1.19002	1	0	0
15	43	0	0	0	>=35	Other Christian	1	Married/currently living together	Cannot read simple sentence	3-4	30-59 minutes	0	0	0	0	0	0	0	1	0	1	4	0	1	1	1	0	2	0	1	4.75			6	12	4	3	1	1	1	1	0	1	1	4	-1.85514	0	1	0
15	43	0	0	0	>=35	Other Christian	1	Married/currently living together	Cannot read simple sentence	3-4	30-59 minutes	1	1	1	1	1	0	0	1	0	1	4	0	1	1	1	0	2	0	1	4.8	12	3	6	11	4	3	1	1	0	1	0	1	1	4	7.22749	0	1	0
15	43	0	0	0	15-19	Other Christian	1	Never married & never lived together	Can read the entire sentence	1	Less than 30 minutes	1	1	0	0	0	0	0	1	0	0	1	0	1	1	1	1	2	0	1	5			6	12	4	3	1	1	0	0	0	0	0	1	3.57788	1	0	0
15	43	0	0	0	20-24	Other Christian	1	Married/currently living together	Can read the entire sentence	1	More than 2 hours	0	0	0	1	1	0	0	1	0	0	2	0	1	1	1	0	3	0	1	5	12	3	6	12	4	3	1	1	1	1	0	1	0	1	-1.85514	0	0	0
15	43	0	0	0	15-19	Other Christian	1	Never married & never lived together	Can read the entire sentence	1	1-2 hours	1	1	0	1	1	0	0	1	1	1	4	0	1	1	1	1	2	0	1	5	11	3	6	12	4	3	1	1	0	0	0	0	0	1	3.57788	0	0	1
15	43	0	0	0	20-24	Other Christian	1	Married/currently living together	Cannot read simple sentence	3-4	30-59 minutes	1	0	0	0	0	0	0	1	0	0	3	0	1	1	1	1	1	0	1	5	12	3	6	12	4	3	1	1	1	1	0	1	1	3	-0.863348	0	1	0
15	43	0	0	0	25-29	Catholic	1	Married/currently living together	Can read the entire sentence	3-4	30-59 minutes	1	1	0	1	1	0	0	1	0	1	4	0	1	1	1	1	2	0	1	5	12	3	6	11	4	3	1	1	1	1	1	1	0	3	3.57788	0	1	0
15	43	0	0	0	15-19	Catholic	1	Married/currently living together	Can read the entire sentence	1	Less than 30 minutes	0	0	0	1	1	0	0	1	0	1	4	0	1	1	1	1	5	0	1	4.8	12	3	6	10	4	3	1	1	1	1	1	1	0	1	0.591104	1	0	0
15	43	0	0	0	20-24	Other Christian	1	Married/currently living together	Can read the entire sentence	2	Less than 30 minutes	0	0	0	1	1	0	0	1	0	0	3	0	1	1	1	1	4	0	1	4.8	12	3	6	11	4	3	1	1	1	1	0	1	0	2	2.33505	1	0	0
15	43	0	0	0	25-29	Other Christian	1	Married/currently living together	Can read the entire sentence	3-4	Less than 30 minutes	1	1	1	1	1	0	0	1	0	0	3	0	1	1	1	1	3	0	1	5	12	3	6	11	4	3	1	1	1	1	0	1	0	3	7.22749	1	0	0
15	43	1	0	0	20-24	Catholic	1	Married/currently living together	Can read the entire sentence	1	30-59 minutes	0	1	0	1	0	1	0	1	1	0	3	0	1	1	1	0	1	0	1	5	10	3	6	10	4	3	1	1	1	1	1	1	0	1	2.6372	0	1	0
15	43	1	0	0	25-29	Catholic	1	Divorced/separated/widowed	Can read the entire sentence	5+	30-59 minutes	0	0	0	0	0	0	0	1	0	0	3	0	1	1	1	0	2	0	1	5	12	2	6	12	4	1	1	1	1	1	1	0	0	5	-1.87493	0	1	0
15	43	0	0	0	>=35	Other	1	Married/currently living together	Can read part of the sentence	5+	1-2 hours	0	0	0	0	0	0	0	1	0	0	3	0	1	1	1	0	2	0	1	5	12	4	6	12	4	2	1	1	1	1	0	1	1	6	0.553919	0	0	1
15	43	1	0	0	30-34	Catholic	1	Married/currently living together	Can read part of the sentence	3-4	Less than 30 minutes	1	0	0	0	0	0	0	1	0	0	3	0	1	1	1	0	1	0	1	3.8	11	3	6	7	4	3	1	1	1	1	1	1	1	4	0.311905	1	0	0
15	43	0	0	0	25-29	Catholic	1	Married/currently living together	Can read the entire sentence	3-4	30-59 minutes	1	0	0	1	1	0	0	1	0	1	4	0	1	1	1	0	1	0	1	5	11	4	6	13	4	3	1	1	1	0	1	1	0	3	0.723493	0	1	0
15	43	1	0	1	20-24	Catholic	1	Never married & never lived together	Can read the entire sentence	1	Less than 30 minutes	0	1	1	1	0	1	0	1	0	0	3	0	1	1	1	0	1	0	1	5	12	4	6	12	4	3	1	1	1	1	1	0	0	1	3.65554	1	0	0
15	43	0	0	0	15-19	Catholic	1	Married/currently living together	Can read part of the sentence	2	30-59 minutes	0	0	0	0	0	0	0	1	0	1	4	0	1	1	1	0	1	0	1	5	11	4	6	12	0	3	1	1	1	1	1	1	1	2	-1.85514	0	1	0
15	43	1	0	0	20-24	Other Christian	1	Never married & never lived together	Can read the entire sentence	1	1-2 hours	1	1	0	0	0	0	0	1	0	0	3	0	1	1	1	0	1	0	1	5			6	11	4	1	1	1	0	0	0	0	0	1	2.44774	0	0	1
15	43	0	0	0	30-34	Catholic	1	Married/currently living together	Can read part of the sentence	3-4	30-59 minutes	0	0	0	1	1	0	0	1	0	1	5	0	1	1	1	0	1	0	1	5	12	4	6	13	4	0	1	1	0	0	1	1	1	4	-0.0658756	0	1	0
15	43	1	0	0	25-29	Presbyterian	1	Married/currently living together	Can read the entire sentence	2	Less than 30 minutes	0	0	0	0	0	0	0	1	0	0	3	0	1	1	1	0	1	0	1	5	12	4	5	11	4	3	1	1	0	0	0	1	0	2	-1.19602	1	0	0
15	43	0	0	0	20-24	Other Christian	1	Married/currently living together	Can read the entire sentence	2	30-59 minutes	1	0	0	1	1	0	0	1	0	0	3	0	1	1	1	0	1	0	1	5	12	4	6	13	4	1	1	1	1	1	0	1	0	2	-0.863348	0	1	0
15	43	1	0	0	30-34	Other Christian	1	Married/currently living together	Can read part of the sentence	5+	Less than 30 minutes	0	0	0	1	1	0	0	1	0	1	4	0	1	1	1	0	2	0	1	5	12	4	6	12	4	3	1	1	1	1	0	1	1	8	0.618821	1	0	0
15	43	0	0	0	25-29	Catholic	1	Married/currently living together	Can read the entire sentence	3-4	30-59 minutes	1	0	0	0	0	0	0	1	0	1	4	0	1	1	1	0	1	0	1	5	12	4	6	13	4	1	1	1	1	1	1	1	0	3	0.260801	0	1	0
15	43	1	0	0	20-24	Other Christian	1	Married/currently living together	Cannot read simple sentence	2	Less than 30 minutes	0	0	0	1	1	0	0	1	1	1	4	0	1	1	1	0	1	0	1	5	12	4	6	12	4	3	1	1	1	0	0	1	1	2	-1.87493	1	0	0
15	43	0	0	0	25-29	Other Christian	1	Married/currently living together	Can read the entire sentence	2	Less than 30 minutes	0	1	1	1	1	0	0	1	0	0	3	0	1	1	1	0	1	0	1	5	12	4	6	12	4	3	1	1	0	0	0	1	0	2	6.3066	1	0	0
15	43	1	0	0	>=35	Other Christian	0	Married/currently living together	Cannot read simple sentence	3-4	1-2 hours	0	1	0	1	1	0	0	1	1	1	6	0	1	1	1	0	2	0	1	5	3	4	6	11	4	3	1	1	0	0	0	1	1	4	0.385247	0	0	1
15	43	0	0	0	30-34	Other Christian	1	Divorced/separated/widowed	Cannot read simple sentence	1	Less than 30 minutes	1	0	0	0	0	0	0	1	0	1	4	0	1	1	1	0	1	0	1	4.75			6	11	4	3	1	1	0	0	0	0	1	1	-1.52846	1	0	0
15	43	1	0	0	30-34	Presbyterian	1	Married/currently living together	Can read the entire sentence	3-4	1-2 hours	0	1	1	0	0	0	0	1	0	0	3	1	1	1	1	0	2	0	1	5	12	4	6	12	4	3	1	1	0	1	0	1	0	3	4.24975	0	0	1
15	43	0	0	0	20-24	Catholic	0	Married/currently living together	Can read the entire sentence	2	Less than 30 minutes	0	0	0	0	0	0	0	1	0	0	2	1	1	1	1	0	5	0	1	5			6	11	4	3	1		0	1	1	1	0	2	-1.339	1	0	0
15	43	1	0	0	25-29	Presbyterian	1	Married/currently living together	Can read part of the sentence	2	Less than 30 minutes	1	1	0	1	1	0	0	1	0	1	4	0	1	1	1	0	1	0	1	5	12	4	6	10	4	3	1	1	0	0	0	1	1	2	4.91823	1	0	0
15	43	0	0	0	30-34	Catholic	1	Married/currently living together	Cannot read simple sentence	5+	30-59 minutes	1	0	0	1	0	1	0	1	0	0	3	0	1	1	1	0	1	0	1	5	11	4	6	13	4	3	1	1	1	1	1	1	1	6	1.34922	0	1	0
15	43	1	0	0	15-19	Catholic	1	Married/currently living together	Can read the entire sentence	1	30-59 minutes	0	1	0	1	0	1	0	1	1	1	4	0	1	1	0	0	0	0	1	5	10	3	6	12		3	1	1	1	1	1	1	0	1	0.385247	0	1	0
15	43	0	0	0	30-34	Catholic	1	Married/currently living together	Can read the entire sentence	3-4	30-59 minutes	0	0	0	1	1	0	0	1	0	1	4	0	1	1	1	0	1	0	1	5	12	3	6	13	4	2	1	1	1	0	1	1	0	4	1.03634	0	1	0
15	43	1	0	0	30-34	Catholic	1	Married/currently living together	Cannot read simple sentence	5+	30-59 minutes	0	0	0	1	0	1	0	1	0	0	3	0	1	1	1	0	1	0	1	5	11	4	6	9	4	3	1	1	1	0	1	1	1	6	-0.530912	0	1	0
15	43	0	0	0	20-24	Other Christian	1	Married/currently living together	Can read the entire sentence	2	1-2 hours	1	0	0	1	1	0	0	1	0	0	3	0	1	1	1	0	1	0	1	5	12	4	6	12	4	3	1	1	1	1	0	1	0	2	0.925912	0	0	1
15	43	0	0	0	20-24	Other	1	Married/currently living together	Cannot read simple sentence	3-4	Less than 30 minutes	1	1	0	0	0	0	0	1	0	0	3	1	1	1	1	1		0	1	5	12	4	6	13	3	3	1	1	1	1	0	1	1	3	1.17696	1	0	0
15	43	1	0	0	20-24	Other Christian	1	Never married & never lived together	Can read the entire sentence	1	30-59 minutes	1	1	0	0	0	0	0	1	0	0	2	0	1	1	1	0	2	0	1	5			6	11	2	3	1	1	1	0	0	0	0	1	1.84207	0	1	0
15	43	1	0	0	15-19	Other Christian	1	Married/currently living together	Can read part of the sentence	1	30-59 minutes	0	0	0	1	1	0	0	1	0	0	3	0	1	1	1	0	1	0	1	5	9	2	5	9	4	3	1	1	1	1	0	1	1	1	0.122479	0	1	0
15	43	1	0	0	20-24	Other Christian	1	Married/currently living together	Can read the entire sentence	1	1-2 hours	1	1	0	1	1	0	0	1	0	0	3	0	1	1	1	0	1	0	1	4.6	11	4	6	12	4	3	1	1	1	0	0	1	0	1	1.95952	0	0	1
15	43	1	0	0	15-19	Other Christian	1	Married/currently living together	Can read the entire sentence	2	30-59 minutes	0	0	0	1	1	0	0	1	0	0	2	0	1	1	1	0	1	0	1	5	11	1	5	10	4	3	1	1	1	1	0	1	0	2	-0.511115	0	1	0
15	43	1	0	0	30-34	Other Christian	1	Married/currently living together	Can read the entire sentence	3-4	1-2 hours	1	0	0	1	0	1	0	1	0	1	4	0	1	1	1	0	1	0	1	5			6	13	4	3	1	0	1	1	0	1	0	3	1.55951	0	0	1
15	43	1	0	0	20-24	Other Christian	1	Married/currently living together	Cannot read simple sentence	2	Less than 30 minutes	1	0	0	0	0	0	0	1	0	0	2	0	1	1	1	0	1	0	1	5			6	10	4	3	1	1	1	1	0	1	1	2	-0.883145	1	0	0
15	43	1	0	0	15-19	Other Christian	1	Married/currently living together	Can read the entire sentence	3-4	30-59 minutes	0	0	0	0	0	0	0	1	0	0	3	0	1	1	1	0	1	0	1	5			6	11	4	3	1	1	1	0	0	1	0	3	0.00502524	0	1	0
15	43	1	0	1	15-19	Other Christian	1	Married/currently living together	Can read the entire sentence	2	Less than 30 minutes	1	0	0	1	1	0	0	1	0	0	3	0	1	1	1	0	1	0	1	4.4	11	4	6	3	4	3	1	1	0	1	0	1	0	2	-0.367005	1	0	0
15	43	1	0	0	30-34	Other Christian	1	Divorced/separated/widowed	Cannot read simple sentence	5+	30-59 minutes	0	0	0	1	1	0	0	1	0	0	2	1	1	1	1	0	1	0	1	5			5	12	4	2	1	1	0	0	0	0	1	5	-1.339	0	1	0
15	43	1	0	0	25-29	Other Christian	1	Married/currently living together	Cannot read simple sentence	3-4	1-2 hours	1	0	0	1	0	1	0	1	0	1	4	0	1	1	1	0	1	0	1	5	11	4	6	13	4	1	1	1	1	1	0	1	1	4	-1.52846	0	0	1
15	43	1	0	0	30-34	Other Christian	1	Divorced/separated/widowed	Can read the entire sentence	5+	30-59 minutes	1	0	0	0	0	0	0	1	0	0	3	0	1	1	1	0	1	0	1	5			6	12	4	3	1	1	0	0	0	0	0	5	-1.52846	0	1	0
15	43	1	0	0	20-24	Other Christian	1	Married/currently living together	Can read the entire sentence	1	1-2 hours	0	1	0	0	0	0	0	1	0	0	3	0	1	1	1	0	1	0	1	5			6	13	4	0	2		0	0	0	1	0	1	2.12106	0	0	1
15	43	0	0	0	20-24	Other Christian	1	Never married & never lived together	Can read the entire sentence	1	30-59 minutes	1	0	0	0	0	0	0	1	0	1	5	0	1	1	1	1	2	0	1	5			6	11	4	3	1	1	0	0	0	0	0	1	0.880596	0	1	0
15	43	0	0	0	20-24	Other Christian	1	Married/currently living together	Cannot read simple sentence	1	30-59 minutes	0	0	0	1	1	0	0	1	1	1	4	1	1	1	1	1	2	0	1	5	12	4	6	11	4	3	1	1	1	0	0	1	1	1	-0.595814	0	1	0
15	43	0	0	0	15-19	Other Christian	1	Married/currently living together	Can read the entire sentence	1	30-59 minutes	1	0	0	1	1	0	0	1	0	1	6	0	1	1	1	1	2	0	1	5	12	4	6	11	4	3	1	1	0	0	0	1	0	1	0.331702	0	1	0
15	43	0	0	0	>=35	Other Christian	1	Married/currently living together	Cannot read simple sentence	5+	More than 2 hours	1	0	0	0	0	0	0	1	0	0	3	0	1	1	1	0	1	0	1	5	12	4	6	12	4	3	1	1	1	1	0	1	1	5	-0.934248	0	0	0
15	43	0	0	0	30-34	Catholic	1	Married/currently living together	Cannot read simple sentence	3-4	More than 2 hours	1	0	0	1	1	0	0	1	0	1	5	0	1	1	1	0	1	0	1	5	12	4	6	12	4	3	1	1	0	1	1	1	1	3	0.247003	0	0	0
15	43	0	0	0	20-24	Other Christian	0	Married/currently living together	Can read the entire sentence	2	More than 2 hours	1	0	0	1	1	0	0	1	0	1	5	1	1	1	1	0	1	0	1	5	12	4	6	12	4	3	1	0	1	1	0	1	0	2	-0.184438	0	0	0
15	43	0	0	0	20-24	Other Christian	1	Married/currently living together	Cannot read simple sentence	3-4	1-2 hours	1	0	0	1	1	0	0	1	0	1	5	0	1	1	0	0	0	0	1	5	12	4	6	11		3	1	1	1	1	0	1	1	4	-0.333409	0	0	1
15	43	0	0	0	20-24	Other Christian	1	Married/currently living together	Can read part of the sentence	3-4	1-2 hours	1	0	0	1	1	0	0	1	0	1	5	1	1	1	0	0	0	0	0	5	12	4	6	10		3	1	1	1	1	0	1	1	3	2.02813	0	0	1
15	43	0	0	1	25-29	Other Christian	1	Divorced/separated/widowed	Cannot read simple sentence	2	1-2 hours	0	1	0	0	0	0	0	1	0	0	3	1	1	1	1	0	2	0	1	5			6	10	4	3	1	1	0	0	0	0	1	2	1.55478	0	0	1
15	43	0	0	0	25-29	Other Christian	1	Married/currently living together	Can read the entire sentence	2	More than 2 hours	1	0	0	1	1	0	0	1	0	1	4	0	1	1	1	0	1	0	1	5	12	4	6	11	4	1	1	1	0	0	0	1	0	2	4.6594	0	0	0
15	43	0	0	0	>=35	Other Christian	1	Married/currently living together	Cannot read simple sentence	5+	1-2 hours	0	0	0	0	0	0	0	1	0	1	4	1	1	1	1	0	1	0	1	5	12	4	6	13	4	2	1	1	0	1	0	1	1	5	-0.582015	0	0	1
15	43	0	0	0	20-24	Other Christian	1	Married/currently living together	Can read the entire sentence	3-4	1-2 hours	1	0	0	1	1	0	0	1	0	0	3	0	1	1	1	0	1	0	1	5	11	4	6	11	4	3	1	1	1	1	0	1	0	3	0.238871	0	0	1
15	43	0	0	0	>=35	Other Christian	1	Married/currently living together	Can read the entire sentence	5+	30-59 minutes	1	0	0	1	1	0	0	1	0	1	4	0	1	1	1		2	1	1	5	10	3	5	12	4	3	1	1	0	0	0	1	0	5	-0.418109	0	1	0
15	43	1	0	0	20-24	Other Christian	1	Married/currently living together	Can read the entire sentence	2	30-59 minutes	1	0	0	1	1	0	0	1	0	0	2	0	1	1	1	0	2	0	1	4.4	12	1	6	8	4	3	1	1	1	1	0	1	0	2	0.925912	0	1	0
15	43	1	0	0	15-19	Other Christian	1	Married/currently living together	Can read the entire sentence	1	1-2 hours	1	0	0	1	1	0	0	1	0	0	3	0	1	1	1	0	1	0	1	5	11	3	6	10	3	3	1	1	1	1	0	1	0	1	-0.883145	0	0	1
15	43	1	0	0	25-29	Other Christian	0	Married/currently living together	Cannot read simple sentence	3-4	1-2 hours	0	0	0	1	1	0	0	1	0	0	3	0	1	1	1	0	1	0	1	4.4	11	2	6	9	3	3	1	1	1	1	0	1	1	4	-1.19602	0	0	1
15	43	1	0	0	15-19	Other Christian	1	Married/currently living together	Can read the entire sentence	1	30-59 minutes	0	0	0	0	0	0	0	1	0	0	2	0	1	1	0	0	0	0	1	5			6	12		0	1	1	1	1	0	1	0	1	-1.24134	0	1	0
15	43	1	0	0	20-24	Other Christian	1	Married/currently living together	Can read the entire sentence	2	30-59 minutes	1	0	0	0	0	0	0	1	0	0	3	0	1	1	0	0	0	0	1	4.5	12	3	6	12		3	1	1	1	1	0	1	0	2	-0.863348	0	1	0
15	43	1	0	0	30-34	Presbyterian	1	Married/currently living together	Can read the entire sentence	5+	30-59 minutes	1	1	1	1	1	0	0	1	0	0	2	0	1	1	1	0	1	0	1	4.8	12	4	6	13	4	3	1	1	1	0	0	1	0	5	2.95807	0	1	0
15	43	1	0	0	25-29	Other Christian	1	Married/currently living together	Can read the entire sentence	3-4	More than 2 hours	0	0	0	1	1	0	0	1	0	0	3	0	1	1	1	0	1	0	1	4.6	12	3	6	12	4	2	1	1	0	1	0	1	0	3	-1.87493	0	0	0
15	43	1	0	0	20-24	Other Christian	1	Married/currently living together	Cannot read simple sentence	3-4	1-2 hours	0	0	0	0	0	0	0	1	0	0	3	0	1	1	1	0	1	0	1	4.75			6	12	4	3	1	1	1	1	0	1	1	3	-0.693682	0	0	1
15	43	0	0	0	15-19	Other Christian	1	Married/currently living together	Can read part of the sentence	1	1-2 hours	1	0	0	1	1	0	0	1	0	0	3	0	1	1	0	0	0	0	1	5	12	4	6	12		0	1	1	0	0	0	1	1	1	-0.347208	0	0	1
15	43	0	0	0	15-19	Other Christian	1	Never married & never lived together	Can read the entire sentence	1	1-2 hours	0	0	0	0	0	0	0	1	0	0	3	0	1	1	0	0	0	0	1	5			6	11		1	1	1	0	0	0	0	0	1	-1.19002	0	0	1
15	43	0	0	0	20-24	Other Christian	1	Married/currently living together	Cannot read simple sentence	2	1-2 hours	1	0	0	1	1	0	0	1	0	0	2	0	1	1	0	0	0	0	1	5	12	4	6	11		3	1	1	0	1	0	1	1	2	-1.01232	0	0	1
15	43	0	0	0	20-24	Other Christian	1	Married/currently living together	Cannot read simple sentence	3-4	Less than 30 minutes	0	0	0	0	0	0	0	1	0	0	3	0	0	0	1	0	1	1	1	5	10	3	6		1	3	1	1	1	1	0	1	1	3	0.428334	1	0	0
15	43	0	0	0	20-24	Other Christian	1	Married/currently living together	Can read the entire sentence	2	30-59 minutes	1	0	0	1	1	0	0	1	0	1	5	0	1	1	1	0	1	1	1	4.8	11	2	6	11	0	3	1	1	0	0	0	1	0	2	2.06751	0	1	0
15	43	0	0	0	30-34	Other Christian	1	Married/currently living together	Can read the entire sentence	3-4	30-59 minutes	1	0	0	0	0	0	0	1	0	1	4	0	1	1	1	0	1	1	1	5			6	12	2	3	1	1	0	0	0	1	0	4	2.02813	0	1	0
15	43	0	0	0	15-19	Other Christian	1	Never married & never lived together	Can read the entire sentence	1	30-59 minutes	0	0	0	0	0	0	0	1	0	0	3	1	1	1	1	0	1	0	1	5			6	11	4	3	1	1	0	0	0	0	0	1	-0.511115	0	1	0
15	43	0	0	0	20-24	Other Christian	1	Married/currently living together	Can read the entire sentence	1	30-59 minutes	0	0	0	1	1	0	0	1	1	1	5	1	1	1	1	0	1	0	1	4.4	12	4	6	11	4	3	1	1	1	1	0	1	0	1	1.23283	0	1	0
15	43	0	0	0	30-34	Other Christian	1	Married/currently living together	Can read the entire sentence	3-4	1-2 hours	0	0	0	0	0	0	0	1	0	0	3	0	1	1	1	0	1	0	1	4.2	11	4	6	7	4	3	1	1	1	1	0	1	0	3	-0.673884	0	0	1
15	43	0	0	0	25-29	Presbyterian	1	Married/currently living together	Can read the entire sentence	3-4	1-2 hours	0	0	0	0	0	0	0	1	0	0	3	1	1	1	0	0	0	0	1	4.66667			6	12		3	1		0	1	0	1	0	4	-0.595814	0	0	1
16	44	1	0	0	20-24	Other Christian	1	Married/currently living together	Can read the entire sentence	3-4	30-59 minutes	1	0	0	0	0	0	0	1	0	0	3	0	1	1	1	0	1	0	1	5	12	1	6	11	3	3	1	1	1	1	0	1	0	3	1.53971	0	1	0
16	44	1	0	0	20-24	Other	1	Married/currently living together	Can read the entire sentence	2	More than 2 hours	1	0	0	1	1	0	0	1	0	0	3	0	1	1	1	0	1	0	1	5	12	4	6	11	4	3	1	1	1	1	0	1	0	2	-0.883145	0	0	0
16	44	1	0	0	20-24	Other	1	Married/currently living together	Can read the entire sentence	1	1-2 hours	1	1	0	0	0	0	0	1	0	1	4	0	1	1	1	0	1	0	1	5			6	10	4	3	1	1	1	1	0	1	0	1	0.711924	0	0	1
16	44	1	0	0	25-29	Other	1	Married/currently living together	Can read the entire sentence	3-4	More than 2 hours	0	0	0	1	1	0	0	1	0	1	4	1	1	1	1	0	1	0	1	5	12	4	6	11	4	3	1	1	1	1	0	1	0	4	-0.0994714	0	0	0
16	44	1	0	0	20-24	Other	1	Married/currently living together	Can read the entire sentence	1	More than 2 hours	0	0	0	1	1	0	0	1	0	0	3	0	1	1	1	0	1	0	1	5			6	11	4	3	1	1	1	1	0	1	0	1	-0.0994714	0	0	0
16	44	0	0	0	25-29	Other Christian	1	Married/currently living together	Can read the entire sentence	3-4	More than 2 hours	0	1	0	1	1	0	0	1	0	1	5	0	1	1	1	0	1	0	1	5	11	4	5	11	4	1	1	0	0	0	0	1	0	4	0.921184	0	0	0
16	44	0	0	0	20-24	Other Christian	1	Married/currently living together	Can read the entire sentence	1	More than 2 hours	1	0	0	1	0	1	0	1	0	0	2	1	1	1	1	0	1	0	1	5	12	4	6	12	4	3	1	1	1	1	0	1	0	1	4.6594	0	0	0
16	44	0	0	0	30-34	Other Christian	1	Married/currently living together	Can read the entire sentence	5+	More than 2 hours	1	0	0	1	1	0	0	1	0	0	2	1	1	1	1	1	2	0	1	5	12	3	6	13	4	3	1	1	1	1	0	1	0	5	0.68411	0	0	0
16	44	0	0	0	>=35	Other Christian	1	Married/currently living together	Can read the entire sentence	3-4	More than 2 hours	1	0	0	0	0	0	0	1	0	0	3	0	1	1	1	0	1	0	1	5			6	12	4	3	1	1	1	0	0	1	0	4	0.925912	0	0	0
16	44	0	0	0	20-24	Other Christian	1	Married/currently living together	Can read the entire sentence	3-4	1-2 hours	0	0	0	1	1	0	0	1	0	1	5	0	1	1	1	0	1	0	1	4.6	12	4	6	11	4	3	1	1	1	0	0	1	0	3	0.567718	0	0	1
16	44	0	0	0	25-29	Other Christian	1	Married/currently living together	Can read the entire sentence	3-4	More than 2 hours	1	0	0	1	1	0	0	1	0	1	4	1	1	1	1	1	3	0	1	5	12	3	6	12	4	3	1	1	0	0	0	1	0	3	-1.52846	0	0	0
16	44	0	0	0	30-34	Other Christian	1	Married/currently living together	Cannot read simple sentence	5+	More than 2 hours	0	0	0	1	1	0	0	1	0	0	3	0	1	1	0	0	0	0	1	4.75	11	4	6	12		3	1	1	1	1	0	1	1	7	1.65614	0	0	0
16	44	0	0	0	25-29	Other Christian	1	Married/currently living together	Can read the entire sentence	2	More than 2 hours	0	0	0	1	0	1	0	1	0	0	3	0	1	1	1		2	0	1	5	12	1	4	10	2	3	1	1	0	0	0	1	0	2	-0.752917	0	0	0
16	44	1	0	0	30-34	Other Christian	1	Married/currently living together	Can read the entire sentence	3-4	More than 2 hours	1	1	0	0	0	0	0	1	0	1	4	1	1	1	1	0	2	0	1	4.8	12	4	6	12	4	3	1	1	0	0	0	1	0	3	2.89297	0	0	0
16	44	0	0	0	25-29	Other Christian	1	Married/currently living together	Can read the entire sentence	3-4	1-2 hours	0	0	0	0	0	0	0	1	0	0	3	0	1	1	1		2	0	1	5			6	11	4	3	1	1	0	1	0	1	0	3	-1.22154	0	0	1
16	44	1	0	0	20-24	Other Christian	1	Married/currently living together	Can read the entire sentence	2	More than 2 hours	1	0	0	1	1	0	0	1	0	0	2	0	1	1	1	0	1	0	1	4.8	12	4	6	11	4	3	1	1	0	0	0	1	0	2	-1.54826	0	0	0
16	44	0	0	0	20-24	Other Christian	1	Married/currently living together	Can read the entire sentence	2	More than 2 hours	0	0	0	0	0	0	0	1	0	0	3	0	1	1	1		2	0	1	5	12	2	5	12	3	3	1	1	1	1	0	1	0	2	-1.17623	0	0	0
16	44	1	0	0	30-34	Other Christian	1	Married/currently living together	Cannot read simple sentence	3-4	More than 2 hours	0	0	0	0	0	0	0	1	0	0	3	0	1	1	1	0	1	0	1	5	12	4	6	12	4	3	1	1	0	0	0	1	1	4	-0.764582	0	0	0
16	44	0	0	0	30-34	Other Christian	1	Married/currently living together	Can read the entire sentence	3-4	More than 2 hours	1	0	0	1	1	0	0	1	0	0	2	1	1	1	1	1	2	0	1	5	12	3	6	13	4	3	1	1	0	0	0	1	0	4	-0.418109	0	0	0
16	44	1	0	1	20-24	Other Christian	1	Married/currently living together	Can read the entire sentence	2	30-59 minutes	1	0	0	1	1	0	0	1	1	1	6	0	1	1	1	0	1	0	1	4.8	11	4	6	11	2	3	1	1	1	1	0	1	0	2	-0.954046	0	1	0
16	44	1	0	1	20-24	Other Christian	1	Married/currently living together	Can read the entire sentence	3-4	30-59 minutes	1	1	0	1	1	0	0	1	0	1	4	0	1	1	1	0	1	0	1	5	11	3	6	10	4	3	1	1	0	1	0	1	0	3	2.92449	0	1	0
16	44	1	0	0	20-24	Other Christian	0	Married/currently living together	Can read the entire sentence	1	30-59 minutes	1	0	0	0	0	0	0	1	0	0	3	0	1	1	0	0	0	0	1	5			6	11		3	1	1	1	1	0	1	0	1	1.53971	0	1	0
16	44	1	0	0	15-19	Other	1	Married/currently living together	Can read the entire sentence	1	30-59 minutes	0	0	0	0	0	0	0	1	1	1	5	1	1	1	1	0	2	0	1	5			6	13	4	3	1	1	0	0	0	1	0	1	-1.85514	0	1	0
16	44	1	0	0	>=35	Presbyterian	1	Married/currently living together	Cannot read simple sentence	3-4	1-2 hours	0	0	0	1	1	0	0	1	1	1	4	1	1	1	1	0	2	0	1	5	12	4	6	13	4	3	1	1	1	1	0	1	1	4	-1.85514	0	0	1
16	44	1	0	0	30-34	Other	1	Married/currently living together	Can read the entire sentence	3-4	30-59 minutes	0	0	0	1	1	0	0	1	0	1	5	1	1	1	1	0	1	0	1	5	12	4	6	13	4	3	1	1	1	1	0	1	0	4	-0.556431	0	1	0
16	44	0	0	0	25-29	Other Christian	1	Married/currently living together	Can read the entire sentence	3-4	1-2 hours	1	0	0	1	1	0	0	1	0	1	4	0	1	1	1	0	1	0	1	5	12	4	6	11	4	3	1	1	0	0	0	1	0	3	0.965295	0	0	1
16	44	0	0	0	25-29	Other Christian	1	Married/currently living together	Can read the entire sentence	3-4	1-2 hours	0	0	0	1	1	0	0	1	1	0	3	0	1	1	1	0	1	0	1	5	12	4	6	11	4	3	1	1	1	1	0	1	0	3	0.638619	0	0	1
16	44	0	0	0	30-34	Other Christian	1	Married/currently living together	Can read the entire sentence	5+	More than 2 hours	1	0	0	0	0	0	0	1		0	3	0	1	1	1	0	1	0	1	4.2	11	3	6	3	4	3	1	1	0	0	0	1	0	5	0.886263	0	0	0
16	44	1	0	0	15-19	Other	1	Divorced/separated/widowed	Cannot read simple sentence	1	1-2 hours	1	0	0	0	0	0	0	1	0	0	3	1	1	1	0	0	0	0	1	5			6	12		3	1	1	0	0	0	0	1	1	2.02813	0	0	1
16	44	1	0	0	>=35	Other	1	Married/currently living together	Can read the entire sentence	5+	1-2 hours	1	1	0	1	1	0	0	1	0	0	3	0	1	1	1	0	1	0	1	5	12	4	6	12	4	3	1	1	0	0	0	1	0	5	1.20254	0	0	1
16	44	1	0	0	20-24	Presbyterian	1	Married/currently living together	Can read the entire sentence	3-4	1-2 hours	0	1	0	0	0	0	0	1	1	1	4	0	1	1	1	0	2	0	1	5			6	12	4	3	1	1	0	0	0	1	0	3	2.657	0	0	1
16	44	0	0	0	30-34	Other Christian	1	Married/currently living together	Can read the entire sentence	3-4	1-2 hours	1	0	0	1	1	0	0	1	1	1	5	0	1	1	1	0	2	0	1	4.8	12	3	6	13	4	3	1	1	0	0	0	1	0	4	-0.418109	0	0	1
16	44	0	0	0	25-29	Catholic	1	Married/currently living together	Can read the entire sentence	3-4	More than 2 hours	0	0	0	0	0	0	0	1	1	1	5	0	1	1	1	0	1	0	1	4.75			6	12	4	3	1	1	0	0	1	1	0	4	-1.339	0	0	0
16	44	0	0	0	15-19	Other Christian	1	Never married & never lived together	Cannot read simple sentence	1	1-2 hours	0	0	0	0	0	0	0	1	1	1	5	0	1	1	1	0	1	0	1	5			6	12	4	3	1	1	0	0	0	0	1	1	-0.673884	0	0	1
16	44	1	0	1	25-29	Catholic	1	Married/currently living together	Can read the entire sentence	3-4	Less than 30 minutes	1	0	0	1	0	1	0	1	1	1	4	1	1	1	1	0	1	0	1	5	11	2	6	13	4	3	1	1	0	0	1	1	0	3	2.04772	1	0	0
16	44	1	0	0	20-24	Other Christian	1	Married/currently living together	Can read the entire sentence	3-4	Less than 30 minutes	0	0	0	0	0	0	0	1	0	0	2	1	1	1	1	0	1	0	1	5	12	4	5	12	4	3	1	1	0	0	0	1	0	3	-0.0994714	1	0	0
16	44	1	0	1	30-34	Other Christian	1	Married/currently living together	Can read the entire sentence	5+	Less than 30 minutes	1	0	0	1	1	0	0	1	1	0	2	0	1	1	1	0	1	0	1	5	12	2	6	12	4	3	1	1	1	1	0	1	0	5	2.04772	1	0	0
16	44	1	0	0	>=35	Catholic	1	Married/currently living together	Cannot read simple sentence	5+	Less than 30 minutes	1	0	0	0	0	0	0	1	0	1	5	0	1	1	1	0	1	0	1	5	11	3	6	11	4	3	1	1	1	1	1	1	1	6	-0.883145	1	0	0
16	44	1	0	0	30-34	Other Christian	1	Married/currently living together	Can read the entire sentence	5+	Less than 30 minutes	1	0	0	0	0	0	0	1	0	0	3	0	1	1	1	0	1	0	1	4.6	11	3	6	11	4	3	1	1	0	0	0	1	0	5	1.53971	1	0	0
16	44	1	0	0	15-19	Catholic	1	Married/currently living together	Can read the entire sentence	1	Less than 30 minutes	1	1	0	1	1	0	0	1	0	0	3	0	1	1	1	0	1	0	1	4.4	11	3	5	10	3	3	1	1	0	0	1	1	0	1	1.15716	1	0	0
16	44	1	0	0	30-34	Other	1	Divorced/separated/widowed	Can read the entire sentence	3-4	30-59 minutes	0	0	0	0	0	0	0	1	1	0	3	1	1	1	1	0	1	0	1	5	12	4	6	11	4	3	1	1	0	1	0	0	0	4	-1.87493	0	1	0
16	44	1	0	0	>=35	Other	1	Married/currently living together	Can read the entire sentence	5+	1-2 hours	1	1	0	1	0	1	0	1	1	1	4	1	1	1	1	0	2	0	1	5	12	4	6	10	4	3	1	1	0	0	0	1	0	6	1.79076	0	0	1
16	44	1	0	0	20-24	Other	1	Married/currently living together	Can read part of the sentence	2	Less than 30 minutes	0	0	0	1	1	0	0	1	0	1	4	1	1	1	1	0	1	0	1	5	12	4	6	10	4	3	1	1	0	0	0	1	1	2	0.547921	1	0	0
16	44	0	0	0	25-29	Catholic	1	Married/currently living together	Can read the entire sentence	3-4	Less than 30 minutes	1	1	0	0	0	0	0	1	0	0	3	1	1	1	1	0	2	0	1	4.75			6	13	4	3	1	1	0	0	1	1	0	3	2.47566	1	0	0
16	44	0	0	0	25-29	Other Christian	1	Married/currently living together	Cannot read simple sentence	3-4	1-2 hours	0	1	1	1	0	1	0	1	0	0	3	1	1	1	0	0	0	0	1	4.75	12	4	6	10		1	1	1	0	0	0	1	1	3	5.79046	0	0	1
16	44	0	0	0	25-29	Other Christian	1	Married/currently living together	Cannot read simple sentence	3-4	1-2 hours	1	0	0	1	1	0	0	1	0	1	4	0	1	1	1	0	1	0	1	4.4	12	2	6	13	4	3	1	1	0	0	0	1	1	3	0.286386	0	0	1
16	44	0	0	0	25-29	Other Christian	1	Married/currently living together	Cannot read simple sentence	3-4	30-59 minutes	0	0	0	1	1	0	0	1	0	1	4	0	1	1	1	0	1	0	1	5	12	4	6	13	4	3	1	1	0	0	0	1	1	3	-1.85514	0	1	0
16	44	0	0	0	25-29	Catholic	0	Married/currently living together	Can read the entire sentence	3-4	Less than 30 minutes	1	0	0	1	1	0	0	1	1	1	4	1	1	1	1	0	1	0	1	5	12	4	6	13	4	3	1	1	0	1	1	1	0	3	0.449156	1	0	0
16	44	0	0	0	25-29	Other Christian	1	Divorced/separated/widowed	Can read the entire sentence	3-4	30-59 minutes	0	0	0	0	0	0	0	1	0	0	3	0	1	1	0	0	0	0	1	5			6	10		1	1	1	0	0	0	0	0	3	-1.339	0	1	0
16	44	0	0	0	>=35	Presbyterian	1	Married/currently living together	Can read part of the sentence	5+	30-59 minutes	1	0	0	1	1	0	0	1	0	0	3	0	1	1	0	0	0	0	1	5	12	4	0	12		3	1	1	0	1	0	1	1	6	-0.347208	0	1	0
16	44	0	0	0	15-19	Other Christian	1	Never married & never lived together	Cannot read simple sentence	1	30-59 minutes	0	0	0	0	0	0	0	1	1	1	4	1	1	1	0	0	0	0	1	5			6	11		3	1	1	0	0	0	0	1	1	-1.19002	0	1	0
16	44	0	0	0	20-24	Other Christian	1	Married/currently living together	Cannot read simple sentence	1	30-59 minutes	0	0	0	0	0	0	0	1	0	1	4	0	1	1	0	0	0	0	1	4.66667			6	12		3	1	1	0	0	0	1	1	1	-1.19002	0	1	0
16	44	1	0	0	25-29	Catholic	1	Married/currently living together	Can read part of the sentence	3-4	More than 2 hours	0	0	0	0	0	0	0	1	1	1	4	1	1	1	0	0	0	0	1	5	12	4	6	12		3	1	1	0	0	1	1	1	3	-0.725199	0	0	0
16	44	1	0	0	20-24	Other Christian	1	Never married & never lived together	Cannot read simple sentence	2	More than 2 hours	0	0	0	0	0	0	0	1	0	0	2	0	1	1	1	0	1	0	1	5			6	12	4	3	1	1	1	1	0	0	1	2	-1.87493	0	0	0
16	44	1	0	0	20-24	Catholic	1	Married/currently living together	Can read part of the sentence	3-4	30-59 minutes	0	0	0	0	0	0	0	1	0	0	3	1	1	1	1	0	1	0	1	5	12	4	6	13	4	3	1	1	0	0	1	1	1	3	-0.660086	0	1	0
16	44	1	0	0	30-34	Other Christian	1	Married/currently living together	Can read the entire sentence	3-4	More than 2 hours	1	0	0	1	1	0	0	1	1	1	4	0	1	1	1	0	1	0	1	5	12	2	6	13	4	3	1	1	0	0	0	1	0	4	-0.894865	0	0	0
16	44	1	0	0	30-34	Other Christian	1	Married/currently living together	Can read the entire sentence	3-4	More than 2 hours	0	0	0	1	1	0	0	1	0	1	4	1	1	1	1	0	1	0	1	5	12	4	6	11	4	3	1	1	0	0	0	1	0	4	0.534122	0	0	0
16	44	1	0	0	25-29	Other Christian	1	Married/currently living together	Can read the entire sentence	3-4	More than 2 hours	1	0	0	0	0	0	0	1	1	1	4	1	1	1	1	0	1	0	1	5	12	4	6	12	4	3	1	1	1	1	0	1	0	3	-0.437906	0	0	0
16	44	1	0	0	15-19	Other	1	Married/currently living together	Can read the entire sentence	1	1-2 hours	0	0	0	1	0	1	0	1	0	1	4	0	1	1	1	0	1	0	1	5			6	9	4	3	1	1	0	0	0	1	0	1	-1.87493	0	0	1
16	44	1	0	0	30-34	Other Christian	1	Married/currently living together	Cannot read simple sentence	3-4	More than 2 hours	0	0	0	1	0	1	0	1	0	1	4	0	1	1	1	0	1	0	1	5	12	4	6	13	4	2	1	1	0	0	0	1	1	4	-0.556431	0	0	0
16	44	1	0	0	25-29	Catholic	1	Married/currently living together	Can read the entire sentence	3-4	1-2 hours	1	0	0	1	1	0	0	1	1	0	3	1	1	1	1	0	1	0	1	5	0	4	6	13	4	3	1	1	0	1	1	1	0	3	1.55951	0	0	1
16	44	0	0	0	20-24	Other Christian	1	Married/currently living together	Can read the entire sentence	1	1-2 hours	0	0	0	1	0	1	0	1	1	1	4	0	1	1	1	0	2	0	1	5	12	4	6	13	4	3	1	1	0	0	0	1	0	1	-1.19602	0	0	1
16	44	1	0	0	25-29	Other Christian	1	Married/currently living together	Can read part of the sentence	3-4	1-2 hours	1	0	0	1	1	0	0	1	0	0	3	0	1	1	1	0	2	0	1	4.8	12	4	6	10	4	3	1	1	0	0	0	1	1	4	0.195688	0	0	1
16	44	0	0	0	15-19	Other Christian	1	Married/currently living together	Can read the entire sentence	1	1-2 hours	0	0	0	1	1	0	0	1	0	0	3	0	1	1	0	0	0	0	1	5	12	3	6	13		3	1	1	0	0	0	1	0	1	-1.24134	0	0	1
16	44	1	0	0	>=35	Other Christian	1	Never married & never lived together	Cannot read simple sentence	1	More than 2 hours	1	0	0	0	0	0	0	1	1	1	6	1	1	1	1	0	1	0	1	4.75			6	11	4	3	1	1	0	0	0	0	1	1	-1.54826	0	0	0
16	44	0	0	0	25-29	Other Christian	1	Married/currently living together	Can read the entire sentence	2	30-59 minutes	1	0	0	1	1	0	0	1	0	1	4	1	1	1	0	0	0	0	1	5	12	4	6	13		3	1	1	0	1	0	1	0	2	3.27289	0	1	0
16	44	1	0	0	30-34	Other Christian	1	Married/currently living together	Can read part of the sentence	5+	More than 2 hours	1	0	0	1	0	1	0	1	0	1	4	1	1	1	1	0	2	0	1	4.6	12	3	6	11	4	3	1	1	0	0	0	1	1	7	1.53971	0	0	0
16	44	0	0	0	25-29	Other Christian	1	Married/currently living together	Can read the entire sentence	3-4	30-59 minutes	0	0	0	0	0	0	0	1	0	1	4	0	1	1	0	0	0	0	1	5	12	3	6	12		3	1	1	0	1	0	1	0	4	-1.87493	0	1	0
16	44	1	0	0	30-34	Other Christian	1	Married/currently living together		5+	1-2 hours	0	0	0	0	0	0	0	1	0	1	4	0	1	1	1	0	1	0	1	5	12	4	6	10	3	2	1	1	0	0	0	1		6	-1.24134	0	0	1
16	44	0	0	0	25-29	Other Christian	1	Married/currently living together	Can read the entire sentence	3-4	1-2 hours	0	0	0	0	0	0	0	1	0	0	3	0	1	1	1	0	1	0	1	5	12	3	6	12	4	3	1	1	0	0	0	1	0	4	-1.87493	0	0	1
16	44	1	0	0	20-24	Other Christian	1	Married/currently living together	Can read the entire sentence	3-4	1-2 hours	0	0	0	1	1	0	0	1	0	0	2	1	1	1	1	0	1	0	1	5			6	11	4	3	1	1	0	0	0	1	0	3	-0.725199	0	0	1
16	44	0	0	0	>=35	Presbyterian	1	Married/currently living together	Can read the entire sentence	5+	30-59 minutes	1	1	1	0	0	0	0	1	1	1	4	1	1	1	0	0	0	0	1	5	12	4	6	13		3	1	1	0	0	0	1	0	5	4.61581	0	1	0
16	44	0	0	0	20-24	Other Christian	1	Married/currently living together	Can read the entire sentence	1	1-2 hours	1	0	0	1	1	0	0	1	1	1	4	0	1	1	0	0	0	0	1	4.25	12	4	6	8		3	1	1	0	1	0	1	0	1	-0.883145	0	0	1
16	44	0	0	0	>=35	Other Christian	1	Married/currently living together	Cannot read simple sentence	5+	1-2 hours	1	0	0	0	0	0	0	1	0	1	4	0	1	1	1	0	1	1	1	5			6	11	0	3	1	1	0	0	0	1	1	5	0.286386	0	0	1
16	44	0	0	0	15-19	Presbyterian	1	Never married & never lived together	Can read the entire sentence	1	1-2 hours	1	0	0	0	0	0	0	1	0	1	4	0	1	1	1	0	1	0	1	5			6	11	3	2	1	1	0	0	0	0	0	1	0.247003	0	0	1
16	44	0	0	0	20-24	Other Christian	1	Married/currently living together	Can read the entire sentence	2	1-2 hours	0	0	0	0	0	0	0	1	1	1	4	1	1	1	1	0	1	0	1	5			6	11	4	2	1	1	0	0	0	1	0	2	-0.0658756	0	0	1
16	44	0	0	0	25-29	Presbyterian	1	Married/currently living together	Can read the entire sentence	3-4	1-2 hours	1	1	0	0	0	0	0	1	0	0	3	0	1	1	1	0	1	0	1	4.8	11	1	6	11	1	3	1	1	0	0	0	1	0	3	1.36531	0	0	1
16	44	0	0	0	30-34	Other Christian	1	Married/currently living together	Can read the entire sentence	5+	More than 2 hours	1	0	0	1	1	0	0	1	0	0	3	0	1	1	1	0	1	0	1	5	12	0	6	11	4	3	1	1	0	0	0	1	0	6	0.260801	0	0	0
16	44	0	0	0	>=35	Catholic	1	Divorced/separated/widowed	Cannot read simple sentence	5+	1-2 hours	1	0	0	0	0	0	0	1	1	1	4	1	1	1	1	0	3	0	1	4.6	12	0	6	11	4	2	1	1	0	0	1	0	1	8	-1.52846	0	0	1
16	44	0	0	0	15-19	Presbyterian	0	Married/currently living together	Cannot read simple sentence	1	More than 2 hours	0	0	0	0	0	0	0	1	0	1	4	0	1	1	0	0	0	0	1	5			6	11		3	1	1	0	0	0	1	1	1	-1.85514	0	0	0
16	45	1	0	0	20-24	Other Christian	1	Divorced/separated/widowed	Can read the entire sentence	2	1-2 hours	0	1	1	0	0	0	0	1	1	1	4	0	1	1	1		1	0	1	4.6	11	4	6	11	4	3	1	1	0	0	0	0	0	2	0.693159	0	0	1
16	45	1	0	0	25-29	Presbyterian	1	Married/currently living together	Can read the entire sentence	3-4	1-2 hours	1	1	1	0	0	0	0	1	0	1	4	0	1	1	1	0	1	0	1	4.8	11	4	6	10	4	3	1	1	1	1	0	1	0	3	7.20769	0	0	1
16	45	1	0	0	25-29	Presbyterian	1	Divorced/separated/widowed	Can read the entire sentence	2	1-2 hours	1	1	0	0	0	0	0	1	1	1	4	0	1	1	1	0	1	0	1	4.6	11	3	6	10	4	3	1	1	0	0	0	0	0	2	1.93973	0	0	1
16	45	1	0	0	25-29	Other Christian	1	Married/currently living together	Can read the entire sentence	2	1-2 hours	1	0	0	0	0	0	0	1	0	0	3	0	1	1	1	0	1	0	1	4.75			6	9	4	3	1	1	1	1	0	1	0	2	0.945498	0	0	1
16	45	1	0	0	15-19	Other Christian	1	Divorced/separated/widowed	Cannot read simple sentence	1	1-2 hours	1	0	0	0	0	0	0	1	1	1	4	0	1	1	1	0	1	0	1	5			6	12	4	3	1	1	0	0	0	0	1	1	-0.954046	0	0	1
16	45	1	0	0	15-19	Other Christian	1	Married/currently living together	Can read the entire sentence	2	More than 2 hours	0	0	0	1	0	1	0	1	0	0	3	0	1	1	1	0	1	0	1	5			6	9	4	3	1	1	0	0	0	1	0	2	-1.87493	0	0	0
16	45	1	0	0	15-19	Other Christian	1	Never married & never lived together	Can read the entire sentence	1	1-2 hours	0	1	0	0	0	0	0	1	0	1	4	0	1	1	1	0		0	1	5			5	10	3	3	1	1	0	1	0	0	0	1	0.901387	0	0	1
16	45	1	0	0	30-34	Other Christian	1	Married/currently living together	Can read the entire sentence	3-4	More than 2 hours	1	1	1	1	0	1	0	1	0	1	4	1	1	1	1	0	1	0	1	5	11	4	6	12	4	3	1	1	0	0	0	1	0	4	2.75565	0	0	0
16	45	1	0	0	25-29	Presbyterian	1	Married/currently living together	Can read the entire sentence	3-4	More than 2 hours	1	0	0	0	0	0	0	1	0	1	4	0	1	1	1	0	1	0	1	5	11	4	6	11	4	3	1	1	1	1	0	1	0	3	0.311905	0	0	0
16	45	1	0	0	15-19	Presbyterian	1	Never married & never lived together	Can read the entire sentence	1	More than 2 hours	1	0	0	0	0	0	0	1	0	0	3	0	1	1	1	0	1	0	1	5			6	10	2	3	1	1	0	0	0	0	0	1	0.664313	0	0	0
16	45	1	0	0	25-29	Other	1	Married/currently living together	Can read the entire sentence	2	More than 2 hours	1	1	0	1	1	0	0	1	0	1	4	0	1	1	1	0	1	1	1	5	11	0	6	10	3	3	1	1	0	0	0	1	0	2	2.29876	0	0	0
16	45	1	0	0	30-34	Presbyterian	1	Married/currently living together	Can read the entire sentence	3-4	More than 2 hours	0	0	0	0	0	0	0	1	0	1	4	0	1	1	1	0	1	0	1	5	12	2	6	10	3	3	1	1	1	1	0	1	0	4	0.618821	0	0	0
16	45	0	0	0	20-24	Presbyterian	1	Married/currently living together	Can read the entire sentence	1	More than 2 hours	0	1	0	1	1	0	0	1	0	1	4	0	1	1	1	0	1	0	1	4.8	11	4	6	11	4	3	1	1	0	0	0	1	0	1	1.03864	0	0	0
16	45	0	0	0	30-34	Other Christian	1	Married/currently living together	Can read the entire sentence	2	1-2 hours	0	0	0	1	1	0	0	1	0	0	3	0	0	0	1	0	1	0	1	5	12	2	6		4	3	1	1	0	0	0	1	0	2	-0.679883	0	0	1
16	45	0	0	0	15-19	Other Christian	1	Married/currently living together	Can read the entire sentence	1	More than 2 hours	0	0	0	1	1	0	0	1	0	1	5	0	1	0	1	0	2	0	1	5			6	10	4	3	1	1	1	1	0	1	0	1	-1.85514	0	0	0
16	45	0	0	0	20-24	Other Christian	1	Married/currently living together	Can read the entire sentence	3-4	1-2 hours	1	1	0	1	1	0	0	1	1	1	5	0	1	1	1	0	1	0	1	4.2	9	3	6	3	4	3	1	1	1	1	0	1	0	3	2.98367	0	0	1
16	45	0	0	0	25-29	Presbyterian	1	Married/currently living together	Can read the entire sentence	3-4	More than 2 hours	1	1	0	0	0	0	0	1	0	1	4	0	1	1	1	0	1	0	1	5			6	11	4	3	1	1	1	1	0	1	0	3	1.24786	0	0	0
16	45	0	0	0	20-24	Presbyterian	0	Married/currently living together	Can read the entire sentence	2	30-59 minutes	1	0	0	1	0	1	0	1	0	1	4	0	1	1	1	0	1	0	1	5	12	4	6	12	4	3	1	1	1	0	0	1	0	2	-0.418109	0	1	0
16	45	0	0	0	20-24	Catholic	1	Married/currently living together	Can read the entire sentence	2	30-59 minutes	0	0	0	1	1	0	0	1	0	1	4	1	1	1	1	1	1	0	1	5	12	3	6	12	4	3	1	1	0	1	1	1	0	2	-0.556431	0	1	0
16	45	0	0	0	20-24	Catholic	1	Married/currently living together	Cannot read simple sentence	2	Less than 30 minutes	0	0	0	1	1	0	0	1	0	0	3	1	1	1	1	1	2	0	1	5	12	3	6	12	4	3	1	1	1	1	1	1	1	2	-1.85514	1	0	0
16	45	0	0	0	20-24	Other Christian	1	Married/currently living together	Can read the entire sentence	2	More than 2 hours	1	0	0	0	0	0	0	1	0	0	3	0	1	1	1	0	1	0	1	5	12	3	6	12	4	3	1	1	1	1	0	1	0	2	-1.52846	0	0	0
16	45	0	0	0	30-34	Other Christian	1	Married/currently living together	Cannot read simple sentence	3-4	1-2 hours	1	0	0	1	1	0	0	1	1	1	4	0	1	1	1	0	1	0	1	5	11	4	6	10	4	3	1	1	1	1	0	1	1	3	1.55951	0	0	1
16	45	0	0	0	25-29	Other Christian	1	Married/currently living together	Can read the entire sentence	3-4	1-2 hours	1	0	0	0	0	0	0	1	1	1	6	0	1	1	1		2	0	1	5	12	3	6	12	3	3	1	1	1	0	0	1	0	3	-0.863348	0	0	1
16	45	0	0	0	30-34	Other Christian	1	Married/currently living together	Can read the entire sentence	3-4	1-2 hours	1	1	1	1	1	0	0	1	1	1	4	0	1	1	1		2	0	1	4.8	11	0	6	11	1	3	1	1	0	0	0	1	0	3	6.63328	0	0	1
16	45	1	0	0	25-29	Presbyterian	1	Married/currently living together	Can read the entire sentence	3-4	More than 2 hours	1	0	0	1	1	0	0	1	0	1	4	0	1	1	1	0	1	0	1	5	12	2	6	10	4	3	1	1	0	0	0	1	0	3	1.53971	0	0	0
16	45	1	0	0	30-34	Other Christian	1	Married/currently living together	Can read the entire sentence	3-4	1-2 hours	1	0	0	1	1	0	0	1	0	1	4	0	1	1	1	0	1	0	1	4.2	11	3	5	8	3	2	1	1	1	1	0	1	0	4	-0.353206	0	0	1
16	45	1	0	0	30-34	Presbyterian	1	Married/currently living together	Can read the entire sentence	5+	More than 2 hours	1	0	0	1	0	1	0	1	0	1	4	0	1	1	1	0	1	0	1	5	11	4	6	10	4	3	1	1	0	1	0	1	0	5	2.64193	0	0	0
16	45	0	0	0	25-29	Other Christian	1	Married/currently living together	Can read part of the sentence	3-4	Less than 30 minutes	1	0	0	1	1	0	0	1	0	0	3	1	1	1	1	0	1	0	1	5	11	4	6	13	4	3	1	1	1	1	0	1	1	4	-0.333409	1	0	0
16	45	0	0	0	30-34	Catholic	1	Married/currently living together	Can read the entire sentence	5+	1-2 hours	1	1	0	1	1	0	0	1	0	1	4	0	1	1	0	0	0	0	1	5	12	4	6	12		3	1	1	0	1	1	1	0	6	1.81055	0	0	1
16	45	0	0	0	25-29	Other	1	Divorced/separated/widowed	Can read part of the sentence	3-4	1-2 hours	0	0	0	0	0	0	0	1	0	1	4	1	1	1	0	0	0	0	1	5	12	4	6	10		3	1	1	0	1	0	0	1	4	-1.85514	0	0	1
16	45	1	0	0	30-34	Other Christian	1	Married/currently living together	Can read the entire sentence	3-4	More than 2 hours	1	0	0	0	0	0	0	1	0	1	4	0	1	1	1	0	1	0	1	5	12	4	6	12	4	3	1	1	1	1	0	1	0	3	0.266589	0	0	0
16	45	1	0	0	20-24	Catholic	1	Married/currently living together	Can read the entire sentence	2	More than 2 hours	0	0	0	1	0	1	0	1	0	0	3	0	1	1	1	0	1	0	1	5	12	4	6	12	4	3	1	1	0	0	1	1	0	2	-1.20982	0	0	0
16	45	1	0	0	>=35	Catholic	1	Married/currently living together	Can read the entire sentence	5+	More than 2 hours	1	0	0	0	0	0	0	1	1	1	4	0	1	1	1	0	1	0	1	5	12	4	6	11	4	3	1	0	1	1	1	1	0	7	-0.954046	0	0	0
16	45	1	0	0	15-19	Catholic	1	Married/currently living together	Can read the entire sentence	1	More than 2 hours	1	0	0	0	0	0	0	1	0	0	3	1	1	1	0	0	0	0	1	5			6	13		3	1	1	1	1	1	1	0	1	1.55951	0	0	0
16	45	1	0	0	30-34	Presbyterian	1	Married/currently living together	Can read the entire sentence	3-4	More than 2 hours	1	1	1	0	0	0	0	1	0	0	3	0	1	1	1	0	1	0	1	4.4	12	1	6	12	3	3	1	1	0	1	0	1	0	4	3.46249	0	0	0
16	45	1	0	0	30-34	Catholic	1	Married/currently living together	Can read the entire sentence	3-4	1-2 hours	1	0	0	0	0	0	0	1	0	1	4	1	1	1	1	0	1	0	1	5	12	3	6	10	4	3	1	1	1	0	1	1	0	4	-1.52846	0	0	1
16	45	0	0	0	30-34	Presbyterian	1	Married/currently living together	Can read the entire sentence	3-4	More than 2 hours	1	1	1	1	1	0	0	1	0	0	2	0	1	1	1	0	1	0	1	5	11	4	6	11	4	3	1	1	0	0	0	1	0	3	9.062	0	0	0
16	45	0	0	0	20-24	Other Christian	1	Married/currently living together	Can read the entire sentence	2	1-2 hours	0	0	0	0	0	0	0	1	0	0	3	0	0	0	0	0	0	0	1	5			6			3	1	1	1	1	0	1	0	2	-1.339	0	0	1
16	45	0	0	0	25-29	Catholic	1	Married/currently living together	Can read the entire sentence	3-4	More than 2 hours	0	0	0	0	0	0	0	1	0	0	3	0	1	1	1		2	0	1	5	12	3	6	12	4	3	1	1	0	0	1	1	0	3	0.122479	0	0	0
16	45	0	0	0	15-19	Other Christian	1	Married/currently living together	Cannot read simple sentence	1	30-59 minutes	0	0	0	1	1	0	0	1	0	1	5	0	1	1	0	0	0	0	1	5	10	4	6	12		3	1	1	1	0	0	1	1	1	-1.22154	0	1	0
16	45	0	0	0	30-34	Catholic	1	Married/currently living together	Can read the entire sentence	5+	More than 2 hours	0	0	0	1	1	0	0	1	0	0	3	0	1	1	1	0	1	0	1	4.6	12	3	6	11	4	3	1	1	1	0	1	1	0	5	0.553919	0	0	0
16	45	0	0	0	20-24	Presbyterian	1	Married/currently living together	Can read the entire sentence	2	1-2 hours	1	0	0	1	0	1	0	1	0	0	3	0	1	1	1	1	3	0	1	5	12	3	6	8	4	3	1	1	1	1	0	1	0	2	-0.418109	0	0	1
17	46	1	0	0	20-24	Catholic	1	Married/currently living together	Cannot read simple sentence	2	1-2 hours	1	0	0	1	1	0	0	1	0	0	3	0	1	1	0	0	0	0	1	5	12	4	6	13		3	1	1	0	1	1	1	1	2	-0.954046	0	0	1
17	46	1	0	0	20-24	Catholic	1	Married/currently living together	Can read the entire sentence	2	Less than 30 minutes	0	0	0	0	0	0	0	1	0	0	2	1	1	1	0	0	0	0	1	3.66667			6	2		3	1	1	0	0	1	1	0	2	-1.87493	1	0	0
17	46	1	0	0	20-24	Catholic	1	Married/currently living together	Cannot read simple sentence	3-4	Less than 30 minutes	1	0	0	1	1	0	0	1	0	0	3	0	1	1	0	0	0	0	1	5	12	4	6	11		2	1	1	0	1	1	1	1	3	-0.863348	1	0	0
17	46	0	0	0	20-24	Catholic	1	Married/currently living together	Can read the entire sentence	2	30-59 minutes	1	0	0	0	0	0	0	1	0	0	3	0	1	1	1	0	1	0	1	4.75			6	12	4	3	1	1	0	0	1	1	0	2	0.25267	0	1	0
17	46	0	0	0	15-19	Catholic	1	Married/currently living together	Can read the entire sentence	1	30-59 minutes	1	0	0	1	1	0	0	1	0	0	3	0	1	1	1	0	1	0	1	4.8	12	4	6	9	4	3	1	1	1	1	1	1	0	1	1.55137	0	1	0
17	46	0	0	0	20-24	Other Christian	1	Married/currently living together	Can read the entire sentence	3-4	More than 2 hours	1	0	0	1	1	0	0	1	0	1	4	0	1	1	1	0	1	0	1	5	12	3	6	12	4	3	1	0	0	0	0	1	0	3	0.16797	0	0	0
17	46	1	0	0	15-19	Catholic	1	Married/currently living together	Cannot read simple sentence	1	Less than 30 minutes	0	0	0	1	1	0	0	1	0	0	2	0	1	1	1	1	2	0	1	4.8	12	3	6	11	4	3	1	1	1	1	1	1	1	1	-0.601813	1	0	0
17	46	1	0	0	20-24	Catholic	1	Married/currently living together	Can read part of the sentence	2	1-2 hours	1	0	0	1	1	0	0	1	0	0	3	0	1	1	0	0	0	0	1	5	12	4	6	12		3	1	1	0	0	1	1	1	2	0.358458	0	0	1
17	46	1	0	0	30-34	Catholic	1	Married/currently living together	Can read the entire sentence	3-4	30-59 minutes	0	1	0	0	0	0	0	1	0	0	2	0	1	1	1	0	2	0	1	5	12	4	6	13	4	3	1	1	0	0	1	1	0	3	0.830486	0	1	0
17	46	1	0	0	25-29	Catholic	1	Divorced/separated/widowed	Can read part of the sentence	3-4	30-59 minutes	0	0	0	1	0	1	0	1	0	0	1	0	1	1	1	0	1	0	1	5	12	4	6	13	4	3	1	1	0	0	1	0	1	4	-1.87493	0	1	0
17	46	1	0	0	20-24	Catholic	1	Married/currently living together	Can read part of the sentence	3-4	Less than 30 minutes	0	0	0	1	0	1	0	1	0	0	3	0	1	1	1	0	1	0	1	5	11	3	6	12	3	0	1	1	0	0	1	1	1	3	-1.87493	1	0	0
17	46	1	0	0	30-34	Catholic	1	Married/currently living together	Can read the entire sentence	5+	Less than 30 minutes	0	0	0	1	0	1	0	1	0	0	2	0	1	1	1	0	1	0	1	5	12	4	6	12	4	3	1	1	0	0	1	1	0	5	-1.87493	1	0	0
17	46	1	0	0	15-19	Catholic	1	Never married & never lived together	Can read the entire sentence	1	More than 2 hours	0	1	0	0	0	0	0	1	0	0	2	0	1	1	0	0	0	0	1	5			6	9		1	1	1	0	0	1	0	0	1	-0.442634	0	0	0
17	46	1	0	0	20-24	Catholic	1	Married/currently living together	Cannot read simple sentence	3-4	1-2 hours	1	0	0	0	0	0	0	1	0	0	3	0	1	1	1	0	2	1	1	5	11	3	5	10	4	3	1	1	0	0	1	1	1	3	-0.249551	0	0	1
17	46	1	0	0	20-24	Catholic	1	Married/currently living together	Can read the entire sentence	3-4	1-2 hours	0	0	0	1	0	1	0	1	0	0	2	1	1	1	0	0	0	0	1	5	11	3	6	12		2	1	1	0	0	1	1	0	3	-0.0600881	0	0	1
17	46	1	0	0	20-24	Catholic	1	Married/currently living together	Can read the entire sentence	2	Less than 30 minutes	0	0	0	1	0	1	0	1	1	1	4	0	1	1	0	0	0	0	1	5	11	2	6	11		1	1	1	0	0	1	1	0	2	1.79911	1	0	0
17	46	1	0	0	15-19	Catholic	1	Married/currently living together	Can read the entire sentence	1	30-59 minutes	0	0	0	0	0	0	1	1	0	0	3	0	1	1	0	0	0	0	1	5			5	9		3	1	1	0	0	1	1	0	1	-1.87493	0	1	0
17	46	1	0	0	20-24	Catholic	1	Married/currently living together	Cannot read simple sentence	1	30-59 minutes	0	0	0	0	0	0	0	1	0	0	3	0	1	1	1	0	1	0	1	4.5			6	10	4	3	1	1	0	0	1	1	1	1	-1.87493	0	1	0
17	46	1	0	0	20-24	Catholic	1	Married/currently living together	Cannot read simple sentence	1	Less than 30 minutes	0	0	0	1	1	0	0	1	0	0	3	0	1	1	1	0	1	0	0	5	9	4	6	12	4	3	1	1	1		1	1	1	1	-1.87493	1	0	0
17	46	1	0	0	15-19	Catholic	1	Married/currently living together	Cannot read simple sentence	1	30-59 minutes	1	0	0	0	0	0	0	1	0	1	4	0	1	1	1	0	2	0	1	4.75			5	10	3	0	1	1	0	0	1	1	1	1	-0.883145	0	1	0
17	46	0	0	0	20-24	Catholic	1	Married/currently living together	Can read the entire sentence	2	30-59 minutes	0	0	0	0	0	0	0	1	0	0	3	0	1	1	1	0	1	0	1	5			5	12	4	3	1	1	0	0	1	1	0	2	-0.158706	0	1	0
17	46	1	0	1	30-34	Catholic	1	Married/currently living together	Cannot read simple sentence	5+	Less than 30 minutes	1	0	0	0	0	0	0	1	0	1	4	1	1	1	1	0	1	0	1	5	12	3	6	12	4	3	1	1	1	1	1	1	1	5	0.280387	1	0	0
17	46	0	0	0	20-24	Other Christian	1	Never married & never lived together	Can read the entire sentence	1	Less than 30 minutes	0	0	0	0	0	0	0	1	0	0	2	0	1	1	1	0	1	0	1	5			6	11	4	3	1	1	0	1	0	0	0	1	0.0830957	1	0	0
17	46	1	0	0	>=35	Catholic	1	Married/currently living together	Cannot read simple sentence	5+	Less than 30 minutes	0	0	0	0	0	0	0	1	0	0	3	0	1	1	1	0	1	0	1	4.8	12	1	6	12	3	3	1	1	0	0	1	1	1	6	0.102682	1	0	0
17	46	0	0	0	15-19	Catholic	1	Never married & never lived together	Can read the entire sentence	1	Less than 30 minutes	1	1	1	0	0	0	0	1	0	0	3	0	1	1				0	1	5			6	12	4	3	1	1	0	0	1	0	0	1	5.41264	1	0	0
17	46	1	0	0	20-24	Catholic	1	Married/currently living together	Can read the entire sentence	2	30-59 minutes	0	0	0	0	0	0	0	1	0	0	3	1	1	1	1	0	2	0	1	5	12	4	6	13	4	3	1	1	0	0	1	1	0	2	-1.20982	0	1	0
17	46	0	0	0	20-24	Catholic	1	Married/currently living together	Can read part of the sentence	2	Less than 30 minutes	1	0	0	1	1	0	0	1	0	0	3	0	1	1	1	0	1	0	1	5	11	4	6	11	4	3	1	1	0	0	1	1	1	2	-0.934248	1	0	0
17	46	1	0	0	25-29	Catholic	1	Married/currently living together	Can read the entire sentence	3-4	30-59 minutes	1	1	0	1	0	1	0	1	0	0	3	1	1	1	1	0	3	0	1	4.2	12	4	6	13	4	3	1	1	1	1	1	1	0	3	1.14336	0	1	0
17	46	0	0	0	15-19	Catholic	1	Married/currently living together	Cannot read simple sentence	1	1-2 hours	1	0	0	1	1	0	0	1	0	1	5	0	1	0	0	0	0	0	1	5	12	2	6	12		0	1	1	0	0	1	1	1	1	-1.52846	0	0	1
17	46	1	0	0	30-34	Catholic	1	Married/currently living together	Cannot read simple sentence	3-4	30-59 minutes	0	1	0	0	0	0	0	1	0	0	3	0	1	1	0	0	0	0	1	5			6	11		2	1	1	0	0	1	1	1	3	-0.958774	0	1	0
17	46	0	0	0	30-34	Catholic	1	Married/currently living together	Cannot read simple sentence	5+	1-2 hours	1	0	0	0	0	0	0	1	0	0	3	0	1	0	1	0	1	0	1	4.75			6	13	0	0	1	1	0	0	1	1	1	5	-0.347208	0	0	1
17	46	1	0	1	20-24	Catholic	1	Married/currently living together	Can read the entire sentence	2	1-2 hours	0	1	1	1	1	0	0	1	0	0	3	0	1	1	1	1	1	0	1	5	3	4	6	12	4	3	1	1	0	0	1	1	0	2	3.28478	0	0	1
17	46	0	0	0	15-19	Catholic	0	Married/currently living together	Cannot read simple sentence	1	1-2 hours	1	0	0	0	0	0	0	1	0	1	5	0	1	1	1	0	1	0	1	5			6	13	4	1	1	1	0	0	1	1	1	1	-1.52846	0	0	1
17	46	1	0	0	15-19	Catholic	0	Married/currently living together	Can read the entire sentence	1	Less than 30 minutes	1	0	0	1	1	0	0	1	1	0	3	0	1	1	0	0	0	0	1	5	11	3	6	10		3	1	1	0	1	1	1	0	1	0.311905	1	0	0
17	46	0	0	0	25-29	Catholic	1	Married/currently living together	Cannot read simple sentence	3-4	1-2 hours	0	1	0	0	0	0	0	1	0	0	2	0	1	1	0	0	0	0	1	5	12	2	6	11		2	1	1	0	0	1	1	1	3	0.777038	0	0	1
17	46	1	0	0	15-19	Catholic	1	Never married & never lived together	Cannot read simple sentence	1	Less than 30 minutes	0	0	0	0	0	0	0	1	0	0	2	0	1	1	0	0	0	0	1	5			6	12		1	1	1	0	0	1	0	1	1	1.2049	1	0	0
17	46	0	0	0	20-24	Catholic	1	Married/currently living together	Can read the entire sentence	1	30-59 minutes	0	0	0	0	0	0	0	1	0	1	4	0	1	1	1	0	3	0	1	5			6	13	4	3	1	1	0	0	1	1	0	1	1.68166	0	1	0
17	46	1	0	0	>=35	Catholic	1	Married/currently living together	Cannot read simple sentence	5+	Less than 30 minutes	1	1	0	1	1	0	0	1	0	0	3	0	1	1	1	1	1	0	1	4.75			6	11	4	3	1	1	0	0	1	1	1	7	5.03962	1	0	0
17	46	0	0	0	15-19	Catholic	1	Married/currently living together	Can read the entire sentence	1	1-2 hours	0	0	0	0	0	0	0	1	0	0	3	0	1	1	0	0	0	0	1	5			6	13		3	1	1	1	1	1	1	0	1	-1.87493	0	0	1
17	46	1	0	0	20-24	Catholic	1	Married/currently living together	Cannot read simple sentence	3-4	Less than 30 minutes	0	0	0	1	0	1	0	1	0	1	4	0	1	1	1	0	4	0	1	4.75			5	11	4	3	1	1	0	0	1	1	1	3	-0.107603	1	0	0
17	46	0	0	0	>=35	Catholic	1	Married/currently living together	Cannot read simple sentence	3-4	1-2 hours	1	0	0	1	1	0	0	1	0	0	3	0	1	1	1	0	1	0	1	4.4	12	1	1	12	3	1	1	1	0	0	1	1	1	4	-1.52846	0	0	1
17	46	1	0	0	15-19	Catholic	0	Married/currently living together	Cannot read simple sentence	1	30-59 minutes	1	0	0	0	0	0	0	1	0	0	3	0	1	1	1	0	1	0	1	5			6	11	4	3	1	1	0	0	1	1	1	1	1.53971	0	1	0
17	46	0	0	0	30-34	Catholic	1	Married/currently living together	Cannot read simple sentence	3-4	1-2 hours	1	0	0	1	1	0	0	1	0	0	3	0	1	1	0	0	0	0	1	4.75	12	1	6	12		2	1	1	0	0	1	1	1	4	1.55951	0	0	1
17	46	1	0	0	15-19	Catholic	1	Married/currently living together	Cannot read simple sentence	1	30-59 minutes	0	0	0	0	0	0	0	1	0	0	3	0	1	1	1	0	1	0	1	5			6	11	4	3	1	1	0	0	1	1	1	1	0.102682	0	1	0
17	46	0	0	0	15-19	Catholic	1	Married/currently living together	Can read the entire sentence	1	30-59 minutes	0	0	0					1	0	1	5	0	1	1	0	0	0	0	1	4.5	12	2	6	12		3	1	1	0	0	1	1	0	1	-1.85514	0	1	0
17	46	1	0	0	15-19	Catholic	1	Married/currently living together	Cannot read simple sentence	1	Less than 30 minutes	0	0	0	1	0	1	0	1	0	0	2	1	1	1	1	0	1	0	1	5			6	11	4	3	1	1	0	1	1	1	1	1	-1.20982	1	0	0
17	46	0	0	0	25-29	Catholic	1	Married/currently living together	Can read the entire sentence	2	1-2 hours	1	1	1	1	1	0	0	1	0	0	3	1	1	0	0	0	0	0	1	4	12	4	6	11		3	1	1	0	0	1	1	0	2	4.03477	0	0	1
17	46	0	0	0	20-24	Catholic	1	Married/currently living together	Can read part of the sentence	2	30-59 minutes	1	0	0	0	0	0	0	1	0	0	1	1	1	1	1	0	2	0	1	5	12	4	6	13	4	3	1	1	1	1	1	1	1	2	1.46068	0	1	0
17	46	0	0	0	15-19	Catholic	1	Married/currently living together	Can read the entire sentence	1	1-2 hours	0	0	0	0	0	0	0	1	0	1	4	1	1	1	1	0	2	0	1	5			6	13	3	3	1	1	0	0	1	1	0	1	-0.772714	0	0	1
17	46	0	0	0	30-34	Presbyterian	1	Married/currently living together	Can read the entire sentence	5+	30-59 minutes	1	0	0	1	1	0	0	1	0	0	3	0	1	1	0	0	0	0	1	5	12	4	6	12		3	1	1	0	1	0	1	0	5	-0.418109	0	1	0
17	46	0	0	0	25-29	Catholic	1	Married/currently living together	Cannot read simple sentence	3-4	30-59 minutes	0	0	0	0	0	0	0	1	0	0	3	0	1	1	0	0	0	0	1	5			6	13		3	1	1	0	0	1	1	1	3	-1.85514	0	1	0
17	46	0	0	0	30-34	Presbyterian	1	Married/currently living together	Can read the entire sentence	5+	1-2 hours	1	0	0	1	1	0	0	1	0	0	2	0	1	1	1	0	2	0	1	5	12	4	6	13	4	3	1	1	0	0	0	1	0	5	-1.52846	0	0	1
17	46	0	0	0	20-24	Catholic	1	Married/currently living together	Cannot read simple sentence	2	30-59 minutes	1	0	0	1	1	0	0	1	0	1	4	0	1	1	1	0	1	0	1	5	12	4	6	13	4	2	1	1	0	0	1	1	1	2	-0.347208	0	1	0
17	46	0	0	0	20-24	Catholic	1	Married/currently living together	Can read part of the sentence	3-4	30-59 minutes	1	0	0	1	1	0	0	1	0	1	4	0	1	1	1	0	1	0	1	5	12	3	6	13	4	2	1	1	0	0	1	1	1	3	-1.01232	0	1	0
17	46	0	0	0	25-29	Presbyterian	1	Married/currently living together	Can read the entire sentence	3-4	Less than 30 minutes	0	0	0	1	1	0	0	1	0	0	3	0	1	1	1	0	1	1	1	5	10	3	6	9	4	3	1	1	0	1	0	1	0	4	1.10724	1	0	0
17	46	0	0	0	20-24	Catholic	1	Married/currently living together	Can read the entire sentence	1	Less than 30 minutes	1	0	0	0	0	0	0	1	1	1	6	0	1	1	1	0	1	1	1	5			6	10	4	3	1	1	0	1	1	1	0	1	-1.01232	1	0	0
17	46	0	0	0	20-24	Catholic	1	Married/currently living together	Cannot read simple sentence	2	Less than 30 minutes	0	0	0	0	0	0	0	1	1	0	3	0	1	1	1	0	1	1	0	5	12	3	6	10	4	3	1	1	0		1	1	1	2	0.122479	1	0	0
17	46	0	0	0	25-29	Other Christian	1	Married/currently living together	Cannot read simple sentence	3-4	30-59 minutes	0	0	0	0	0	0	0	1	0	0	2	0	1	1	0	0	0	0	1	5	12	3	6	11		3	1	1	0	0	0	1	1	3	-0.725199	0	1	0
17	46	0	0	0	20-24	Presbyterian	1	Married/currently living together	Cannot read simple sentence	1	Less than 30 minutes	1	0	0	0	0	0	0	1	0	0	3	0	1	1	0	0	0	0	1	4			6	11		3	1	1	0	0	0	1	1	1	2.64193	1	0	0
17	46	0	0	0	30-34	Catholic	1	Married/currently living together	Cannot read simple sentence	5+	30-59 minutes	0	0	0	1	1	0	0	1	0	0	3	0	1	1	0	0	0	0	1	5	12	1	6	12		3	1	1	0	0	1	1	1	5	0.102682	0	1	0
17	46	1	0	0	15-19	Catholic	1	Married/currently living together	Can read the entire sentence	1	30-59 minutes	1	0	0	1	1	0	0	1	0	0	3	0	1	1	1	0	1	0	1	5	12	4	6	8	4	3	1	1	0	0	1	1	0	1	-0.883145	0	1	0
17	46	1	0	0	15-19	Catholic	1	Married/currently living together	Cannot read simple sentence	1	1-2 hours	1	0	0	1	0	1	0	1	0	0	2	0	1	1	0	0	0	0	1	5	12	4	6	10		3	1	1	0	0	1	1	1	1	-0.863348	0	0	1
17	46	1	0	0	15-19	Catholic	1	Married/currently living together	Can read the entire sentence	1	1-2 hours	1	0	0	1	1	0	0	1	0	0	2	0	1	1	1	0	1	0	1	3.6	11	4	1	10	0	3	1	1	0	0	1	1	0	1	0.266589	0	0	1
17	46	1	0	0	>=35	Other Christian	1	Married/currently living together	Cannot read simple sentence	5+	30-59 minutes	1	0	0	1	1	0	0	1	0	0	3	0	1	1	1	0	1	0	1	5	12	4	6	12	4	3	1	1	0	0	0	1	1	7	1.02357	0	1	0
17	46	1	0	0	25-29	Other	1	Married/currently living together	Cannot read simple sentence	2	Less than 30 minutes	1	0	0	1	0	1	0	1	0	0	3	0	1	1	1	0	2	0	1	5	12	4	6	13	4	3	1	1	0	0	0	1	1	2	0.68411	1	0	0
17	46	1	0	0	20-24	Catholic	1	Married/currently living together	Can read the entire sentence	3-4	Less than 30 minutes	0	0	0	1	0	1	0	1	0	0	3	0	1	1	1	0	1	0	1	4.8	12	4	6	11	4	3	1	1	0	0	1	1	0	3	-1.35879	1	0	0
17	46	1	0	1	20-24	Catholic	1	Married/currently living together	Cannot read simple sentence	2	30-59 minutes	1	0	0	1	1	0	0	1	0	1	4	1	1	1	1	0	1	0	1	5	12	4	6	13	4	3	1	1	0	1	1	1	1	2	0.906115	0	1	0
17	46	0	0	0	20-24	Catholic	1	Married/currently living together	Cannot read simple sentence	1	1-2 hours	1	0	0	1	1	0	0	1	0	1	4	0	1	1	1	0	1	0	1	4.8	12	4	6	13	4	3	1	1	1	1	1	1	1	1	-0.863348	0	0	1
17	46	0	0	0	20-24	Catholic	1	Never married & never lived together	Cannot read simple sentence	1	Less than 30 minutes	1	0	0	0	0	0	0	1	0	0	2	0	1	1	1	0	1	0	0	4.66667			6	13	4	3	1	1	0		1	0	1	1	-0.934248	1	0	0
17	46	0	0	0	15-19	Other Christian	1	Married/currently living together	Can read the entire sentence	1	Less than 30 minutes	0	0	0	0	0	0	0	1	0	0	2	0	1	1	1	0	1	0	1	5			6	13	4	1	1	1	0	1	0	1	0	1	2.33505	1	0	0
17	46	0	0	0	25-29	Catholic	1	Married/currently living together	Can read the entire sentence	3-4	Less than 30 minutes	1	0	0	0	0	0	0	1	0	0	3	0	1	1	1	0	1	0	1	5	12	4	6	12	4	3	1	1	1	1	1	1	0	3	0.247003	1	0	0
17	46	0	0	0	25-29	Catholic	1	Married/currently living together	Can read the entire sentence	3-4	30-59 minutes	1	1	0	0	0	0	0	1	0	0	3	0	1	1	0	0	0	0	1	5	11		5	12		1	1	1	0	0	1	1	0	3	3.83581	0	1	0
17	46	0	0	0	25-29	Catholic	1	Married/currently living together	Can read the entire sentence	2	30-59 minutes	1	0	0	0	0	0	0	1	0	0	3	0	1	1	1	0	1	0	1	5			6	10	4	2	1	1	0	0	1	1	0	2	-0.418109	0	1	0
17	46	0	0	0	15-19	Catholic	0	Married/currently living together	Can read part of the sentence	1	30-59 minutes	0	0	0	1	1	0	0	1	0	0	3	0	1	0	1	0	1	1	1	5	11	1	6	12	4	3	1	1	0	0	1	1	1	1	0.553919	0	1	0
17	46	1	0	0	20-24	Catholic	0	Married/currently living together	Can read the entire sentence	1	Less than 30 minutes	1	0	0	1	1	0	0	1	0	1	4	0	1	1	1	1	2	0	1	5	11	3	6	12	4	3	1	1	0	0	1	1	0	1	-1.54826	1	0	0
17	46	1	0	0	20-24	Catholic	1	Married/currently living together	Cannot read simple sentence	2	Less than 30 minutes	1	0	0	0	0	0	0	1	0	1	5	1	1	1	1	1	3	0	1	5			6	13	4	3	1	1	1	1	1	1	1	2	-0.204235	1	0	0
17	46	1	0	0	15-19	Catholic	0	Married/currently living together	Can read the entire sentence	1	Less than 30 minutes	1	0	0	1	0	1	0	1	1	1	5	0	1	1	1	1	3	0	1	4.8	12	3	6	13	4	3	1	1	1	1	1	1	0	1	2.30958	1	0	0
17	46	0	0	0	20-24	Other Christian	1	Divorced/separated/widowed	Can read part of the sentence	2	More than 2 hours	0	0	0	0	0	0	0	1	0	1	6	0	1	1	0	0	0	0	1	5			6	11		3	1	1	0	0	0	0	1	2	-1.85514	0	0	0
17	46	0	0	0	25-29	Other Christian	1	Married/currently living together	Can read the entire sentence	3-4	More than 2 hours	1	0	0	1	1	0	0	1	1	1	5	1	1	1	0	0	0	0	1	5	12	4	6	11		3	1	1	1	1	0	1	0	3	0.331702	0	0	0
17	46	0	0	0	15-19	Other Christian	1	Married/currently living together	Can read the entire sentence	1	1-2 hours	1	0	0	1	1	0	0	1	1	1	4	0	1	1	1	0	4	1	1	5			6	11	4	2	1	1	0	0	0	1	0	1	0.894395	0	0	1
18	47	0	0	0	>=35	Other Christian	1	Married/currently living together	Cannot read simple sentence	5+	30-59 minutes	1	0	0	1	0	1	0	1	0	1	5	0	1	1	1	0	3	0	1	5	12	1	6	11	4	3	1	1	0	1	0	1	1	6	-1.52846	0	1	0
18	47	0	0	0	20-24	Other Christian	1	Married/currently living together	Can read the entire sentence	3-4	30-59 minutes	0	1	0	1	1	0	0	1	0	1	4	0	1	1	1	0	1	0	0	5	11	4	6	11	3	3	1	1	0		0	1	0	3	-0.260067	0	1	0
18	47	0	0	0	30-34	Other Christian	1	Married/currently living together	Can read the entire sentence	3-4	30-59 minutes	1	0	0	0	0	0	0	1	0	0	3	0	1	1	1	0	1	0	1	5			6	11	3	3	1	1	1	1	0	1	0	4	-0.934248	0	1	0
18	47	0	0	0	25-29	Other Christian	1	Married/currently living together	Can read the entire sentence	3-4	1-2 hours	1	0	0	0	0	0	0	1	0	1	4	0	1	1	0	0	0	0	1	5			6	10		3	1	1	0	0	0	1	0	3	-1.52846	0	0	1
18	47	0	0	0	20-24	Other Christian	1	Married/currently living together	Can read the entire sentence	2	More than 2 hours	0	0	0	0	0	0	0	1	0	0	3	0	1	1	0	0	0	0	1	5			6	11		2	1	1	0	1	0	1	0	2	-1.85514	0	0	0
18	47	0	0	0	15-19	Other Christian	1	Married/currently living together	Can read the entire sentence	2	1-2 hours	1	0	0	0	0	0	0	1	0	1	4	0	1	1	1		2	0	0	5	12	3	6	12	3	3	1	1	0	0	0	1	0	2	-1.01232	0	0	1
18	47	0	0	0	30-34	Other Christian	1	Married/currently living together	Can read part of the sentence	5+	1-2 hours	1	0	0	0	0	0	0	1	0	0	3	0	1	1	1		2	0	1	5	12	3	6	11	3	3	1	1	0	0	0	1	1	5	-0.418109	0	0	1
18	47	0	0	0	25-29	Catholic	1	Married/currently living together	Can read the entire sentence	5+	1-2 hours	1	0	0	0	0	0	0	1	0	0	3	0	1	1	1		2	0	1	4.2	12	3	6	5	0	3	1	1	1	1	1	1	0	5	-1.01232	0	0	1
18	47	0	0	0	20-24	Presbyterian	1	Married/currently living together	Can read the entire sentence	2	30-59 minutes	1	0	0	1	1	0	0	1	0	0	3	0	1	1	1		2	0	1	5	12	3	6	13	4	3	1	1	0	0	0	1	0	2	-0.333409	0	1	0
18	47	0	0	0	15-19	Catholic	1	Married/currently living together	Can read the entire sentence	1	30-59 minutes	1	0	0	1	1	0	0	1	0	0	3	0	1	1	1		3	0	1	5	12	2	6	11	4	3	1	1	0	1	1	1	0	1	0.925912	0	1	0
18	47	0	0	0	30-34	Other Christian	1	Married/currently living together	Cannot read simple sentence	5+	1-2 hours	0	0	0	0	0	0	0	1	0	0	3	0	1	1	0	0	0	0	1	5	12	4	6	13		3	1	1	0	1	0	1	1	5	-1.20982	0	0	1
18	47	0	0	0	25-29	Presbyterian	1	Married/currently living together	Can read the entire sentence	3-4	30-59 minutes	1	1	0	0	0	0	0	1	0	1	4	0	1	1	0	0	0	0	1	5			6	11		3	1	1	0	0	0	1	0	4	1.79076	0	1	0
18	47	0	0	0	20-24	Catholic	1	Married/currently living together	Can read the entire sentence	1	1-2 hours	0	0	0	0	0	0	0	1	0	0	2	0	1	1	0	0	0	0	1	5			5	12		3	1	1	1	0	1	1	0	1	-1.87493	0	0	1
18	47	0	0	0	25-29	Other Christian	1	Married/currently living together	Can read the entire sentence	3-4	1-2 hours	0	0	0	0	0	0	0	1	0	1	4	0	1	1	0	0	0	0	1	3.25	12	0	6	11		3	1	1	0	0	0	1	0	4	-1.87493	0	0	1
18	47	0	0	0	25-29	Presbyterian	1	Married/currently living together	Can read the entire sentence	3-4	1-2 hours	1	0	0	1	0	1	0	1	1	1	6	0	1	1	1	0	1	0	1	5	12	4	6	10	4	3	1	1	0	0	0	1	0	4	1.02357	0	0	1
18	47	0	0	0	30-34	Presbyterian	1	Married/currently living together	Can read the entire sentence	3-4	1-2 hours	1	0	0	0	0	0	0	1	1			0	1	1	1	0	2	0	0	5			6	12	4	3	1	1	1	1	0	1	0	3	-1.52846	0	0	1
18	47	0	0	0	25-29	Other Christian	1	Married/currently living together	Cannot read simple sentence	5+	More than 2 hours	1	0	0	0	0	0	0	1	0	1	5	1	1	1	1	0	1	0	1	4.8	11	4	6	11	4	3	1	1	0	0	0	1	1	6	0.965295	0	0	0
18	47	0	0	0	25-29	Other Christian	0	Married/currently living together	Can read part of the sentence	3-4	1-2 hours	1	0	0	0	0	0	0	1	1	1	5	0	1	1	1	0	1	0	1	4.6	12	4	6	13	4	3	1	1	1	1	0	1	1	4	-0.333409	0	0	1
18	47	0	0	0	25-29	Other Christian	1	Married/currently living together	Can read part of the sentence	3-4	1-2 hours	1	1	0	1	1	0	0	1	1	1	4	0	1	1	1	0	2	0	1	5	12	4	6	12	4	3	1	1	0	1	0	1	1	3	2.98367	0	0	1
18	47	0	0	0	25-29	Other Christian	1	Married/currently living together	Can read the entire sentence	3-4	1-2 hours	0	0	0	1	1	0	0	1	0	0	3	0	1	1	1	0	1	0	1	5	12	4	6	12	4	3	1	1	1	1	0	1	0	3	-0.744785	0	0	1
18	47	1	0	0	20-24	Other Christian	1	Married/currently living together	Can read the entire sentence	3-4	Less than 30 minutes	0	0	0	1	0	1	0	1	0	0	2	0	1	1	1	0	1	0	1	5	12	4	6	11	4	3	1	1	1	1	0	1	0	3	0.0317809	1	0	0
18	47	1	0	1	20-24	Other Christian	1	Married/currently living together	Cannot read simple sentence	2	More than 2 hours	1	0	0	1	0	1	0	1	1	1	5	0	1	1	1	0	1	0	1	5	12	4	6	11	4	2	1	1	1	0	0	1	1	2	1.34322	0	0	0
18	47	1	0	0	15-19	Other Christian	1	Married/currently living together	Can read the entire sentence	1	More than 2 hours	0	0	0	0	0	0	0	1	0	0	3	0	1	1	0	0	0	0	1	5			6	11		3	1	1	1	1	0	1	0	1	-0.595814	0	0	0
18	47	1	0	0	>=35	Catholic	1	Married/currently living together	Can read the entire sentence	5+	30-59 minutes	0	0	0	0	0	0	0	1	1	1	4	0	1	1	0	0	0	0	1	5	12	4	6	13		3	1	1	1	0	1	1	0	5	-1.35879	0	1	0
18	47	1	0	0	25-29	Other Christian	1	Divorced/separated/widowed	Cannot read simple sentence	5+	More than 2 hours	0	0	0	1	0	1	0	1	1	1	5	0	1	1	0	0	0	0	0	5	11	4	6	13		3	1	1	0		0	0	1	5	-1.87493	0	0	0
18	47	1	0	0	20-24	Other Christian	1	Divorced/separated/widowed	Can read the entire sentence	3-4	More than 2 hours	0	0	0	1	0	1	0	1	0	0	3	0	1	1	1	0	1	0	1	5	12	4	6	11	4	0	1	1	1	0	0	0	0	3	-1.87493	0	0	0
18	47	1	0	0	25-29	Other	1	Married/currently living together	Can read the entire sentence	3-4	Less than 30 minutes	1	1	0	0	0	0	0	1	1	1	4	0	1	1	1	0	1	0	1	5	12	4	6	13	4	3	1	1	1	1	0	1	0	4	2.96388	1	0	0
18	47	1	0	0	25-29	Other Christian	1	Married/currently living together	Cannot read simple sentence	3-4	30-59 minutes	1	0	0	1	1	0	0	1	0	0	3	0	1	1	0	0	0	0	1	5	12	4	6	11		3	1	1	1	1	0	1	1	3	0.945498	0	1	0
18	47	1	0	0	25-29	Catholic	1	Married/currently living together	Can read the entire sentence	3-4	30-59 minutes	1	1	1	0	0	0	0	1	0	0	3	0	1	1	0	0	0	0	1	5			6	11		3	1	1	1	1	1	1	0	4	3.59166	0	1	0
18	47	1	0	0	20-24	Other Christian	1	Never married & never lived together	Can read the entire sentence	1	1-2 hours	1	1	0	0	0	0	0	1	0	0	2	0	1	0	0	0	0	0	1	5			6	10		3	1	1	0	0	0	0	0	1	2.45587	0	0	1
18	47	1	0	0	25-29	Presbyterian	1	Married/currently living together	Can read the entire sentence	3-4	30-59 minutes	0	1	0	0	0	0	0	1	0	0	3	0	1	1	0	0	0	0	1	5			6	11		3	1	1	0	1	0	1	0	3	-0.442634	0	1	0
18	47	1	0	0	20-24	Other Christian	1	Married/currently living together	Can read the entire sentence	2	30-59 minutes	1	0	0	0	0	0	0	1	0	1	4	1	1	1	1	0	2	0	1	5	11	4	6	13	4	3	1	0	1	1	0	1	0	2	0.906115	0	1	0
18	47	1	0	0	25-29	Other Christian	1	Married/currently living together	Can read the entire sentence	3-4	More than 2 hours	0	0	0	1	1	0	0	1	0	0	2	0	1	1	0	0	0	0	0	4.5	12	4	6	12		3	1		1	0	0	1	0	4	-0.764582	0	0	0
18	47	1	0	0	15-19	Other Christian	1	Married/currently living together	Cannot read simple sentence	1	1-2 hours	1	0	0	0	0	0	0	1	0	0	3	0	1	1	1	0	1	0	1	5			6	13	4	3	1	1	1	1	0	1	1	1	-1.54826	0	0	1
18	47	1	0	0	15-19	Other Christian	1	Married/currently living together	Can read the entire sentence	1	1-2 hours	0	0	0	1	1	0	0	1	0	1	4	0	1	1	1	0	1	0	1	5			6	11	4	3	1	1	1	1	0	1	0	1	-1.87493	0	0	1
18	47	1	0	0	15-19	Catholic	1	Never married & never lived together	Can read the entire sentence	1	30-59 minutes	1	1	1	0	0	0	0	1	0	0	2	0	1	1	1	0	1	0	0	5			6	11	4	3	1	1	0		1	0	0	1	7.20769	0	1	0
18	47	1	0	0	20-24	Other Christian	0	Married/currently living together	Can read part of the sentence	1	1-2 hours	1	0	0	0	0	0	0	1	0	1	4	0	1	1	0	0	0	0	1	5			6	11		3	1	1	1	0	0	1	1	1	0.874597	0	0	1
18	47	1	0	0	25-29	Other Christian	1	Never married & never lived together	Cannot read simple sentence	5+	30-59 minutes	0	0	0	1	1	0	0	1	0	0	2	0	0	0	0	0	0	0	1	5			6			3	1	1	0	0	0	0	1	5	-1.87493	0	1	0
18	47	1	0	0	20-24	Other Christian	1	Married/currently living together	Can read the entire sentence	2	30-59 minutes	1	0	0	0	0	0	0	1	0	0	2	0	1	1	1	0	1	0	1	5			6	10	4	2	1	1	1	1	0	1	0	2	-0.249551	0	1	0
18	47	1	0	0	25-29	Other Christian	1	Married/currently living together	Can read the entire sentence	2	More than 2 hours	0	0	0	1	1	0	0	1	0	1	4	0	1	1	1	0	1	0	1	5	10	4	6	10	3	3	1	1	1	1	0	1	0	2	-1.87493	0	0	0
18	47	0	0	0	30-34	Other	1	Married/currently living together	Can read the entire sentence	2	30-59 minutes	0	0	0	0	0	0	0	1	0	0	3	0	1	1	1	0	1	1	1	5			6	13	4	3	1	1	1	1	0	1	0	2	-0.627332	0	1	0
18	47	0	0	0	20-24	Other	0	Married/currently living together	Cannot read simple sentence	2	30-59 minutes	1	0	0	1	1	0	0	1	1	1	4	0	0	1	0	0	0	0	1	5	12	4	6			3	1	1	1	1	0	1	1	2	-0.883145	0	1	0
18	47	0	0	0	25-29	Other	1	Married/currently living together	Can read the entire sentence	3-4	30-59 minutes	1	0	0	1	1	0	0	1	0	0	3	0	1	1	1	0	2	0	1	5	11	4	6	11	4	3	1	1	0	0	0	1	0	3	0.300184	0	1	0
18	47	0	0	0	25-29	Other	1	Married/currently living together	Can read the entire sentence	3-4	30-59 minutes	1	0	0	0	0	0	0	1	0	0	2	0	1	1	1	0	2	0	1	5	12	4	6	12	3	1	1	1	1	1	0	1	0	4	-1.01232	0	1	0
18	47	0	0	0	20-24	Other	1	Divorced/separated/widowed	Can read the entire sentence	3-4	30-59 minutes	1	0	0	0	0	0	0	1	0	1	4	0	1	1	1	0	3	0	1	5	11	4	6	11	4	3	1	1	0	0	0	0	0	3	-1.52846	0	1	0
18	47	0	0	0	15-19	Other Christian	1	Married/currently living together	Can read the entire sentence	1	30-59 minutes	1	0	0	1	1	0	0	1	0	1	4	0	1	1	1	1	2	0	1	5	11	3	6	12	4	3	1	1	0	0	0	1	0	1	0.68411	0	1	0
18	47	0	0	0	20-24	Other Christian	1	Married/currently living together	Cannot read simple sentence	2	30-59 minutes	0	0	0	0	0	0	0	1	0	0	3	0	1	1	1	1	2	0	1	5	12	3	6	11	4	3	1	1	0	0	0	1	1	2	0.0830957	0	1	0
18	47	0	0	0	15-19	Other Christian	1	Never married & never lived together	Cannot read simple sentence	1	30-59 minutes	1	0	0	0	0	0	0	1	0	1	4	0	1	1	1	1	1	0	1	5			6	11	4	3	1	1	0	0	0	0	1	1	0.449156	0	1	0
18	47	0	0	0	15-19	Other Christian	1	Married/currently living together	Can read the entire sentence	1	30-59 minutes	0	1	0	0	0	0	0	1	0	1	4	0	1	1	1	1	2	0	1	5			6	11	4	3	1	1	1	1	0	1	0	1	0.999254	0	1	0
18	47	0	0	0	20-24	Other Christian	1	Married/currently living together	Cannot read simple sentence	1	30-59 minutes	0	0	0	1	1	0	0	1	0	0	2	0	1	1	1	1	2	0	1	5	12	3	6	11	4	3	1	1	0	0	0	1	1	1	-1.339	0	1	0
18	47	0	0	0	25-29	Other Christian	1	Married/currently living together	Can read the entire sentence	3-4	1-2 hours	1	0	0	0	0	0	0	1	0	0	3	0	1	1	1	0	1	0	1	5			6	11	4	3	1	1	1	1	0	1	0	4	0.965295	0	0	1
18	47	0	0	0	25-29	Other Christian	1	Married/currently living together	Can read the entire sentence	3-4	30-59 minutes	1	0	0	1	0	1	0	1	0	0	3	0	1	1	1	0	2	0	1	5	12	4	6	12	4	3	1	1	1	1	0	1	0	4	0.965295	0	1	0
18	47	1	0	0	25-29	Other Christian	1	Married/currently living together	Cannot read simple sentence	3-4	Less than 30 minutes	1	0	0	1	0	1	0	1	1	1	4	1	1	1	1	0	1	0	1	5	12	4	6	13	4	2	1	1	1	1	0	1	1	3	0.358458	1	0	0
18	47	0	0	0	20-24	Other Christian	0	Married/currently living together	Can read the entire sentence	2	More than 2 hours	0	0	0	0	0	0	0	1	0	1	5	0	1	1	0	0	0	0	0	5			6	13		3	1	1	1	0	0	1	0	2	0.638619	0	0	0
18	47	1	0	0	25-29	Other Christian	0	Married/currently living together	Can read part of the sentence	3-4	30-59 minutes	0	1	0	1	0	1	0	1	0	0	1	0	1	1	1	0	1	0	1	5	10	4	6	7	4	3	1	1	1	1	0	1	1	3	2.12919	0	1	0
18	47	0	0	0	30-34	Other Christian	1	Married/currently living together	Can read the entire sentence	5+	1-2 hours	1	0	0	1	0	1	0	1	0	0	2	0	1	1	1	0	1	0	1	5	12	4	5	13	4	3	1	1	0	0	0	1	0	7	-1.01232	0	0	1
18	47	1	0	0	30-34	Other Christian	1	Married/currently living together	Can read the entire sentence	5+	Less than 30 minutes	0	0	0	1	0	1	0	1	0	1	4	0	1	1	1	0	1	0	1	4.2	12	4	6	5	4	3	1	1	0	0	0	1	0	5	0.534122	1	0	0
18	47	0	0	0	20-24	Other Christian	0	Married/currently living together	Can read the entire sentence	3-4	1-2 hours	1	0	0	1	1	0	0	1	0	1	5	0	1	1	1	0	2	0	1	5	12	3	6	12	4	3	1	1	0	0	0	1	0	3	-0.347208	0	0	1
18	47	1	0	0	30-34	Presbyterian	0	Married/currently living together	Cannot read simple sentence	5+	Less than 30 minutes	0	0	0	0	0	0	0	1	0	0	3	1	1	1	1	0	2	0	1	4.75			6	11	4	3	1	1	1	1	0	1	1	5	-1.87493	1	0	0
18	47	0	0	0	30-34	Other Christian	1	Married/currently living together	Can read the entire sentence	3-4	30-59 minutes	1	1	0	0	0	0	0	1	0	0	1	0	1	1	0	0	0	0	0	5	10		5	11		3	1	1	0		0	1	0	4	4.93802	0	1	0
18	47	1	0	0	20-24	Presbyterian	1	Married/currently living together	Can read the entire sentence	3-4	Less than 30 minutes	1	0	0	0	0	0	0	1	0	0	1	0	1	0	0	0	0	0	1	3.33333			6	3		3	1	1	0	0	0	1	0	3	0.429358	1	0	0
18	47	0	0	0	30-34	Other Christian	1	Married/currently living together	Cannot read simple sentence	5+	1-2 hours	1	0	0	0	0	0	0	1	0	0	2	0	1	1	0	0	0	0	1	5	10		6	11		3	1	1	1	0	0	1	1	6	0.364456	0	0	1
18	47	1	0	0	20-24	Other Christian	1	Married/currently living together	Can read the entire sentence	2	Less than 30 minutes	1	0	0	1	0	1	0	1	0	0	2	0	1	1	1	0	1	0	1	4	11	3	6	6	4	3	1	1	0	0	0	1	0	2	-0.367005	1	0	0
18	47	0	0	0	>=35	Other Christian	1	Married/currently living together	Can read part of the sentence	3-4	1-2 hours	0	0	0	1	1	0	0	1	0	0	3	0	1	1	1	0	1	0	1	5	12	4	6	12	4	2	1	1	0	0	0	1	1	3	-0.595814	0	0	1
18	47	1	0	0	20-24	Other Christian	1	Married/currently living together	Can read the entire sentence	2	Less than 30 minutes	1	0	0	1	0	1	0	1	0	1	4	0	1	1	1	0	1	0	1	4.6	11	3	6	9	4	3	1	1	1	1	0	1	0	2	0.227205	1	0	0
18	47	0	0	0	>=35	Other Christian	1	Married/currently living together	Can read the entire sentence	5+	30-59 minutes	1	1	0	1	0	1	0	1	0	1	4	0	1	1	1	0	1	0	1	5	11	4	6	12	4	3	1	1	0	0	0	1	0	6	2.94429	0	1	0
18	47	1	0	0	25-29	Other Christian	1	Married/currently living together	Cannot read simple sentence	3-4	Less than 30 minutes	1	1	1	1	1	0	0	1	0	0	1	0	1	1	1	0	1	0	0	4.25	11	3	6	11	4	3	1	1	0		0	1	1	3	4.69388	1	0	0
18	47	0	0	0	25-29	Other Christian	1	Never married & never lived together	Can read the entire sentence	1	1-2 hours	1	0	0	0	0	0	0	1	0	1	4	0	1	1	1	0	1	0	1	5			6	11	4	3	1	1	0	1	0	0	0	1	-0.300655	0	0	1
18	47	1	0	0	25-29	Other Christian	1	Married/currently living together	Can read the entire sentence	3-4	Less than 30 minutes	1	1	0	1	1	0	0	1	0	0	3	0	1	1	1	0	1	0	1	5	10	4	6	13	4	3	1	1	1	1	0	1	0	3	1.93973	1	0	0
18	47	1	0	0	15-19	Other Christian	1	Married/currently living together	Can read the entire sentence	1	Less than 30 minutes	0	0	0	1	1	0	0	1	0	0	3	0	1	1	0	0	0	0	1	5	10	3	6	13		3	1	1	1	1	0	1	0	1	-0.014772	1	0	0
18	47	1	0	0	30-34	Other Christian	1	Married/currently living together	Can read the entire sentence	3-4	1-2 hours	0	0	0	0	0	0	0	1	0	0	3	0	1	1	1	0	1	0	1	5	11	4	5	9	3	2	1	1	0	1	0	1	0	4	-0.014772	0	0	1
18	47	1	0	0	20-24	Other Christian	1	Married/currently living together	Cannot read simple sentence	2	Less than 30 minutes	0	0	0	0	0	0	0	1	0	0	2	0	1	1	0	0	0	0	1	5	11	4	6	8		2	1	1	1	1	0	1	1	2	-1.20982	1	0	0
18	47	1	0	0	30-34	Other Christian	1	Married/currently living together	Cannot read simple sentence	5+	Less than 30 minutes	0	0	0	1	0	1	0	1	0	0	2	0	1	1	1	0	2	0	1	4.4	12	4	6	5	4	2	1	1	1	1	0	1	1	5	-0.530912	1	0	0
18	47	1	0	0	25-29	Other Christian	1	Married/currently living together	Can read the entire sentence	3-4	1-2 hours	0	0	0	0	0	0	0	1	0	0	2	0	1	1	0	0	0	0	0	4	10	2	6	7		2	1	1	0	0	0	1	0	4	-0.530912	0	0	1
18	47	1	0	0	20-24	Other Christian	1	Never married & never lived together	Can read the entire sentence	1	1-2 hours	0	0	0	0	0	0	0	1	0	0	3	0	1	1	1	0	1	0	1	5			5	11	3	2	1	1	0	0	0	0	0	1	1.21303	0	0	1
[truncated: 602 more rows]
[truncated: 3 more columns]

## Sheet: VarLabels
Variable	Label
health_facility	Health Facility
group_village	Group Village
el	Endline
treatment	Treatment
csc_part	CSC Participation
age	Age category
relig	Religion
ngoni	Ethnicity
marital	Marital status
read	Reading ability
livech	Number of live birth (categories)
travel	Time to reach the closest place to give birth
land	Greater than 1 acre of land
metal_roof	Metal roof
electricity	Electricity, solar power or generator
m_fp	Modern Family Planning
injectable	Current use of injectable family planning method
m_fp_ni	Other modern methods
t_fp	Traditional modern methods
anc	Antenatal care use at last pregnancy
early_anc	Early ANC
anc_visits	Sufficient ANC received
anc_times	Number of times that antenatal care was received
home_visit	Community health worker home visit
d_hf	Last delivery occurred in a health facility
d_sp	Last delivery with skilled personnel
check	Two-month health check
first_check	Immediate postnatal care
pp_times	Number of checks within 2 months postpartum
vchwpp	PNC visit by a community health worker
hivp	HIV testing during pregnancy
sat	Service satisfaction
fpqi	Family planning environment quality
fpq2	Family planning provider quality
ancqi	Antenatal care quality
sdqi	Skilled delivery quality
pnqi	Postnatal quality
bpi	Birth planning
ever_bf	Ever breastfeed
early_bf	Breastfeed within 24 hours after delivery
partner_present	Partner present for antenatal care
partner_hiv	Partner present for HIV testing
catholic	Catholic
married	Married
readslessthanfullsentence	Reads less than a full sentence
num_lb	Number of live births
wealth_index	Wealth Index
lessthan30	Less than 30 minutes to reach the closest place to give birth
thirtyto59	30-59 minutes to reach the closest place to give birth
oneto2hours	1-2 hours to reach the closest place to give birth
weight	Analysis weight
fpc	Population totals
strata	Strata

## Sheet: ValLabels
variable	value	label
el	0	Baseline
	1	Endline
treatment	0	Not Treatment
	1	Treatment
csc_part	0	No CSC Participation
	1	CSC Participation
ngoni	0	Not Ngoni
	1	Ngoni
land	0	Less than 1 acre of land
	1	Greater than 1 acre of land
metal_roof	0	No metal roof
	1	Metal roof
electricity	0	No electricity, solar power or generator
	1	Electricity, solar power or generator
m_fp	0	No modern birth control
	1	Modern birth control
injectable	0	Not Injectables
	1	Injectables
m_fp_ni	0	Not Other modern methods
	1	Other modern methods
t_fp	0	Not Traditional methods
[truncated: 41 more rows]
